# Supplementary material for: Genome Evolution in Plants: Complex Thalloid Liverworts (Marchantiopsida)
Source: Genome Biol Evol. 2023 Feb 2;15(3):evad014. doi: 10.1093/gbe/evad014 (PMC9985172; doi:10.1093/gbe/evad014)
Supplement: evad014_Supplementary_Data [file evad014_supplementary_data.zip]

Archive with 2 entries (2 files):
- Supplemental File S1.txt
- Supplemental Data_Linde_et_al_21dec.docx
