# Supplementary material for: Genome Evolution in Plants: Complex Thalloid Liverworts (Marchantiopsida)
Source: Genome Biol Evol. 2023 Feb 2;15(3):evad014. doi: 10.1093/gbe/evad014 (PMC9985172; doi:10.1093/gbe/evad014)
Supplement: evad014_Supplementary_Data [file evad014_supplementary_data.zip › Supplemental File S1.txt]

#NEXUS

Begin DATA;
	Dimensions ntax=6 nchar=3180;
	Format datatype=DNA gap=-;
	Matrix
	[                               1         11        21        31        41        51        61        71        81        91        101       111       121       131       141       151       161       171       181       191       201       211       221       231       241       251       261       271       281       291       301       311       321       331       341       351       361       371       381       391       401       411       421       431       441       451       461       471       481       491       501       511       521       531       541       551       561       571       581       591       601       611       621       631       641       651       661       671       681       691       701       711       721       731       741       751       761       771       781       791       801       811       821       831       841       851       861       871       881       891       901       911       921       931       941       951       961       971       981       991       1001      1011      1021      1031      1041      1051      1061      1071      1081      1091      1101      1111      1121      1131      1141      1151      1161      1171      1181      1191      1201      1211      1221      1231      1241      1251      1261      1271      1281      1291      1301      1311      1321      1331      1341      1351      1361      1371      1381      1391      1401      1411      1421      1431      1441      1451      1461      1471      1481      1491      1501      1511      1521      1531      1541      1551      1561      1571      1581      1591      1601      1611      1621      1631      1641      1651      1661      1671      1681      1691      1701      1711      1721      1731      1741      1751      1761      1771      1781      1791      1801      1811      1821      1831      1841      1851      1861      1871      1881      1891      1901      1911      1921      1931      1941      1951      1961      1971      1981      1991      2001      2011      2021      2031      2041      2051      2061      2071      2081      2091      2101      2111      2121      2131      2141      2151      2161      2171      2181      2191      2201      2211      2221      2231      2241      2251      2261      2271      2281      2291      2301      2311      2321      2331      2341      2351      2361      2371      2381      2391      2401      2411      2421      2431      2441      2451      2461      2471      2481      2491      2501      2511      2521      2531      2541      2551      2561      2571      2581      2591      2601      2611      2621      2631      2641      2651      2661      2671      2681      2691      2701      2711      2721      2731      2741      2751      2761      2771      2781      2791      2801      2811      2821      2831      2841      2851      2861      2871      2881      2891      2901      2911      2921      2931      2941      2951      2961      2971      2981      2991      3001      3011      3021      3031      3041      3051      3061      3071      3081      3091      3101      3111      3121      3131      3141      3151      3161      3171      ]
	[                               |         |         |         |         |         |         |         |         |         |         |         |         |         |         |         |         |         |         |         |         |         |         |         |         |         |         |         |         |         |         |         |         |         |         |         |         |         |         |         |         |         |         |         |         |         |         |         |         |         |         |         |         |         |         |         |         |         |         |         |         |         |         |         |         |         |         |         |         |         |         |         |         |         |         |         |         |         |         |         |         |         |         |         |         |         |         |         |         |         |         |         |         |         |         |         |         |         |         |         |         |         |         |         |         |         |         |         |         |         |         |         |         |         |         |         |         |         |         |         |         |         |         |         |         |         |         |         |         |         |         |         |         |         |         |         |         |         |         |         |         |         |         |         |         |         |         |         |         |         |         |         |         |         |         |         |         |         |         |         |         |         |         |         |         |         |         |         |         |         |         |         |         |         |         |         |         |         |         |         |         |         |         |         |         |         |         |         |         |         |         |         |         |         |         |         |         |         |         |         |         |         |         |         |         |         |         |         |         |         |         |         |         |         |         |         |         |         |         |         |         |         |         |         |         |         |         |         |         |         |         |         |         |         |         |         |         |         |         |         |         |         |         |         |         |         |         |         |         |         |         |         |         |         |         |         |         |         |         |         |         |         |         |         |         |         |         |         |         |         |         |         |         |         |         |         |         |         |         |         |         |         |         |         |         |         |         |         |         |         |         |         |         |         |         |         |         |         |         |         |         |         |         |         |         |         |         |         |         |         |         |         |         |         |         |         |         |         |         ]
	Lunularia_cruciata_2010567_TXVB ATGGAGATATTGGGCCAGCTTGAAGCCCTGTGCGAAAGACTGTATAATTCACAGGACCCAATTGAACGAGCGCTTGCAGAGAGCAGTCTGCAGTGTTTCTTCATGAGTGCCGACTATATATCTCAGTGCCAGTACATTCTTGATAACTCTATTTCGCCGTACGCTCAGCTCCTGGCGAGCTCTAGCCTGATAAAGCAAGTTTCAGAACAGACGCTGTCATTACAGCTTCGTCTTGATATTCGAAATTATATTGTGGGGTACTTGGCGAGGAAAGGCCAAGAGTTGGAATCATTTGTTGTCGCTTCGTTAATCCAGCTTCTGTGCCGTGTTACAAAACTTGGTTGGTATGATGATGGACAATTTCGTGACATAGTGAAGGACGCTATGAAGTTTTTAAATCAGGTAACGGTGGAGCATCTCTACATTGGACTGAAAATTCTCAAGCAGTTAACTGCGGAAATGAATCAGGTTAATCCAGGTCTCCCTCTTGCTGAGCATCGGAAAATTGCGTGTTCCTTTCGTGATCTCGCCCTACTCCAAGTTTTTCAAATATCATTGACCTCTCTTCAACGACTGCGAAATGATGCATTAGCAGATAAACTACGAAAGCAAGCCATCGGCTTGGCTCTGAAGTGTCTCTCTTTTGATTTTGTCGGAACGTCACTTGATGAAAGTGCCGAGGATCTTGGCACAATACAGATCCCCTCGTCTTGGAGATCTATTGTGGAGGAAACGGACACAGTGCAGGTCTTTTTTGATTATTATGCTCTCTCAAACCCGCCGGTCTCAAGTGAGTCTCTTGAATGTCTCGTTCGATTAGCATCAGTACGGAGGTCTTTGTTCTCCGGAGAACCTGAAAGGTTGAATTTTCTGTGTCACTTCATGCGTGGTACAAGAGATATACTCCACTACCGGCAAGGCCTCTCTCAGCATGAAAATTACCATGAATACTGTCGCCTGCTCAGTCGACTGAAGACAAACTACCAGCTTTCGGAGCTGGTAAGTGTCGACATATACGGGGATTGGTTACGATTGGTAGCTGAATTTACCATCAAGTCACTGGAATCCTGGCAGTGGGCAAGTGGTAGTGTTTACTACCTTTTGGGGCTGTGGTCACGACTTGTGTCTTCAGTGGCCTACTTGAAGAGCGATTGCCCAAGTCTCCTCGATGACTATATACCGCAAATAACGGAGTCGTACATAAAGTCAAAATTTGATTCCATACAG---GCCGGAGTCGACAAG---ACATTAGAAGATCCATTGGACAACATGAAGCAGCTGCAAGATCAACTTGATACTCTTCCATACCTCTACCGATTTCAGTATGAGAAAACCAGCAAATACATCATAAGGTGCCTGGAGCCAGTGTTGGACGCTTACTCAAGCGGTGGAAGGTTGTCGTCT---CAGGCAAGTAGTAAGGTGACAGTTGTAGAAGGCCAACTCACCTGGCTCGTTCACATTATTGGCGTTATTATTCGGGGGAGGCAAAGTGCCAGCATCAGCTGTGAACCTCATGAAGTCATTGATGGGGACCTAGCAGCCCGTGTTTTCAAACTTATTCAGGTTATGGAATCAGCCACCCACGTGGAGGTGCGCCACAATGAACGCAGCAAGCAACGTTTGGATTTAGCTATTTTGAGTTTCCTTCAGAACTTCCGACGAGTTTATGTTGGGGATCAAGCAACGCAGTCGTCAAAGATCTTA---TATCTGCGTCTGCGGGAGCTCCTAGGTATTGAAGATCATATGATGGTTTTAAATCTCACGGTTCAGAAAATAGCCACAAATATGAAGTACTACAAGCAGAGTGAGGAAGTTGTCGAGGAAACACTCGGTCTCTTTCAGGAACTTGCTGCTGGGTACATGAGCGGCAAGTTGCTTCTGAAGCTGGATGCAGTTGAGTTCATTTTGGGACATCACACGAAAGAATATTTCCCTTTCTTGGAGGAGTTCCACATCTCCCGAAACCGAACCGTCTACTATTTTACACTCGGTCGCCTTCTCTTCATGGAAGATAGTCCTGCCAAGTTTAAGGCTTTTGTGGCTCCTTTCCAGCAGGTCTTCGTAATGTTGAGA---GAAACAACAGACACTGGCTTTAGGACAGCCAGAGTTAAGTACGCAATAATAGGTTTGATGCGTGATCTCAGGGGTTTAACCATGGCCTCCAACAGCAGGAGAACTTATGGACTTCTTTTCGACTGGCTATATCCTGCACATGTGCACCTTCTTGTGCGAGTAATTCAGCGTTGGACAGATACTCAGGAGGTTATGACACCTTTATTGAAGTTTATGTCTGAGTTTGTCTTGAACAAGACTCAAAGGTTGGCATTTGATTCATCCTCTCCGAACGGGATTCTCCTCTTCCGCGAAGTGAGCAAGATCATTGTTGCATATGGAACAATCATATTGTCGCAACGGAGTATGGGTGATCCTTATACCAACAAGTACAAGGGTACATGGATTGCGTTGACTATGCTAACAAGAGCGCTGGCTGGGAACTATGTGAACTTTGGTGTATTTGACCTTTATGGTGATCAAGCTTTATCAAGCGCACTGAAGATGTCCCTGAAAATGTCACTGGCGATACCATTGACCGATATCATGGCTTTCCGGAAGTTAGCAAGGGCGTACTTTGCACTTCTGGAGGTTTTATGCCACAATCACACTGCAGTGATAGCAAGTCTTGAAAGTGAAGCATATGTACGAGTGGTGGGGTCGCTGGAAACAGGCCTTAAGTCTTTGGATGTCAGCATTTCGTCTCAGTGTGCTTCGGCAGTAGATAATCTCGCCACATTTTATTTCAACAACATGACGACAGAGGACTTAACAACGTCTATGGCGGCTGGTAACATGACTGGG---GACTTATTACGTTGTCCAGACATCTTCTATGAAATCCTGAAGTCTTTATTTGAGGTTGTTCTCTATAAAGATTGTGCAAATCAGTGGAGCCTCAGTCGACCGACGCTAAGCCTCATCCTCATAAATGAACAGATTTACTCAGACCTGAAAGCTCAGCTTTTATCTTCTCAGCCA---CCAGAAAAGCAGCATCGACTCGTAGGATGTTTTGAGAGATTGATGTCCGAGGTAACGCGGTCTCTCGAGCCGAAAAACAGAGATAAATTTACACAAAACCTTGCAATATTTCGTCATGACTTCGGAGCAAAG
	Lunularia_cruciata_DN5132       ATGGAGAGTTTAACAGAGTTCGAGGGTCTCTGTTTGAGTCTTTATAGTCCTCAAGATGCTGCTGAGCGTGCCCACGCAGAGACAGTATTACAATCTTTTTCTACCGAGTCACAGAACATTCCTCAATGCCAGTATATATTGGCAAACTCATCTTCTCCCTATGCACAGCTTTTAGCGAGTTCAAGTCTTATTAAACAGGTCACTGAACATAATCTTACTCAGCAACTGCGATTGGACATACATACGTATGTCATGAACTACTTGGCAAGCAAGGGTCACGAGCTTCAATCCTTCGTCACGACTTCTCTTATTCAACTACTCTGCCGTTTATCGAAATTGGGGTGGTTCGATGCTAATCAATTTCGAGACATCGTGAAAGGGGCAACGAATTTCCTAGTACAGGGTACTGCTGATCATTATTATATCGGGTTAAAGATTCTAAATCAACTCGTTGTGGAGATGAATCAGGTATGTTTCGGTGTTACGCTGACGCACCATCGCAAGACTGCTTTCTCCTTTCGCGATATTGCTCTACTCCAAGTTTTCGAGTTATCTCTGAACCCTTTGAAGCGGCTGCAGATGGATGGTGCAGCTGAAAGATTGCAGGAACAAGCTGTTGGGCTTGCATTGAAGTGCTTGTCATTTGACTTTGTGGGATCATCT---GATGAAAGCTCAGAGGAACTTGGCACCATTCAGATTCCACTCTCCTGGAGAAATTTGCTGGAAGACACTTCTACGATAAAGTTTTTCTTTCAGTGCTACTCGTCATCCAAAGCACCTTCAGCAAGTGAGGCACTTGAATGTCTTGTGCGACTTGCCTCAGTTCGAAGGTCGTTCTTCAGAGGAGAAGCTGAGCGTTGCAGCTTTCTCTCGCTTTTAATGTGTGGCACTGGGGAGATACTCCGTCTCCAGAATGGTTTAGGAGAGCATGCTAACTACCATGCATTTTGTCGTTTGTTGAGCCGCTTCAAGACTAATTTTCAGCTTTCCGAGTTGATCAGCGACGAGAATTACGGCGACTGGATATGCCTAGTTGCAGATTTCACAATTATGTCTCTTCAGTCATGGCAGTGGGCTAGTGGCAGTTTATATTATCTTTTGGGCCTTTGGTCAAAACTCGTT---TCAGTTACTTATTCGAAGAGTGATCCTCGGAGCCACTTGGAGGATTATGTTTTTAAGATTGTAAAAGCGTATCTCGCATCAAGATTCGACGCCGTAGAG---GCAGTGGTTGGTCATAGAATCTCTGAAGATCCACTCGACAGTGGAGAGAATTTAGAGGATCAGTTGGATAGTGTTTCCGACCTATGTCGTTTCCAGTATGAGAGGACCAGCGAGTACATCTTGGGTACAATGAAACCAATCATTCAGGCGTTTGCGAATGGTGCACGAGGTTCTGGAGCTACGAGTGGCATAGAGTTGCAGACCATAGAAGGACAGCTTACCTGGTTGGTGCATATTATTGGGTCTATTATCAGGGGCCCACGAGCATCCACCTCTAGGGTTGAACCACATGAAGAGTATGATGGAGAATTAGCTGCCTGGGTCTTCCAGCTTCTTCAACTGATGGACGAGGGTGTACATGCGAAG---AGGTACAAGGAGAAGTCGAGGCAGTCCTTGGATCTTGCAATCTTGTCATTTTTCCTGAGTTTCCGACGGGCTTATATAGGAGACCATGCAGTGATGTCATCAAAGCAACTT---TACGCTCGCTTAATGGAGTTGCTGGGACTTCATGATCACGTTATGGTTCTGAATGCAATCGTCCTGAAAATTGGTATCAACCTCAGGTGTTACTCGGAGAGCGAGATATTGATCGAGCATACACTCAAGTTGTTTCAAGAACTGGCTTCAGGGTATACGAGTGGAAAACTAATGTTGAAGTTGGAGGCTGTTGATTGCATCCTTGGGCATCATACGAGGGATCAATTCCCGTTTTTAGAGCAGCACGGTAATTCTCATAACAGAACTAGTTTCTACCACACGCTGAGTCGACTGATATTTATGGAGGATAGCACTGCAAAGTTCAGAAGATTCATCGCCCCATTGGAGCAGGTACTTGTTCACCTCCAA---AGTGTAGCAGATGCTTCTTGTCTCGCTGAAAACGAGAAACATATGTTGGTGGGCTTGATGCGGGACTTACGAGGAATCGCAATGGCCGCAAACAGCCGGAGGACGTATGGACTTGTATTCGAGTGGCTCTATCCTTCCCACCTCGGAATTGTATTGAGAGCGGTGGAGTTATGGGCAGATTGCCCGGAGGTGATGACTCCGGTACTTAAGTTTGTAGCGGAGTTTGTTCTCAATAAAACTCAGAGGTTGACTTTTGATTCGTCGTCTCCAAACGGTATTTGCTTGTTCCGAGAAGTAAGCAAGATTGTTGTTGCATACGGAACTCGAATATCGAGCATCTGCATTGTTGGCGAGCTGTACAGTTGCAAGTACAAGGGGATCTGGATTGTGCTAACCATCCTTACCAGAGCCTTGGCTGGGAATTACGTGAACTTCGGTGTGATAGAGCTGTATGGAGATCCGTCGCTGTCGGATGCGCTAGATATTTCATTGCGCTTATCTCTGGACATCTCATTACCTGATGTCATGGCGTTCCGCAAGTTGGCCAGGGCTTATTTTGCATTTTTGGAGGTGTTGTGCCATAATCACACGCTTGTGATTCTAAATCTCGAAAGAGCCAGATTTGCTCACGTTGTTGCTTCACTGGAGGTCGGCCTCAAATGCCTAGACGTCAGCATTTCCTCCCAGTGCGCTGCAGCTGTGGATAACTTGGCTGCATTCTATTTCAATCATCTCATAGGCGGACATCCGCTTGCATGCAAGTCAGTTGTGAAGACCGTGGCG---CATGCCACTGAATGTCCGAAGTTATTTCCTCAGGTACTGAAGACTCTTTTCAACATAATCCTATTCGAGGATGCTGAAAATCAGTGGAGTCTTAGTCGACCTATGCTCAGCATTATTCTTGTAAACGAACAGGCTTACAGTGAATTGAAGACTCAATTCCTACTAAGACAGCCT---CAAGATCAGCAGCAGAGGCTTTCATCGTGCTTCAATAAACTAATGGCCGATGTATCCCGGACGTTGGAGCCCAAAAATAGAGATAGATTCCATCAAAATCTATTGGTTTTCCGAAACGATTTTCGGGCGAAG
	Blasia_pusilla_c334155          ATGGAGAGCTTGGGGCAGCTGGAGGTCTTGTGTGAGAGACTCTTTAATTCACAAGATCCATTGGAACGAGCAGTTGCAGAGAGCACTCTGCAATGTTTCTCTGTTAATGCAGATTACATTTCCCGGTGCCAATATATTCTAGATAGCTCTGTTTCACCTTATGCTCAGCTGCTTGCAAGTTCTAGTCTGCTGAAGCAAGTTACGGAGCAGATTCTGTCAGTGCAGCTTCGTCTGGACATTCGAAATTATGTTGTCGGTTACCTGGCAAGGAAAGGCCAAGAGCTGCAATCTTTTGTTGCTACGTCCTTGATTCAGCTTCTTTGTCGCATAACAAAACTTGGATGGTATGATGATGAAAACTTCCGTGATATTGTGAAGGAGGCAATGAATTTCCTCAATCAGGTAACAGCTGAGCATTTCTATATTGGATTAAAGATTCTCAATCAGCTCATTGCGGAAATGAATCAGGCCAATCCAGGTCTCTCTCTCGCTCATCATCGCAAAACAGCTTGCTCCTTTCGTGATCTTGCACTACTCCAAATTTTCCAAATTTCATTGACATCTCTCCGACAACTGCAAAATGATACACCTGCAGAGAAACTACGAGAGCAAGCGGTTGCCTTGGCCTTGAAATGCTTGTCCTTCGACTTTGTTGGAACATCACTTGACGAGAGCTCAGAAGATCTTGGTACCATTCAGATACCTTCATCATGGAGACCTCTTCTCGAGGATATGGGGACAATGCAAGTATTTTTTGATTATTATGCCATCACACAGCCACCACTTTCAAACGAGTCACTGGAGTGCCTTGTTAGATTAGCATCTGTTCGGCGATCATTGTTTTCGGGGGATATGGAACGCACCAAATTTTTGTCTCGGTTAATGGGGGGCACAAAGGACATACTCCAATTCCAGCTAGGACTTGGTCAGCATGAAAACTATCATGAATATTGCCGCCTGCTGGGTCGTTTGAAAACAAATTACCAGCTCTCAGAGCTGGTGAGTGTGGACAGTTACAGTGATTGGATTCGACTGGTGGCTGATTTCACAGTAAAATCCTTGCAATCGTGGCAGTGGGCAAGTGGCAGTGTTTACTATCTCTTGGGGCTATGGTCAAGACTTGTGTCTTCTGTGGCTTACTTGAAAAGTGATTGCCCTAGTCTCCTGGACGGTTATGTGCCGAGAATCATGGAAGCGTACATCACTTCAAGGCTTGATTCAGTGGAG---GCTATTGTGGATAAGAAAACAGTTGATGATCCATTAGAGAACGGGGAGCAGCTGCAAGATCAGCTTGATAGTCTGCCCTACCTTTGTCGATTCCAGTATGAAAGTACAAGCAATTATATTGTCACCCACCTTGAGCCAGTGCTGGAGGCATACACGGCTGCTAGCAGATTGTCTGCAATTCAAAATAGCAGTCAATTGACAGTATTGGAAGGCCAACTCACTTGGCTTGTTCATATTATCGGAGCTATTATCAGAGGAAGACAAAGTGCAAGCATGAGCACTGAATCTCATGAGCTCATTGACGGGGATCTTGCTGCGCGTGTTTTTCAACTAATTCAAGTCATGGATATTGGCGTCCACATGAAG---CGTTATCATGAGCGAAGCAAGCAGCGATTAGACTTGGCAGTTCTGAATTTTTTCCAAAATTTTCGTCGTGTCTATGTTGGTGATCAAGCTATGCATTCATCAAAGCAAGTG---TATCTGCGTTTGGCGGAGCTTCTTGGCCTTCAAGATCATGTAATGGTTTTGAATGTTACAATTGAGAAGATTGGCACCAACTTGAAATGCTACACTGAGAGTGAAGAAGTGATTGGGGAGACTCTGAGCCTCTTTCAGGAACTGGCCACTGGATACATGAGTGGGAAATTGCTACTGAAGCTGGATGCTGTGAATTTTATTATGGGACATCATACGAAGGAGTACTTTCCTTTCTTGGAGGAGTCTACCTGCTCCAGAAACAGGACTATATTTTACTTCACCTTGGGTCGTCTGCTCTTCATGGAGGATAGTTTGGCAAAATTCAAAGCTTTTGTGGCTCCCTTAGAGCAGGTGTTTACCATGTTGGAG---AAAGCTGGAGATGAGGGCCTCAGGATGCATAAAAACAAGCTTGCCATAATTGGACTAATGCGGGACTTAAGGGGTATCACTATGGCAACAAACAGTAGGAGAACGTATGGACTCCTCTTTGACTGGCTGTATCCATCACATATGCCTGTGCTGCTGAGGGTTGTTAAATGTTGGACAGATTCTCCAGAGGTGACCACCCCGCTTTTGAAGTTTGTTGCAGAATTTGTTCTGAACAAGACTCAGCGTCTTGCCTTTGATTCTTCGTCGCCCAATGGAATTCTTTTGTTCCGAGAAGTCAGCAAACTGATAGTTTGTTATGGGACAATCATATTATCTCAGCCGGTTTCTACTGATCCTTACCCACATATGTATAAGGGTATATGGATTGCATTGACCATACTTACCAGAGCGATGGCAGGTAATTATGTAAACTTTGGTGTCTTTGAGCTTTATGGTGACCAGGCTTTATCAAGTGCCCTGTCATTTGCTCTCAAGATGTCACTGGCAATTCCCTTGTCAGATGTAATGGCCTTTCGTAAGTTGGCGAGGGCGTACTTTGCACTCATGGAAGTGCTTTGCCACAATCATACTGCTGTTATCATTAATCTTGACACTGTCACATTTGTACGCGTTGTCAGCTCTTTGGAAATGGGCTTAAAATCTTTGGATGTCGGCATTTCGTCACAGAGTGCGTCTGCTGTGGATAATCTTGCAGCATTTCACTTCAACAACGTCACTGTTGAGGATTCGGGAGCTTCTTCTACAGCAGCAAGGAACATGAACAACCATTTGTCCAAGTTTCCCAACATTTTCTCAGATATCTTGAAGTCACTTTTTGAGATAGTATTATTTGAGGATTGTGCAAATCAATGGAGCTTAAGTCGGCCAATGCTGAGCCTCATACTTATCAACGAGCAGATATATTCAAAATTGAAAGCTCAAATCCTATCTACCCAGCCT---TTAGATCAACACCATCGACTAGCTGGATGTTTTGATAAATTGATGGTGGATGTGTCACGCACATTGGAGCCCAAAAACAGAGATAAATTTACTCAGAATCTCACTATATTCCGTCATGAATTCAAATCTAAG
	Marchantia_polymorpha_MpVg00310 ATGGAGAGTTTGACACAGTTAGAGGATGTCTGCACTCGTCTTTACATATCTCAGGATCCTGCAGAGCGAGCTCACGCAGAGAGTACTCTGCAGTGTTTTTCTGCTCAGTTAGAGTTTATACCACAATGTCAATATATTCTCGACAACTCGTCATCACCATACGCACAGCTGTTAGCAAGTTCAAGCCTGATTAAACAAGTTACTGAACAAAATCTCACATCACAGCTTCGGTTGGACATACGTACCTATATAGCAAATTACTTGGCGAGCAAAGGGCATGACTTGCAGTCATTTGTCACAACCTCTCTGATTCATCTCCTTTGTCGTTTATCGACGTTGGGATGGTATGAGGATGACCGGTACAGAGACATTGTGAGAGGAGCAATGAAGTTTTTGTCTCAGGGTACTTCTGACCACTACTATATTGGTCTGAAGATACTAAATCAACTTGTTGTGGAGATGAACCAGGCGAATCCAGGTCTTACTTTAACGCAACATCGTAAAACTGCATGCTCGTTTCGAGACACCGCTCTGCTCGAAGTTTTTGAGGTGTCACTGAGTTCTCTGAAGCAGTTGAAAATGGATGGTGCAGCTGAGAGGCTGCAAGAACAAGCCATGAATCTTGCGTTGAAGTGCTTGTCGTTTGACTTTGTGGGAACCTCGTTTGATGAAAGTTCCGAAGAGCTTGGCGCGATACAGGTTCCATCGTCATGGAGAAATGTGCTGGAGGAACCATCTACGATGAAACTCTTTTTCGAATGTTATTCATCAACCAATCCACCATTATCAAGTGTGGCCCTTGAATGTCTCGTTCGACTTGCCTCGATCCGACGGTCATTGTTTACTGGCGAGGCAGAGCGCAGCAGATTTCTTTCTCTTTTAATGTTTGGGACAGGGGAGATACTGCGTCAACAACAAGGATTAGGAGATCATGATAATTATCACGAGTTCTGTCGCTTGCTTGGGCGCCTGAAGACGAATTATCAGCTTTCAGAGTTGATAAGCGTTGGGAATTACGGCGATTGGATCCAACTCGTCGCAGAGTTCACAATTAAGTCTCTTCAGTCATGGCAGTGGGCAAGTGGCAGTGTTTACTATCTTCTGGGCCTATGGTCACGATTAGTCTCCTCTGTGCCCTACCTGAAAAGTGTTTCTTCAAGTCTTTTGGAGCATCATGTGTTCAGAATTACTGAAGCTTATATTACCTCAAGATTTGATGCTGTGGAG---GCAGTGTCTTGTGACAGGATATCAGAGGATCCCTTAGATAGTGGAGAGCAGCTACAGGATCAGTTGGACTGTATACCCTACCTTTGTCGCTTTCAGTACAAGAAGACAAGCGAGTACATCATTTCGTTGTTGGAACCAATTATTCAGGAGTTTACGAACGGTGCACGATCATCTGGAAGTCTGAATGGATCAAACCTGCAAGTTTTGGAAGGACAGCTTACGTGGATGGTTCATATTATCGGTTCAATAATCAAAGGACGACAAGCATCCAGCGCGAGTGTTGAATTACAAGAAGTTTTTGATGGAGAGTTAGCTGCTCGCGTATTCCAGCTACTTCAAGTGATGGACGAGGGTTCGTATGGGCAG---AGATACAAGAATGAATCGAAGCAGCGGCTCGACTTGGCAATCTTGTCCTTTTTCCAAAACTTTCGACGAGTTTATGTTGGTGATCAGGCTATGCTTTCATCGAAGCAACTC---TATGCTCGCTTGACCGAGCTACTGGGACTTCAAGATCATCTCATGGTGTTAAACGTTATTGTGGGGAAGATCAGTGTCAATCTCAAGTGTTACACGAAGAGCGAGAAATTGATCGAGCAAACACTCAACCTCTTTCAAGAACTTGCATCAGGATATATGAGTGGAAAATTGCTTCTGAAGTTGGATACTGTGTACTCCATCTTCGGGCATCATACGAAAGATCAGTTCCCTTTCCTTGAGGAGTACAGCAATTCACGTAGCCGAACAACTTTCTACTTTACTTTGGGTCGTCTACTCTTTATGGACGACAGTCCTGCAAAGTTTAGGGCATTCGTTGCTCCGTTTGAACAGGTACTTGTTGCCCTTCAC---AGTTTATCAGATTCTGCTTTTCGATCTGAAGAGGCGAAATGGACATTGGTGGGATTGATGCGTGATTTAAGGGGAATCACGATGGCAACAAATAGTCGAAGGACGTACGGGCTGTTATTTGATTGGCTTTATCCGTCTCACACTGGACTGCTTTTGAGATCATTGAAAGTTTGGACAGATCGCCCGGAGGTTACATCCCCTTTACTTAAGTTTGTGGCGGAATTAGTTCTTAACAAAGCTCAGAGATTGACGTTCGAGTCGTCTTCTCCAAATGGCATTCTTCTATTTCGTGAAGTGAGCAAAATAGTTGTTGGATACGGATCACGACTACTAAGTATCCCTATCTTACACGATCCATACGTCTTCAAGTATAAGGGCATCTGGATAATCCTGAGTATCGTTACAAGAGCCTTGGCTGGTAATTACGTCAACTTTGGTGTCTTTGAGCTTTATGGAGACCCGTCGCTTTCTGAAGCACTGGAAATTTCCTTGAGGATATCTCTGGACATTCCAATGCCAGACGTCCTGGCATTCCGCAAGCTGTCCAGAGCGTATTTCGCATTCTTGGAGGTTCTATGCCATAATCACATACCCGTTGTTGTGAGTTTGGAGAGAGCCAGGTTTGCTCATGTTGTTGCCTCACTGGAGATGGGCCTCAAATGTCTTGACGTCAGCGTATCTTCTCAGTGCGCGTCCGCCGTTGATAATTTAGCTACTTTCTACTTCAACAACGTTACAGGTGGAGTCGGCTTGGGCTCCAAGCCAGTTAGTGCGATGGCTAGC---CATATGGCTGACTGTTCTAATTTGTTTCTTGAGATACTGAAGACCCTCTTCGACCTTGTTCTATTTGAGGATTCTGCAAATCAATGGAGTCTTAGTAGGCCCATGCTCAGTATTATTCTCGTGGATGAACAGATTTATAATGATCTGAAGGCTCAACTTATATCCACACAGCCG---CAGGATGAGCAGCAGAGGCTTTTATCGAACTTCGATAAATTAATGGCCGATGTATCTCGAGGTTTGGAGCCAAAAAACAGGGATAGATTTACTCAGAATTTGACGATTTTTCGACATGACTTTCGGGCAAAG
	Marchantia_polymorpha_MpUg00010 ATGGAGACTTTGGGACAGCTAGAAGCGTTGTGCGAAAGACTCTTCAATTCACAGGATCCTGTCGAACGTGCGGTAGCTGAGAGCACTCTGCAGTGTTTTTCAATCAATGCCGAGTATATATCTCAGTGCCAGTACATACTTGACAACTCTACTTCTCCGTACGCTCAGCTGCTGGCGAGTTCTAGTCTGTTGAAGCAAGTAACTGAACGCACGTTGTCGTTACAGCTTCGCCTTGATATACGAAATTATATCGTGGGTTATTTGGCAAGCAAATGTCAAGAGCTGCAATCATTTGTAGCTACATCACTGATCCAACTGCTGTGCCGTGTTACAAAACTTGGTTGGTTTGATGATGGGCAATTTCGTGATATTGTTAAGGAGGCCATGAAGTTTCTGAATCAGGTGACTGTGGAACACTTCTACATCGGATTGAAGATTCTTAATCAGCTTATTGCTGAAATGCATCAGGCCAACCCGGGCCTACCCCTTACTCATCATCGTAAGACCGCATGCTCCTTTCGCGATCTTGCTCTGCTTCAAGTTTTTCAAATATCACTGACTTCTCTGCGACAGCTACAAAATGATGCATCAGGAGAGAAATTACAAGAGCAAGCCATCGGCTTGGCTTTGAAATGTCTTTCTTTTGATTTCGTCGGAACCTCACTTGATGAAAGTTCAGAGGATATAGGCACAATTCAGATTCCTTCGTCTTGGAGAGCTATTGTGGAGGATGTGAAGACGGTGCAGATTTTCTTTGACTATTACGCCATCACAAAACCACCTATTTCGAGTGAGTCTCTGGAATGTCTTGTAAGACTCGCATCCGTGCGGCGGTCATTGTTTTCCGGGGAAACTGAGAGATCCAAGTACCTGATTTCTTTTATGCGGGGCACCAGAGACATACTTCAGTACCAGCAGGGTCTTGGTCAGCATGAAAATTATCATGAATACTGTCGTCTACTCGGCCGCCTGAAGACAAACTACCAGCTTTCAGAACTGGTGAACGTGGAGATTTATGGTGATTGGATTCGGTTAGTGGCTGAATTCACAATGAAATCACTGGAGTCTTGGCAGTGGGCCAGTGGTAGCGTGTACTACCTTCTGGGGCTCTGGTCAAGGCTTGTGTCTTCAGTGGCGTACCTTAAAAGCGACTGCCCAAGTCTGCTTGATGATTATGTGCCTCAAATAACAGAGTCTTACATCAAGTCGAGGTTTGATTCCGTGCAG---GCTGTGGTGGACAAAAAGATTTCGGAAGATCCATTGGAACATCGGGAGCAGCTTCAAGATCAGCTTGATAGTCTTCCATACTTATGTCGATTCCAGTACGAGAAAACAAGCTCCTACATAATCGATCGCCTGGAGCCAGTCTTGGAGGCATACACAAATGCTGGAAGGTTCTCTACTTCGAAGACCAGCTCTGACTTGACCTGTGTGGAAGGACAATTAACCTGGCTAATTCACATCATTGGAGGCATAATCCGAGGAAGACAAAGTTCCAGCACGAGCAGTGAAATTCACGAAGTCATTGACGGAGATCTTGCTGCTCGTGTTTTCCAACTCATCCAGGTTATGGACTCTGGGGTCCATATAGAGGCTCGTTACAATGAACGAAGTAAGCAACGTCTGGACTTGGCTATTCTGATTTTTTTTCAGAATTTTCGTCGAGTATATGTAGGTGATCAGGCTATGCATTCGTCGAAGCAACTG---TATCTTCGGCTTGGAGAACTTGTAGGTCTGCAAGACCACGTTGTGGTTCTAAACATTATCGTCCAAAAGATAGCTACAAACCTAAAGCGCTACAGGCAGAGTGATGAAGTCATTGGCGAAACTCTTGCTCTATTTCAAGAGCTTGCAGCTGGGTACATGAGTGGGAAGATGCTTCTTAAGCTGGATGCCGTTAATTTCATTCTGGGACATCACACGAAAGATTTCTTCCCGTTCCTGGACGAGTTTGGCTCTACTCGGAACCGAACCCTATTCTACTTTACGCTGGGTCGCCTTCTCTTCATGGAAGATAGTCCCTCCAAATTCAAGGCATTTGTTGCTCCTTTGCAGAAGGTGTTTATGATGTTGGAA---GAAATGGCAGATTCTGGCTTCCGCAGTAATGAAGTTAAGTGTGCGATAATTGGTTTGATGCGTGACCTCAGGGGTTTAACAATGGCTACAAATAGTAGGAGAACCTATGGACTTGTATTCGATTGGCTTTATCCTACGCATGTCTCACTTTTTGTAAGAATCATTCAGCGATGGACAGATACGCCTGAGGTCATGACTCCTCTATTGAAGTTCATGGCTGAGTTTGTCTTGAACAAGACTCAGAGATTGGCATTCGATTCATCTTCTCCCAATGGAATTTTGCTTTTCAGAGAAGTCAGCAAGGTCATTGTTGCCTACGGAACCATTATTCTTTCTCAGCCAGTTTCTGCTGATCCGTACACCTACTTGTACAAGGGTATCTGGATCACTTTGACAATTCTAACAAGAGCTTTGGCCGGAAATTATGTGAATTTTGGTGTCTTTGAACTATACGGAGATCAGGCGTTATCTAGTGCGCTGGAAATTGCTCTAAAGATGTCCCTAGCGATACCATTGGTTGACGTCTTGGCGTTTCGAAAGCTTGCAAGGGCGTACTTTGGACTGCTGGAAGTCCTATGTCATAACCACACTGCTGTTATTGTAAATCTTGAGACGGAAGCATTTGCGCACATTGTGGGCTCGTTGGAATTCGGGCTTAAGTCTTTGGACGTCAGCATTTCCTCTCAGTGTGCTTCGGCAGTCGATAGCTTAGCAGGTTTTTACTTCAGCAAGATCACCACAGGGGAGTCAAGAGCGTCCACAGAGGCTGTTAACATGACGAGG---CACTTGTCACAGTGCCCAAATATTTTTCTTGAAATTTTGAAAACCTTGTTTGAGTTAGTCTTGTTGGAGGATTGTGCCAATCAGTGGAGCTTGAGTCGACCAATGCTCAGCCTCATACTTATCAGTGAGCAGATCTACTCAAACCTGAGGGCTCAACTACTTTCTTCTCAGCCT---TCAGATCAGCAGCATCGACTTGCTGAATGTTTTGATAAGTTGATGGCTGATGTTGCAAGGACAATCGAGCCAAAAAATAGAGACAAATTTACTCAAAATCTCACAGTCTTTCGCCATGAGTTCCGAGCGACT
	LC_jcf7180005788231             ATGGAGATATTGGGCCAGCTTGAAGCCCTGTGCGAAAGACTGTATAATTCACAGGACCCAATTGAACGAGCGCTTGCAGAGAGCAGTCTGCAGTGTTTCTTCATGAGTGCCGACTATATATCTCAGTGCCAGTACATTCTTGATAACTCTATTTCGCCGTACGCTCAGCTCCTGGCGAGCTCTAGCCTGATAAAGCAAGTTTCAGAACAGACGCTGTCATTACAGCTTCGTCTTGATATTCGAAATTATATTGTGGGGTACTTGGCGAGGAAAGGCCAAGAGTTGGAATCATTTGTTGTCGCTTCGTTAATCCAGCTTCTGTGCCGTGTTACAAAACTTGGTTGGTATGATGATGGACAATTTCGTGACATAGTGAAGGACGCTATGAAGTTTTTAAATCAGGTAACGGTGGAGCATCTCTACATTGGACTGAAAATTCTCAAGCAGTTAACTGCGGAAATGAATCAGGTTAATCCAGGTCTCCCTCTTGCTGAGCATCGGAAAATTGCGTGTTCCTTTCGTGATCTCGCCCTACTCCAAGTTTTTCAAATATCATTGACCTCTCTTCAACGACTGCGAAATGATGCATTAGCAGATAAACTACGAAAGCAAGCCATCGGCTTGGCTCTGAAGTGTCTCTCTTTTGATTTTGTCGGAACGTCACTTGATGAAAGTGCCGAGGATCTTGGCACAATACAGATCCCCTCGTCTTGGAGATCTATTGTGGAGGAAACGGACACAGTGCAGGTCTTTTTTGATTATTATGCTCTCTCAAACCCGCCGGTCTCAAGTGAGTCTCTTGAATGTCTCGTTCGATTAGCATCAGTACGGAGGTCTTTGTTCTCCGGAGAACCTGAAAGGTTGAATTTTCTGTGTCACTTCATGCGTGGTACAAGAGATATACTCCACTACCGGCAAGGCCTCTCTCAGCATGAAAATTACCATGAATACTGTCGCCTGCTCAGTCGACTGAAGACAAACTACCAGCTTTCGGAGCTGGTAAGTGTCGACATATACGGGGATTGGTTACGATTGGTAGCTGAATTTACCATCAAGTCACTGGAATCCTGGCAGTGGGCAAGTGGTAGTGTTTACTACCTTTTGGGGCTGTGGTCACGACTTGTGTCTTCAGTGGCCTACTTGAAGAGCGATTGCCCAAGTCTCCTCGATGACTATATACCGCAAATAACGGAGTCGTACATAAAGTCAAAATTTGATTCCATACAG---GCCGGAGTCGACAAG---ACATTAGAAGATCCATTGGACAACATGAAGCAGCTGCAAGATCAACTTGATACTCTTCCATACCTCTACCGATTTCAGTATGAGAAAACCAGCAAATACATCATAAGGTGCCTGGAGCCAGTGTTGGACGCTTACTCAAGCGGTGGAAGGTTGTCGTCT---CAGGCAAGTAGTAAGGTGACAGTTGTAGAAGGCCAACTCACCTGGCTCGTTCACATTATTGGCGTTATTATTCGGGGGAGGCAAAGTGCCAGCATCAGCTGTGAACCTCATGAAGTCATTGATGGGGACCTAGCAGCCCGTGTTTTCAAACTTATTCAGGTTATGGAATCAGCCACCCACGTGGAGGTGCGCCACAATGAACGCAGCAAGCAACGTTTGGATTTAGCTATTTTGAGTTTCCTTCAGAACTTCCGACGAGTTTATGTTGGGGATCAAGCAACGCAGTCGTCAAAGATCTTA---TATCTGCGTCTGCGGGAGCTCCTAGGTATTGAAGATCATATGATGGTTTTAAATCTCACGGTTCAGAAAATAGCCACAAATATGAAGTACTACAAGCAGAGTGAGGAAGTTGTCGAGGAAACACTCGGTCTCTTTCAGGAACTTGCTGCTGGGTACATGAGCGGCAAGTTGCTTCTGAAGCTGGATGCAGTTGAGTTCATTTTGGGACATCACACGAAAGAATATTTCCCTTTCTTGGAGGAGTTCCACATCTCCCGAAACCGAACCGTCTACTATTTTACACTCGGTCGCCTTCTCTTCATGGAAGATAGTCCTGCCAAGTTTAAGGCTTTTGTGGCTCCTTTCCAGCAGGTCTTCGTAATGTTGAGA---GAAACAACAGACACTGGCTTTAGGACAGCCAGAGTTAAGTACGCAATAATAGGTTTGATGCGTGATCTCAGGGGTTTAACCATGGCCTCCAACAGCAGGAGAACTTATGGACTTCTTTTCGACTGGCTATATCCTGCACATGTGCACCTTCTTGTGCGAGTAATTCAGCGTTGGACAGATACTCAGGAGGTTATGACACCTTTATTGAAGTTTATGTCTGAGTTTGTCTTGAACAAGACTCAAAGGTTGGCATTTGATTCATCCTCTCCGAACGGGATTCTCCTCTTCCGCGAAGTGAGCAAGATCATTGTTGCATATGGAACAATCATATTGTCGCAACGGAGTATGGGTGATCCTTATACCAACAAGTACAAGGGTACATGGATTGCGTTGACTATGCTAACAAGAGCGCTGGCTGGGAACTATGTGAACTTTGGTGTATTTGACCTTTATGGTGATCAAGCTTTATCAAGCGCACTGAAGATGTCCCTGAAAATGTCACTGGCGATACCATTGACCGATATCATGGCTTTCCGGAAGTTAGCAAGGGCGTACTTTGCACTTCTGGAGGTTTTATGCCACAATCACACTGCAGTGATAGCAAGTCTTGAAAGTGAAGCATATGTACGAGTGGTGGGGTCGCTGGAAACAGGCCTTAAGTCTTTGGATGTCAGCATTTCGTCTCAGTGTGCTTCGGCAGTAGATAATCTCGCCACATTTTATTTCAACAACATGACGACAGAGGACTTAACAACGTCTATGGCGGCTGGTAACATGACTGGG---GACTTATTACGTTGTCCAGACATCTTCTATGAAATCCTGAAGTCTTTATTTGAGGTTGTTCTCTATAAAGATTGTGCAAATCAGTGGAGCCTCAGTCGACCGACGCTAAGCCTCATCCTCATAAATGAACAGATTTACTCAGACCTGAAAGCTCAGCTTTTATCTTCTCAGCCA---CCAGAAAAGCAGCATCGACTCGTAGGATGTTTTGAGAGATTGATGTCCGAGGTAACGCGGTCTCTCGAGCCGAAAAACAGAGATAAATTTACACAAAACCTTGCAATATTTCGTCATGACTTCGGAGCAAAG

;
End;

Begin mrbayes;
   log start filename=Mapoly0017s0001_LC.log;
   charset 1st_pos = 1-.\3;
   charset 2nd_pos = 2-.\3;
   charset 3rd_pos = 3-.\3;
   partition by_codon = 3:1st_pos,2nd_pos,3rd_pos;
   set partition = by_codon;
   
   lset nst=6;
   prset ratepr=variable;
   set autoclose = yes;
   mcmc ngen=1000000 printfreq=1000 samplefreq=100;
   sump burnin=5000 ;
   sumt burnin=5000;

   
   log stop;
end;


#NEXUS

Begin DATA;
	Dimensions ntax=15 nchar=1548;
	Format datatype=DNA gap=-;
	Matrix
	[                                        1         11        21        31        41        51        61        71        81        91        101       111       121       131       141       151       161       171       181       191       201       211       221       231       241       251       261       271       281       291       301       311       321       331       341       351       361       371       381       391       401       411       421       431       441       451       461       471       481       491       501       511       521       531       541       551       561       571       581       591       601       611       621       631       641       651       661       671       681       691       701       711       721       731       741       751       761       771       781       791       801       811       821       831       841       851       861       871       881       891       901       911       921       931       941       951       961       971       981       991       1001      1011      1021      1031      1041      1051      1061      1071      1081      1091      1101      1111      1121      1131      1141      1151      1161      1171      1181      1191      1201      1211      1221      1231      1241      1251      1261      1271      1281      1291      1301      1311      1321      1331      1341      1351      1361      1371      1381      1391      1401      1411      1421      1431      1441      1451      1461      1471      1481      1491      1501      1511      1521      1531      1541      ]
	[                                        |         |         |         |         |         |         |         |         |         |         |         |         |         |         |         |         |         |         |         |         |         |         |         |         |         |         |         |         |         |         |         |         |         |         |         |         |         |         |         |         |         |         |         |         |         |         |         |         |         |         |         |         |         |         |         |         |         |         |         |         |         |         |         |         |         |         |         |         |         |         |         |         |         |         |         |         |         |         |         |         |         |         |         |         |         |         |         |         |         |         |         |         |         |         |         |         |         |         |         |         |         |         |         |         |         |         |         |         |         |         |         |         |         |         |         |         |         |         |         |         |         |         |         |         |         |         |         |         |         |         |         |         |         |         |         |         |         |         |         |         |         |         |         |         |         |         |         |         |         |         |         |         |         |         |        ]
	Treubia_lacunosa_DN1182                  ATGGATTCAGATCAGGGTAAGCTTTTTATTGGAGGGATTTCGTGGGAAACCACCGAAGAGAAGTTGAGGGACTATTTCAAGGCTTATGGAGAAGTGGCCGAGACCGTCATAATGAAGGATCGTGCCACCGGCCGAGCCCGTGGTTTTGGATTCGTTATATTCGCTGATCCAGCTGTTGCGGACAGGGTTGTCACTGAG---AAGCATACCATTGATGGTAGAACGGTCGAAGCCAAAAAAGCTGTCCCGAGAGACGAGCAGCAG---AAC---GTTCCGAGGAGT---AGTGGCGGCGGGTCTGGACCTGCAAAC---CATACTAGAACTAAGAAGATTTTTGTTGGCGGGTTAGCTTCAACTGTTACGGAGGATGACTTCAAGAAGTATTTTGAGCAGTTTGGTACTATCACCGATGTTGTTGTGATGTACGATCACAACACCCAGAGGCCTCGAGGTTTTGGTTTCATCACGTTTGATTCCGAGGATGCTGTGGAGAACGTTCTCCAGAAATCCTTTCACGAACTAAATGAAAAAATGGTTGAGGTGAAGCGAGCAATTCCCAAAGAACTTTCAGCGGGGCCTGGT---CGG---CTG---GGAGGAGGA---CGC---GGAAGTAGTTACGGTAGT---GGTTACGGTCAA---GGTTTTACTTCCAGT---CCCGGTGGCTATGGTGGGCGCGGA---GACGGTCGCTATGGG---GGAAGGGGTGGCTATTCT---GGGTATGGCACTGCTGGCTACGGGGGC---ACGGGTTACGGCAGTGGTACCGGCTACGCC---TCTGGTATGAATGGA---AGTTATGGAAGCAGT---GGATATGGCAATAGTGCT---GGCTATGGTAGTCCCGGTGGGAGTAGT---TACGGAGGTGGGAGTTACGGAACTGCTCCAGGAAGTGGTGCATATGGCGGTGCC---GCAGGATATGGTAGCGGGGGGGCTGGCAGCGGGGCATACGGCACAGCTCCGGTTGGG---AGCAGAAGTGCTTGGGGTAGTGGAGCCACT---GCTTATGGCAGTGGGGCAAATTCAGCAGGTTACGTT---AGTGGTTATGGAAGTACTGGTGCATGGGGTTCTGGTGGAGGAGGT---GCTGGACAAGCAACGGGAAGTAGT------TATGGGAAC---ACGGGGTATGGATACGGCAGCGGTGAAAGTGGCTATGGATCAAACTCGGCTGGTTACGGTGGT---CGAGGA---ACTGGTTACGGTAGTAGCGCAGCT---GGGTATGGCAGTTCTGGA---ACCGGTAGTGGAAGTTATGTT---GGTGGATATGGT---GATGTGTACGGTAGCTCTGGTTACGCAGATCCAACTTGGAGATCAGGTGCAACTGAGTCGTATAACTCTACAGTAGCTGGGTCAGGA---GACGCAACTGTTAATGGTTCC---ACAGGCTATGGGGGCGGC---TATGGCGTGGCAGGCAGGCAGACACAGCGAGGTCCTGATGCACGTTTCAGGCCCTACCCTGCTGCTGGTGACCGCACTGGC
	Blasia_pusilla_c343437                   ATGGATACAGATCAGGGAAAGTTGTTTATTGGGGGCATATCATGGGAAACTACCGAAGAAAAGTTGCGGGATTACTTCAAAGCGTACGGGGAAGTTGCAGAAACGGTGATAATGAAGGATCGAGCTACAGGACGTGCCCGTGGCTTTGGCTTCGTCATTTTCGCGGACCCCGCCGTCGCCGATCGAGTTGTGAACGAG---AAGCACACCATCGACGGAAGAACTGTGGAAGCGAAAAAGGCCGTCCCAAGGGACGAGCAACAA---AAT---GTTCCGAGGAAC---AGCAGTGGTGGTCCCGGTCCTGTCAGT---CATACTAGAACAAAGAAGATATTTGTCGGAGGCTTGGCGTCAACTGTTACAGAGGATGATTTTAAGAAATACTTTGAGCAGTTTGGGACCATTACCGATGTGGTTGTTATGTATGATCATAATACCCAAAGGCCTCGTGGGTTTGGCTTCATCACATTTGATTCGGAGGATGCTGTGGAGAATGTCCTCCAAAAGTCCTTCCACGAACTCAACGAGAAAATGGTTGAAGTCAAGCGTGCCATTCCGAAGGAGCTTTCTGCTGGGCCTGGC---CGC---TTCAGCGGAGGAGGC---CGT---GGTGGAAGTTACGGAAGT---GGTTACGGTCAG---GGCTATAGTTCTAGC---CCTGGAGCTTACGGGGGTCGAGGT---GAGAACCGGTATGGT---GGTAGAGGAGGGTACGCT---GGCTATGGAGCCACTGGCTACGGTGCG---GCCGGCTACGGAAGTAGCGGAGGGTATGGT---GCTGCAATGAATGGC---AGCTATGGTGGAAGT---GGATATGGAAACAGTGCT---GGATATGCCAGTGCTGGTGGAACTGGT---TACGGTAGTGGCAGTTATAGCAACAATCCAGGCGGGGGCGGTTATGGGGGTGCT---GGTGGTTACGGTAGTAGTGGCGCCGGATCTGGAGGTTATGGAAGCGCTCCTGTTGGG---AGTAGGAGTTCATGGGGAAGTGGTGGTACT---GGATACGGCAGTGGTGGTACCTCTACTGGTTATGGA---AGCGGCTATGGGGCCGCGGGTGCATGGGGTTCTGGTGGCGCAGGG---GCTGGACAAGCAACTGGAAGCAGTGGAGGCTATGGTACT---GCTGGGTATGGGTACGGGAGCAGTGAGAGTGGATATGGATCAAACGCTACTGGATATGGCGGG---CGTGGT---AGTGGCTACGGTAGTAGCGCTGGG---GGGTATGGAAGTTCAGGA---ACTGGGAGTGGCACTTACGCG---AGTGGCTATGGT---GAGTTGTACGGCAGTTCCGGTTATGCTGACCCGACTTGGAGATCTGGCGGAACGGATTCCTACAACTCCGTAGCTGTCGGATCGGGT---GATGCTACTGTGAACGGATCA---GCAGGATATGGGGGAGGC---TATGGAGTGGCAGGCCGGCAGAATCAGCGAGGTCCTGATGCTCGCTTCAGGCCCTACCCTGCTGCGGGTGATCGCACTGGT
	Lunularia_cruciata_DN1717                ATGGACTCAGATCAAGGCAAGCTATTCATTGGAGGGATATCTTGGGAGACGACGGAGGAGAAGCTCAGAGATTATTTTAAGGCATATGGGGAAGTAGCGGAAACTGTCATTATGAAAGATCGTGCTACTGGACGGGCTCGCGGTTTCGGTTTCGTTATTTTTGCAGATCCAGCCGTGGCCGACCGAGTAGTTACCGAA---AAACACACCATCGATGGTCGTACGGTTGAAGCGAAAAAGGCAGTGCCTCGCGATGAGCAGCAA---AAC---GCTCCAAGGAGC---AGTAGCGGAGGTCCGGGTCCTGCTAGC---CATACTAGGACCAAGAAGATTTTCGTCGGCGGTTTAGCATCGACTGTAACTGAGGACGATTTCAAGAAGTATTTTGAACAGTTTGGAACTATTACCGATGTCGTTGTTATGTATGATCACAACACCCAGAGACCACGTGGGTTTGGATTCATCACTTTCGATTCAGAAGACGCCGTCGAAAATGTACTACAAAAGTCGTTTCACGAACTTAACGAGAAGATGGTTGAGGTCAAGCGCGCTATACCAAAGGAGCTATCAGCTGGCCCGGGA---CGC---TTCAACGGTGGTGGT---CGT---GGAGGGAGTTATGGCAGT---GGCTATGGTCAA---GGGTATGCTTCCAGT---CCTGGAGCATATGGAGGTCGCGGT---GACAATCGTTACGGA---GGCAGAGGTGGATACACC---GGTTATGGAACTGCTGGTTATGGCGCC---ACTGGTTATGGCAGCGGGGGAGGATATGCG---TCCGGAATGAATGGG---AGCTATGGTGGTAGT---GGCTATGGAAGCAGTGCA---GGTTATGGTAGTGCTGGAGGAGGTGGT---TATGGGGCTGGAAGTTATGGAACCGCTCCTGGGGGTGCCGGGTATGGTGGTGCT---GGTGGATACGGAAGCGGAGGTGCCGGGACTGGTGGATATGGGGGTGCGCCTGTTGGG---AGTAGGAGTGCCTGGGGCAGTGGAGGAACA---GGATATGGCAGCGGTGGAAGCTCCAGCGGCTATGGA---AGTGGTTATGGAGGGTCTGGTGCATGGGGTTCTGGAGGTGGGGGT---ACTGGCCAAGCGACGGGCAGCAGT------TACGCCAAC---ACTGGGTATGGTTATGGCAGCAGCGAGAGCGGGTATGGATCCAATTCTACTGGTTACGGAGGA---CGAGGC---AGTGGGTATGGGAGCAGCGCGACG---GGCTATGGGAGTTCAGGG---ACTGGGAGTGGGAGCTACGTT---GGGGGTTATGGA---GACGTATACGGAAGTTCTGGCTATGCTGATCCAACATGGAGATCGGGAGGAACTGATTCATACAATTCTGCCGCGGCGGGATCTGGG---GAAGCAACGGTGAATGGTTCG---ACAGGCTACGGGGGAGGA---TACGGAGTGGCTGGCAGGCAGACACAGCGAGGTCCTGATGCACGTTTCAGGCCCTATCCTGCCGCCGGTGACCGTACTGGC
	Lunularia_cruciata_2076163_TXVB          ATGGATACAGATCAGGGCAAGCTGTTTATTGGCGGAATATCGTGGGAAACTACCGAGGAGAAACTACGAGATTACTTCAAAGCTTATGGGGAGGTCGCAGAGACAGTAATAATGAAAGATCGGGCCACGGGACGTGCCCGAGGCTTTGGCTTCGTCATTTTTGCTGACCCGGCCGTAGCTGATCGCGTTGTTAACGAG---AAACACACCATCGACGGAAGAACGGTTGAAGCGAAGAAGGCCGTTCCAAGGGACGAACAGCAG---AAT---GTTCCTAGGAAC---AATAGTGGGGGACCGGGTCCTGCTAGT---CACACTAGGACTAAGAAGATTTTTGTGGGGGGCTTAGCCTCAACTGTAACGGAGGACGACTTCAAGAAGTATTTTGAGCAGTTTGGGACTATCACCGATGTTGTGGTCATGTATGACCACAACACTCAGAGACCTCGGGGCTTTGGCTTCATCACTTTCGATTCCGAAGACGCCGTGGAGAACGTTCTGCAAAAGTCGTTTCACGAACTCAACGAGAAGATGGTGGAAGTTAAGCGTGCCATTCCCAAGGAACTTTCTGCTGGCCCTGGT---CGT---TTTAGCGGAGGGGGG---CGA---GGGGGAAGTTACGGCAGT---GGTTACGGCCAG---GGTTACAGCTCCAGT---CCTGGAGGATATGGAGGGCGTGGG---GAAAATCGTTATGGC---GGAAGGGGTGGCTATGCA---GGCTACGGCACCTCTGGGTACGGGACT---ACTGGCTATGGTAGTAGTGCTGGTTACGGC---GCTGGAATGAATGGT---AGTTACGGAGGAAGT---GGTTATGGCAACAGTGCT---GGGTATGCCAGTGCTGGTGGAACTGGG---TACGGAAGCGGAAGCTATGGGAATAATCCTGGTGGAGGTGCATATGGAGGTGCT---GGTGGTTACGGCAGTAGTGGTGCTGGATCTGGAGGTTATGGCAGCGCCCCGGTGGGG---AGCAGAAGTTCTTGGGGCAGCGGAGGCACT---GGATATGGTACCGGGGGGACGTCAACCGGTTATGGA---AGTGGTTACGGAACAGCCGGTGCTTGGGGCTCTGGTGGTGCCGGT---GCAGGACAAGCTACTGGAAGCAGTGGAGGCTATGGGAGT---GCGGGTTACGGCTATGGGAGCAGCGAGAGTGGGTATGGATCAAACGCTACTGGTTACGGAGGT---CGTGGT---AGTGGTTACGGTAGTAGTGCTGGG---GGATACGGAAGCTCTGGA---ACCGGGAGTGGCACTTACGCT---GGAGGTTATGGC---GATGTGTATGGAAGTTCTGGTTACGCGGACCCAACTTGGAGATCTGGTGGCACGGACTCTTATAATTCGGTTGCCGTCGGCTCAGGG---GATGCAGCTGTGAACGGTTCT---GCAGGCTACGGGGGAGGT---TATGGAGTTGCAGGAAGGCAGACTCAGCGTGGTCCTGATGCTCGCTTCAGGCCTTACCCTGCTGCTGGTGACCGCACTGGA
	Sphaerocarpos_texanus_DN4116             ATGGACACAGATCAGGGGAAGTTGTTTATTGGTGGAATATCATGGGAGACTACTGAGGAGAAACTGCGGGATTACTTCAAAGCTTATGGAGAGGTTGCCGAGACTGTTATAATGAAAGATCGGGCCACTGGCCGTGCTAGAGGTTTTGGCTTTGTCATTTTCGCCGACCCTGCAGTAGCCGATCGTGTGGTTAACGAG---AAACATACCATCGATGGAAGAACGGTCGAAGCAAAGAAGGCTGTGCCAAGAGACGAGCAGCAA---AAT---GTTCCCAGGAGC---AGTAGTGGTGGTCCGGGTCCTGCTAGT---CATACTAGGACTAAGAAGATCTTCGTTGGTGGCCTAGCTTCTACTGTAACGGAGGACGACTTCAAAAAGTACTTCGAGCAGTTTGGCACCATTACCGACGTTGTGGTTATGTATGACCACAATACACAAAGGCCTCGTGGTTTTGGTTTCATCACCTTTGATTCAGAGGACGCCGTGGAGAATGTTCTTCAGAAATCCTTCCATGAGCTTAACGAGAAGATGGTGGAAGTTAAGCGTGCCATCCCTAAAGAGCTCTCTGCTGGTCCAGGT---CGC---TTTAGCGGAGGTGGT---CGT---GGAGGTAGTTACGGTAGT---GGTTACGGTCAG---GGTTACAGTTCGAGC---CCGGGAGGGTATGGAGGGCGAGGA---GAGAACCGTTACGGC---GGAAGAGGTGGCTATGCA---GGCTATGGTGCAGCTGGATATGGCACT---GCCGGCTATGGCAGTAGTGGAGCGTACGGC---GCTGGAATGAATGGT---AGTTATGGTGGGAGT---GGTTACGGAAACAGTGCT---GGATATGCTAGTGCAGGCGGGACTGGC---TACGGAAGCGGGAGCTATGGGAACACTCCTGGTGGGGGTGCATATGGAGGTGCT---GGTGGTTACGGGAGCAGTGGTGCCGGATCGGGAGGTTATGGGAGCGCGCCCGTCGGG---AGCAGAAGTTCGTGGGGCAGTGGAGGCACT---GGATACAGCACTGGAGGCACGTCGACGGGTTATGGA---AGTGGTTATGGAACAGCTGGTGCTTGGGGCTCTGGCGGTGCTGGT---GCAGGACAAGCCACTGGAAGTAGCGGAGGCTATGGTAGC---GCGGGATACGGGTATGGAAGCAGCGAAAGCGGTTATGGATCAAACGCTACTGGATACGGAGGA---CGTGGG---AGTGGGTACGGAAGCAGCGCTGGA---GGATATGGAAGCTCGGGA---ACTGGCAGTGGCACGTACGCT---GGTGGGTATGGC---GATGTGTACGGCAGTTCTGGGTATGCTGATCCTACTTGGAGATCTGGTGGCACAGACTCTTACAACTCGGCGGCCGTCGGCTCAGGT---GATGCAGCAGTGAATGGATCT---GCAGGTTACGGGGGAGGT---TACGGAGTGGCAGGCAGGCAGACACAGCGAGGGGTTGCTGCT---------------------------------------
	Lc_jcf7180005782185                      ATGGATACAGATCAGGGCAAGCTGTTTATTGGCGGAATATCGTGGGAAACTACCGAGGAGAAACTACGAGATTACTTCAAAGCTTATGGGGAGGTCGCAGAGACAGTAATAATGAAAGATCGGGCCACGGGACGTGCCCGAGGCTTTGGCTTCGTCATTTTTGCTGACCCGGCCGTAGCTGATCGCGTTGTTAACGAG---AAACACACCATCGACGGAAGAACGGTTGAAGCGAAGAAGGCCGTTCCAAGGGACGAACAGCAG---AAT---GTTCCTAGGAAC---AATAGTGGGGGACCGGGTCCTGCTAGT---CACACTAGGACTAAGAAGATTTTTGTGGGGGGCTTAGCCTCAACTGTAACGGAGGACGACTTCAAGAAGTATTTTGAGCAGTTTGGGACTATCACCGATGTTGTGGTCATGTATGACCACAACACTCAGAGACCTCGGGGCTTTGGCTTCATCACTTTCGATTCCGAAGACGCCGTGGAGAACGTTCTGCAAAAGTCGTTTCACGAACTCAACGAGAAGATGGTGGAAGTTAAGCGTGCCATTCCCAAGGAACTTTCTGCTGGCCCTGGT---CGT---TTTAGCGGAGGGGGG---CGA---GGGGGAAGTTACGGCAGT---GGTTACGGCCAG---GGTTACAGCTCCAGT---CCTGGAGGATATGGAGGGCGTGGG---GAAAATCGTTATGGC---GGAAGGGGTGGCTATGCA---GGCTACGGCACCTCTGGGTACGGGACT---ACTGGCTATGGTAGTAGTGCTGGTTACGGC---GCTGGAATGAATGGT---AGTTACGGAGGAAGT---GGTTATGGCAACAGTGCT---GGGTATGCCAGTGCTGGTGGAACTGGG---TACGGAAGCGGAAGCTATGGGAATAATCCTGGTGGAGGTGCATATGGAGGTGCT---GGTGGTTACGGCAGTAGTGGTGCTGGATCTGGAGGTTATGGCAGCGCCCCGGTGGGG---AGCAGAAGTTCTTGGGGCAGCGGAGGCACT---GGATATGGTACCGGGGGGACGTCAACCGGTTATGGA---AGTGGTTACGGAACAGCCGGTGCTTGGGGCTCTGGTGGTGCCGGT---GCAGGACAAGCTACTGGAAGCAGTGGAGGCTATGGGAGT---GCGGGTTACGGCTATGGGAGCAGCGAGAGTGGGTATGGATCAAACGCTACTGGTTACGGAGGT---CGTGGT---AGTGGTTACGGTAGTAGTGCTGGG---GGATACGGAAGCTCTGGA---ACCGGGAGTGGCACTTACGCT---GGAGGTTATGGC---GATGTGTATGGAAGTTCTGGTTACGCGGACCCAACTTGGAGATCTGGTGGCACGGACTCTTATAATTCGGTTGCCGTCGGCTCAGGG---GATGCAGCTGTGAACGGTTCT---GCAGGCTACGGGGGAGGT---TATGGAGTTGCAGGAAGGCAGACTCAGCGTGGTCCTGATGCTCGCTTCAGGCCTTACCCTGCTGCTGGTGACCGCACTGGA
	Haplomitrium_mnoides_1DN4391             ATGGACACTGACCAAGGAAAGCTGTTTATTGGAGGAATATCTTGGGAGACGACCGAAGAAAAGCTTAGAGATTATTTCAAAGCTTACGGGGAAGTTGCCGAAACTGTCATAATGAAGGATCGCGCGACTGGTCGTGCACGTGGCTTCGGCTTTGTGATATTTGTGGATCCTGCTGTGGCAGATCGAGTTGTCAATGAG---AAGCATACCATCGATGGCAGAACGGTGGAAGCAAAAAAGGCTGTGCCGAGAGACGAGCAGCAA---AAT---ATTCCGAGGAGT---AGCAGCGGTGGTTCTGGGCCAACAAAT---CATACCCGGACAAAGAAGATATTCGTCGGGGGATTGGCTTCGACTGTGACTGAGGACGACTTCAAAAAGTACTTCGAGCAGTTTGGTACTATTACAGATGTGGTTGTCATGTATGACCATAACACTCAAAGACCCCGGGGATTTGGTTTCATCACTTTCGATTCCGAAGATGCCGTGGAAAACGTTCTTCAGAAGTCTTTTCACGAACTTAACGAGAAGATGGTAGAAGTTAAGCGGGCCATTCCCAAGGAACTGTCGGCCGGTCCTGGG---CGC---TTCACGGGTAGTGGT---AGG---GGTGGTAGCTACGGCAGC---GCTTATAGCCAA---GGTTACAGCTCCAGC---CCTGGAGCATATGGGGGTCGAGGA---GATAATCGGTATGGG---GGTAGGGGGAACTATGCT---GGTTACGGTGCAGCCGGGTATAATACG---GCTGGTTATGGAGGCAGTGGAGGGTATGGA---GCCGGAATGAACGGG---AGCTATGCGGGAAGT---GCATATGGTAACAGTGCT---GGCTATGCCAGCGCTGGTAGTGCTGGC---TATGCAAGTGGGAGCTATGGAAGTGCTCCAGGTGCTGGCGGTTATGGAAATGCT---GGCGGCTATGGAAGTGGCAGTGCGGGCTCTGGTGGTTATGGCAGTGCTCCAGTTGGG---AGTAGGAATGCTTGGGGAAGTGGCGGGACG---GGGTATGGTAGCGGGGGAAGCTCTGCAGGCTATGGA---AGTGGCTACGGGACTACTGGGGCATGGGGTTCTGGTGGTACAG-----------------------------------------------------------------------------------------------------------------------------------------------------------------------------------------------------------------------------------------------------------------------------------------------------------------------------------------------------------------------------------------------------------------------------------------
	Haplomitrium_mnoides_2DN906              ATGGATTCGGACCAGGGAAAGCTTTTCATCGGAGGTATTTCGTGGGAGACAACCGAGGAGAAGTTAAGAGATTATTTTAAAGCCTACGGAGAAGTTGCTGAGACAGTGATTATGAAAGATCGAGCAACAGGTCGTGCTCGGGGTTTTGGATTCGTCATCTTTTCCGATCCAGCGGTTGCAGACCGTGTCGTTACTGAG---AAGCACACTATTGATGGCAGAACGGTGGAAGCGAAAAAAGCTGTGCCAAGGGACGAGCAGCAA---AAT---GTCCCCAGGAGC---AGCAGTGGTGGCTCTGGGCCAGCAAAT---CATACTAGGACAAAGAAGATATTTGTCGGTGGCTTAGCTTCAACTGTGACAGAGGACGACTTCAAAAAGTACTTCGAACAGTTTGGTACAATCACGGATGTGGTTGTGATGTATGATCATAACACGCAACGACCGCGGGGTTTTGGTTTCATTACTTTTGATTCTGAGGACGCTGTTGAAAATGTCCTTCAAAAGTCTTTTCACGAGCTCAATGAGAAAATGGTCGAGGTGAAGAGGGCTATTCCTAAAGAATTGTCTGTAGGTCCTGGT---CGG---TTT---GGAGGTGGC---CGT---GGAAGTAGCTATGGGAGT---GGTTATGGTCAG---GGCTATACTTCCAGC---CCAGGTGGTTACGTTGGCCGCGGT---GATAGTCGGTACGGT---GGCAGGGGTGGATATGCT---GGCTACGGTGCGGCTGGATATGGGACT---ACTGGCTATGGCAGTGGTGCA------------------------------------------------------------------------------------------------------------------------------------------------------------------------------------------------------------------------------------------------------------------------------------------------------------------------------------------------------------------------------------------------------------------------------------------------------------------------------------------------------------------------------------------------------------------------------------------------------------------------------------------------------------------------------------------------------------------------------------------------------------------------------------
	Marchantia_polymorpha_MpUg00020          ATGGACACAGATCAAGGTAAGTTGTTTATCGGGGGAATATCATGGGAAACCACCGAGGAGAAACTGCGAGATTACTTCAAAGCGTACGGGGAGGTCGCTGAAACGGTCATTATGAAAGATCGGGCAACTGGCCGTGCTCGTGGCTTCGGTTTTGTCATTTTTGCGGACCCCGCTGTAGCCGATCGTGTCGTCAACGAG---AAGCACACCATCGACGGGAGAACGGTCGAAGCGAAGAAGGCTGTGCCCAGGGATGAACAGCAA---AAT---GTCCCCAGAAGT---AGTAGTGGTGGTCCGGGTCCGGCTAGT---CATACTAGGACTAAGAAGATATTTGTTGGTGGCTTAGCATCTACTGTAACCGAGGACGACTTCAAAAAGTACTTTGAGCAGTTTGGTACCATCACCGATGTTGTTGTCATGTATGATCACAACACCCAAAGGCCTCGCGGCTTTGGTTTTATCACCTTCGATTCGGAAGACGCTGTTGAGAACGTTCTTCAAAAGTCATTTCACGAGCTCAACGAGAAGATGGTGGAAGTCAAGCGAGCTATACCAAAGGAGCTCTCTGCTGGTCCCGGT---CGT---TTCAGTGGTGGTGGA---CGT---GGTGGTAGCTACGGCAGT---GGTTACGGTCAG---GGTTACAGTTCTAGC---CCAGGTGGATACGGTGGAAGAGGA---GAAAATCGTTATGGT---GGAAGAGGTGGCTATGCA---GGTTACGGAACAGCAGGGTACGGGACA---GCTGGTTATGGAAGTAGTGGAGGATACGGA---GGTGCCATGAATGGC---AGCTACGGTGGTAGT---GGTTATGGCAACAGTGCC---GGATATGCCAGTGCTGGTGGTACTGGT---TATGGAAGCGGGAGCTATGGTAACACCCCTGGAGGGGGTGCCTATGGAGGTGCT---GGTGGTTATGGGAGCAGCGGTGCCGGATCCGGTGGTTATGGCAGTGCTCCTGTCGGT---AGCAGAAGCTCTTGGGGCAGTGGCGGCACT---GGATATGGTACTGGAGGCACCTCGACCGGTTATGGA---AGTGGTTACGGAGCAGCTGGCGCTTGGGGCTCAGGTGGTGCGGGT---GCTGGACAGGCTACTGGGAGCAGCGGTGGTTATGGGAGT---GCAGGTTATGGCTATGGAAGCAGCGAAAGTGGTTATGGATCCAACGCTACCGGTTATGGAGGG---CGTGGT---AGTGGATATGGCAGCAGTGCTGGA---GGTTATGGAAGCTCTGGT---ACTGGCAGTGGCACTTACGCA---GGCGGATATGGC---GATGTGTATGGTAGCTCGGGGTATGCAGACCCTACTTGGAGATCAGGCGGTACTGATTCATACAACTCAGTTGCCGTAGGTTCTGGT---GACGCCGCTGTCAACGGATCA---GCAGGCTACGGAGGGGGT---TACGGAGTCGCTGGAAGACAGACTCAGCGAGGTCCTGATGCACGCTTCAGGCCCTATCCTGCCGCTGGTGATCGCACTGGC
	Marchantia_polymorpha_MpVg00970          ATGGACTCAGATCAAGGCAAGCTGTTTATTGGGGGGATATCTTGGGAGACAACTGAAGAGAAATTGAGAGATTATTTTAAAGCCTACGGGGAAGTAGCCGAAACAGTGATAATGAAAGATCGCGCTACCGGACGGGCTCGGGGATTTGGTTTCGTAATTTTTGCCGATCCAGGTGTGGCTGACCGCGTTGTTACTGAG---AAACACACCATTGATGGTCGCACGGTGGAAGCGAAAAAAGCAGTGCCTCGTGATGAGCAGCAA---AAC---GTTCCTAGGAGC---AGCAGCGGAGGCCCTGGCCCTGCAAGC---CACACGAGGACCAAGAAAATTTTTGTCGGTGGCTTAGCATCGACTGTCACCGAAGATGATTTCAAGAAATATTTTGAGCAGTTTGGAACTATCACAGACGTCGTTGTCATGTACGATCATAACACCCAGAGACCTCGTGGTTTTGGATTCATCACCTTTGATTCGGAGGATGCTGTCGAAAATGTTCTCCAAAAGTCTTTCCATGAGTTGAACGAGAAAATGGTGGAAGTCAAGCGTGCTATTCCGAAGGAGTTGTCTGCTGGTCCTGGT---AGG---TTCAATGGTGGTGGT---CGC---GGAGGAAGTTATGGCAGT---GGTTATGGTCAG---GGCTACACGTCGAGC---CCTGGGGCGTATGGAGGTCGTGGC---GACAATCGATACGGA---GGAAGAGGTGGCTACACC---GGGTATGGAACCGCTGGTTATGGTGCA---GCTGGTTACGGCAGCGGGGGCGGATATGCC---TCTGGTATCAATGGA---AGTTACGGCGGTAGT---GGCTATGGGAACAGCGCA---GGTTATGGTAGTGCCGGCGGAGGTGGT---TATGGTGGTGGAAGTTATGGAACGGCCCCTGGCGGTGCTGGCTATGGTGGTGCT---GGTGGATATGCGAGTGGAGGTGCGGGAACGGGTGGTTACGGGGGTGCGCCCGTTGGT---AGTAGGAGTGCATGGGGCAGTGGAGGAACA---GGATATGGCAGCGGGGGCAGCTCGTCTGGTTACGGA---AGTGGGTATGGGGGTTCTGGTGCGTGGGGATCTGGAGGAGGCGGA---GCTGGCCAAGCAACGGGAAGCAGT------TACGGGAAC---ACGGGTTATGGTTATGGCAGTAGTGAGAGCGGATATGGATCCAATTCCACGGGTTATGGAGGG---CGAGGA---AGCGGGTATGGTAGCAGCGCTACC---GGGTATGGAAGTTCAGGT---ACCGGGAGTGGGGGCTACGTC---GGCGGCTACGGA---GACGTTTATGGGAGCTCTGGCTACGCTGATCCGACATGGAGGTCAGGAGGAACAGACTCATACAACTCTGCTGCAGCTGGATCTGGC---GATGCAACTGTCAATGGCTCA---ACAGGCTATGGTGGAGGA---TACGGAGTGGCCGGCAGGCAGACACAGAGAGGTCCTGATGCACGTTTCAGGCCCTACCCTGCCGCTGGTGACCGCACTGGC
	Conocephalum_conicum_2046811_ILBQ        ATGGACACAGATCAGGGCAAATTGTTCATCGGGGGGATATCATGGGAAACCACTGAGGAGAAATTGCGGGATTACTTCAAAGCTTATGGGGAGGTTGCGGAAACAGTCATCATGAAAGATCGAGCCACTGGCCGCGCTCGAGGTTTCGGCTTCGTCATTTTTGCGGACCCCGCTGTTGCTGACCGTGTCGTCAACGAG---AAGCACACCATCGACGGGAGAACGGTTGAAGCGAAAAAAGCAGTTCCAAGGGACGAACAACAG---AAT---GTTCCCAGGAGT---AGTAGTGGTGGTCCTGGTCCTTCGAGT---CACACTAGGACTAAGAAGATTTTTGTTGGTGGTTTAGCTTCAACGGTGACGGAGGACGATTTTAAGAAGTATTTCGAGCAATTTGGTACCATTACAGATGTTGTTGTCATGTACGATCACAATACTCAAAGGCCTCGGGGCTTCGGATTCATTACTTTTGATTCGGAAGATGCCGTTGAAAACGTTCTTCAGAAATCTTTTCACGAGCTCAACGAGAAGATGGTGGAAGTCAAACGGGCTATACCTAAGGAGCTGTCTGCAGGTCCTGGT---CGT---TTCAGCGGAGGTGGT---CGG---GGTGGCAGTTACGGTAGT---GGTTACGGTCAG---GGTTACAGTTCGAGC---CCAGGAGGGTACGGAGGTCGAGGA---GAAAATCGTTATGGT---GGAAGGGGTGGTTACGCA---GGCTATGGAACAGCAGGTTATGGGACG---GCCGGCTATGGAAGTAGTGGAGGATACGGT---GCTGGAATGAATGGC---AGTTATGGTGGGAGT---GGTTATGGCAACAGTGCT---GGTTATGCTAGTGCGGGTGGCACTGGA---TATGGAAGTGGGAGCTATGGGAACACCCCTGGTAGCGGTGCGTATGGAGGCGCT---GGTGGTTATGGCAGCAGTGGTGCTGGATCCGGGAGTTACGGGAGTGCTCCGGTGGGT---AGCAGAAGTTCGTGGGGCAGTGGAGGCACT---GGGTATGGTACTGGGGGGACTTCAACCGGTTATGGA---AGTGGCTACGGAACGGCTGGTGGTTGGGGTTCTGGTGGTGCTGGC---GCAGGTCAGGCTACCGGAAGCAGTGGAGGGTATGGTAGT---GCGGGCTACGGTTACGGTAGCAGCGAAAGTGGGTATGGGTCCAACGCAACCGGTTATGGGGGG---CGCGGT---AGTGGATATGGTAGCAGTGCTGGA---GGCTATGGTAGCTCAGGT---ACCGGCAGTGGCACTTACGCT---GGTGGATACGGG---GATGTGTACGGTAGTTCTGGGTACGCTGACCCTACTTGGCGATCAGGTGGTACGGATTCTTACAACTCGGTTGCTGTTGGCTCGGGT---GATGCCGCTGTGAACGGGTCG---GCAGGCTACGGAGGTGGG---TACGGTGTTGCTGGGAGGCAGACTCAGCGGGGTCCTGACGCTCGATTCAGGCCTTATCCTGCCGCTGGCGACCGCACTGGC
	Pellia_neesiana_2017336_JHFI             ATGGACTCGGACCAAGGGAAACTATTCATAGGAGGCATATCTTGGGAGACCACAGAGGAGAAGCTTCGAGATTATTTCAAGGCCTATGGGGAAGTAGCCGAGACAGTGATAATGAAGGATCGGGCCACTGGTCGAGCACGAGGATTTGGATTTGTTATTTTTGCAGATCCAGCTGTGGCAGATCGAGTGGTAACTGAG---AAACACACTATCGACGGCAGGACGGTGGAAGCGAAAAAAGCCGTGCCGAGAGATGAGCAGCAA---AAT---GTTCCTAGGGGC---AGCGGCGGCGGCGCCGTGCCTGTAAGT---CACACTAGAACCAAGAAAATATTTGTGGGTGGCTTAGCTTCAACTGTTACGGAGGAGGACTTCAAAAAGTATTTTGAGCAGTTCGGTACGATAACAGATGTGGTTGTTATGTATGACCACAACACTCAAAGGCCTCGTGGGTTTGGCTTTATCACTTTTGATTCTGAGGATGCCGTTGAGAATGTTCTCCAAAAGTCATTTCATGAGCTGAACGAGAAGATGGTCGAGGTAAAGCGTGCTATTCCGAAGGAGCTCTCAACTGGCCCTGGC---CGG---TTTGGAGGTAGTGGA---CGT---GGGAATAATTATGGCAGT---GGTTATGCCCAA---GGTTACACCTCCAGT---CCTGGTAGCTATGGCGGTCGTGGT---GACAATCGCTACGGC---GGAAGGGGCGGGTACGCT---GGTTACGGAACTGCCGGCTATGGTGCC---ACGGGCTATGCTAGTGCTGGCGGGTACGCT---TCTGGAATGGGTGGG---AGCTATGGGGGAAGT---GGTTATGGGAATGGCGCT---GGTTATGGCAATGCTAGCGGGGCGGGC---TATGGTAGCGGAAGTTATGGGACTGCGCCTGGTGGTGGTGGCTACGGTGGCACA---GGTGCATATGGTGGTGGAGGGGCGGGTAGTGGTGCATACACTGGGGCCCCGGTCGGG---AGCAGGAGCGCGTGGGGCAGTGGAGGAACG---GGTTATGGCAGTGGGGGAAGCTCCGCAGGCTATGGC---GGTGGTTACGGGGGTTCTGGTGCGTGGGGGTCAGGAGGAGGTGGT---ACTGGCCAAGCTTCTGGCAGTAGC------TATGGCACT------GGATACGGTTATGGAAGCAGTGAGAGCGGGTATGGGTCGAACTCCTCTGGATACGGTGGT---CGAGGC---AGTGGTTATGGTAGCAGCGCTACA---GGTTATGGTAGTTCAGGT---ACTGGTAGTGGCAGTTATGTT---GGGGGTTATGGG---GATGTATACGGTAGCTCTGGGTACGCTGATCCGACTTGGAGGTCCGGAGGAACAGATTCTTACAACTCGGCTGCAGCTGGTTCGGGA---GAAGCCACGGTCAATGGCTCG---GTGGGCTACGGGGGAGGC---TATGGAGTAGCTGGCAGGCAGACACAGCGAGGGGTTGCTGCATAG------------------------------------
	Marchantia_emarginata_2002963_TFYI       ATGGACTCAGATCAAGGCAAGCTGTTCATTGGAGGGATATCTTGGGAGACTACGGAAGAGAAGTTGAGAGATTATTTCAAAGCATACGGGGAAGTGGCCGAGACAGTGATTATGAAAGATCGCGCTACAGGGCGGGCGCGGGGTTTCGGTTTCGTAATTTTTGCTGATCCAGGTGTGGCTGACCGAGTAGTTACAGAG---AAACACACCATTGACGGTCGTACGGTGGAAGCGAAGAAAGCAGTTCCTCGTGATGAGCAGCAA---AAT---GTTCCTAGGAGC---AGCAGTGGAGGCCCCGGCCCTGCAAGC---CACACGAGGACCAAGAAGATTTTTGTTGGTGGTTTAGCGTCGACAGTCACCGAGGACGATTTCAAGAAGTACTTTGAGCAGTTTGGAACGATTACAGATGTTGTGGTCATGTATGATCATAACACCCAGAGACCTCGTGGTTTTGGATTCATCACCTTCGATTCTGAAGATGCAGTTGAAAATGTTCTGCAGAAGTCTTTCCATGAGCTGAACGAGAAAATGGTGGAGGTTAAGCGTGCTATTCCGAAGGAGTTGTCAGCCGGTCCTGGT---CGG---TTCAACGGTGGTGGT---CGT---GGAGGGAGTTATGGCAGT---AGCTATGGGCAA---GGTTACACGTCCAGT---CCTGGAGCGTATGGTGGTCGCGGC---GACAATCGATACGGA---GGAAGAGGTGGATACACG---GGGTATGGAACCGCTGGCTATGGTGCC---ACGGGATACGGCAGCGGGGGCGGATACGCC---TCTGGTATGAATGGG---AGTTATGGTGGTAGT---GGCTATGGTAACAGCGCA---GGTTATGGCAGTGCTGGTGGAGGTGGT---TATGGTGGTGGAAGTTATGGAACTGCTCCCGGCGGTGCTGGCTATGGTGGTGCT---GGTGGATATGGGAGTGGAGGTGCGGGAACGGGTGGCTATGGTGGCGCTCCTGTTGGA---AGTAGGAGTGCATGGGGCAGCGGAGGAACA---GGATATGGCAGCGGAGGAAGCTCTACTGGCTACGGA---AGTGGTTACGGTGGGTCTGGTGCTTGGGGATCTGGAGGTGGTGGA---GCTGGCCAAGCTACGGGCAGCAGT------TACGGGAAT---ACGGGCTATGGTTATGGCAGTAGTGAGAGCGGATATGGATCCAATTCCACTGGTTATGGAGGA---CGAGGG---AGCGGGTATGGTAGCAGCGCTACT---GGTTATGGCAGTTCAGGG---ACTGGCAGTGGGAGCTACGTT---GGGGGCTACGGG---GACGTGTATGGGAGTTCTGGGTATGCGGATCCAACATGGAGGTCAGGAGGAACGGATTCTTACAACTCTGCTGCGGCTGGATCTGGG---GACGCAACGGTCAATGGCTCA---ACAGGCTATGGGGGAGGA---TATGGAGTGGCCGGCAGGCAGACACAGCGAGGTCCTGATGCACGTTTCAGGCCCTATCCTGCCGCTGGGGACCGCACTGGC
	Pallavicinia_lyellii_2104638_YFGP_DN6477 ATGGACACTGACCAGGGTAAGCTTTTTATCGGCGGCATATCGTGGGAGACCACGGAAGAGAAGTTGAGAGATTACTTCAAAGCTTACGGGGAAGTTGCGGAAACAGTCATAATGAAAGATCGGGCGACAGGTCGTGCTCGTGGGTTTGGTTTCGTTATCTTTGTTGATCCGGCGGTTGCGGATCGGGTGGTGAACGAG---AAGCACACCATCGATGGTCGAACGGTTGAAGCGAAGAAAGCTGTGCCAAGAGACGAGCAGCAA---AAC---GTTCCCAGGAGC---ACCAGTGGTGGCCCTGGCCCCGCCAGT---CATACTAGGACGAAGAAGATATTTGTTGGTGGTTTAGCGTCGACCGTCACCGAGGACGACTTCAAAAAGTACTTCGAGCAGTTTGGTACCATAACAGACGTTGTTGTGATGTACGATCACAACACTCAAAGGCCTCGTGGTTTTGGATTTATTACATTCGATTCTGAGGAAGCTGTGGAGAATGTTCTCCAAAAGTCTTTTCATGAACTTAATGAGAAAATGGTGGAGGTCAAGCGAGCTATTCCGAAGGAGTTGTCTGCCGGACCGAGC---CGT---TTCAACGGCGGCGGC---CGT---GGTAGTAGCTTCAGTAGC---GGCTATGGTCAA---GCTTACAGCTCCAGC---CCGGGAAGCTATGGAGGTCGAGGG---GATACTAGATATGGT---GGTCGGGGAAGCTATGCA---GGATATGGAACCGCCGCTTATACCACT---ACTGGATACGGGAGTGGTGGTGGGTACGCT---GCAGGAATGAATGGA---AGCTACGGGGGAAGT---GGTTATGGCAACAGTGCT---GGTTATGCTAGCGCCGGTGGGACTGGA---TATGGAAGCGGGAGCTATGGAAGTACTCCTGGTGGTGGTGGCTATGGGGGTGGT---GGTGCTTATGGCAATAGTGGTGCCGGATCTGGTGGTTATGGGAATGCACCTGTTGGA---AGTCGTAGCTCCTGGGGCAGTGGGGGAGCG---GGATATGGCAGTGGTGGGAGTTCAACTGGTTATGCA---AGTGCCTATGGGACCACTGGTAGTTGGGGCACTGGAGGCGCTGGT---GCCGGGCAGGCTACGGGTAGTAGTGGAGGCTACGGCAAT---GTCGGATATGGATATGGCAGCAGTGAAAGTGGATATGGATCAAACACGACTGGATATGGTGGC---CGTGGT---AGCGGATATGGTGGCAGTGCTGGA---GGATATGGCAGCTCGGGA---ACCGGTAGTGGTTCTTACGCT---GGTGGATATGGT---GATGTTTACGGTAGTTCTGGCTATGCTGATCCGACGTGGAGATCTGCGGGAACAGATGCATACAATTCTGTTGCCGCTGGTTCAGGA---GATACAACAGTTAATGGGTCC---GCTGGTTATGGGGGAGGA---TATGGGGTGGCCGGCAGGCAGACTCAGCGAGGTCCCGATGCCCGATTCAGGCCCTATCCTGCTGCTGGTGACCGCGCTGGC
	Pallavicinia_lyellii_DN27561             ATGGACTCGGATCAGGGAAAGTTGTTTATTGGAGGGATTTCGTGGGAAACTACAGAGGAGAAGCTGCGAGATTACTTTAAGGCATACGGCGAAGTAGCCGAGACAGTGATAATGAAAGATCGTGCCACTGGTCGGGCGCGTGGATTCGGGTTTGTTATCTTCGCGGATCCTGCCGTTGCTGATCGAGTGGTTACAGAG---AAGCACACCATTGACGGTCGGACGGTGGAAGCGAAGAAAGCCGTTCCGAGAGACGAGCAGCAA---AAC---GCGCCTCGGAGT---AGTACCGGTGGCGCAGGGCCTACCAGT---CATACGAGAACCAAGAAAATCTTTGTGGGAGGCTTGGCTTCTACCGTCACAGAGGACGATTTCAAAAAGTATTTCGAACAGTTCGGAACTATTACAGACGTGGTGGTGATGTACGACCACAACACCCAGAGGCCTCGCGGGTTTGGCTTCATCACATTTGACTCTGAAGATGCTGTCGAAAATGTTCTTCAGAAGTCATTTCATGAACTTAATGAGAAAATGGTCGAGGTCAAGCGAGCAATTCCCAAAGAGCTCTCGGCAGGTTCCGGC---CGG---TTCGGCGGTAGTGGT---CGG---GGGAGTAGTTACGGAAAC---GCTTACGGTCAA---GGGTACTCCTCTAGC---CCGGGGGGCTATGGCGGACGTGGA---GATCATCGTTACGGT---GGAAGGGGTGGTTATACT---GGTTACGGAACCGCGGGATACGGTGGTTCCGGGGGTTACAGTACTGGTGGTGGATATGCC---TCGGGGATGAATGGA---AGCTACGGGACAAGT---GGTTATGGAAACAATGTT---GGGTATGGTAGTACGGCTGGGACTGGT---TATGGTGGTGGG---------------------------------------------------------------------------------------------------------------------------------------------------------------------------------------------------------------------------------------------------------------------------------------------------------------------------------------------------------------------------------------------------------------------------------------------------------------------------------------------------------------------------------------------------------------------------------------------------------------------------------------------------------------------

;
End;

Begin mrbayes;
   log start filename=Mapoly0017s0003_LC.log;
   charset 1st_pos = 1-.\3;
   charset 2nd_pos = 2-.\3;
   charset 3rd_pos = 3-.\3;
   partition by_codon = 3:1st_pos,2nd_pos,3rd_pos;
   set partition = by_codon;
   
   lset nst=6;
   prset ratepr=variable;
   set autoclose = yes;
   mcmc ngen=500000 printfreq=1000 samplefreq=100;
   sump burnin=2500 ;
   sumt burnin=2500;

   
   log stop;
end;


#NEXUS

Begin DATA;
	Dimensions ntax=13 nchar=627;
	Format datatype=DNA gap=-;
	Matrix
	[                                 1         11        21        31        41        51        61        71        81        91        101       111       121       131       141       151       161       171       181       191       201       211       221       231       241       251       261       271       281       291       301       311       321       331       341       351       361       371       381       391       401       411       421       431       441       451       461       471       481       491       501       511       521       531       541       551       561       571       581       591       601       611       621       ]
	[                                 |         |         |         |         |         |         |         |         |         |         |         |         |         |         |         |         |         |         |         |         |         |         |         |         |         |         |         |         |         |         |         |         |         |         |         |         |         |         |         |         |         |         |         |         |         |         |         |         |         |         |         |         |         |         |         |         |         |         |         |         |         |         |       ]
	Blasia_pusilla_c328767            AGCAGTCGTGCGAGCCGCACCATTTATGTGGGGAATTTGCCGGGTGATGTGCGGGAGCGCGAGATTGAGGACCTGTTCTACAAGTATGGGCGTATTGTGGAAATTGACCTCAAGCTTCCTCCGCGTCCACCCGGCTACTGCTTCGTAGAGTTTGAGGATGCCCGGGATGCCGAAGACGCAATCAGGGGCCGTGATGGTTACAATTTTGACGGCAATAGGCTGCGCGTC---GAGCTTGCTCAC---GGTGGC---AAGGGTCCACCTTCC---GCC---GATCGCTACAAC---AGCTACAGT---GGAGGTCGCACCGGAGGTGTGTCGAGGCGCTCAGAATACAGGGTCATTGTCACGGGACTGCCGTCTTCGGCATCTTGGCAGGATTTGAAGGACCACATGAGGCGCGCTGGAGATGTGTGCTTCGCGCAGGTGTTCCGCGACGGC---AACGGCACAATGGGC---ATCATCGACTTCACGAACTACGACGATATGAAGTACGCAATCAGGAAGCTGGACGACTCCGAGTTCCGGAACCCTTTCTCTCGCTCCTTCATTCGGGTGAAGGAAGACAAAGGCTACGGG---TTCCGGAGGAGCCCATCTCGCAGCGCCAGCCGT
	Lunularia_cruciata_2000902_TXVB   AGCAGCCGCGCCAGCCGCACCATATATGTTGGAAACTTGCCAGGCGATGTGCGTGAGCGCGAAATTGAGGATCTCTTTTACAAGTATGGTCGGATTGTTGACATTGATCTGAAGCTTCCTCCTCGACCTCCTGGATATTGCTTTATAGAGTTTGAGGATGCTCGAGATGCTGAAGATGCAATCAGGGGTCGAGATGGTTATAACTTTGATGGCAACAGATTGCGGGTC---GAACTTGCTCAC---GGTGGG---AGGGGTCCTCCTTCA---GTT---GACCGCTACAAT---AGCTATACC---GGAGGTCGCACGGGGGGTGTTTCTAGGCGTTCTGAGTACAGAGTTATTGTGACTGGCTTGCCATCTTCGGCATCCTGGCAGGACCTTAAGGATCACATGCGACGAGCTGGAGATGTCTGCTTTGCTCAGGTCTTTCGCGACGGG---AACGGGACGATGGGC---ATCGTGGATTTCACCAACTATGACGATATGAAATATGCCATCCGCAAGTTGGATGACTCGGAGTTTCGGAATCCATTTTCTCGCTCCTTTATCCGTGTGAAAGAGGACAAAGGTTACGGA---TCCAGGAGGACTGCATCTCGTAGTGCAAGTCGG
	Treubia_lacunosa_DN5144           AGCAGCCGAGCCAGCCGAACCATTTATGTGGGGAACCTTCCTGGGGATGTGCGTGAGCGGGAAGTGGAAGATCTGTTTTATAAGTATGGACCCATTATCGATATTGATCTGAAACTCCCGCCACGGCCACCAGGGTATTGCTTCATAGAGTTCGAGGATGCACGGGACGCTGAGGATGCAATAAGGGGAAGGGATGGTTACAGCTTCGATGGCAATCGACTCCGAGTG---GAGCTTGCTCAT---GGGGGC---CGGGGTCCAACTTCT---GGT---GACCGTCACAGC---AGCTATAGT---GGTGGACGAACGGGGGGGGTTTCCCTCCGTTCCGAGTATAGAGTCATCGTGACTGGATTGCCATCCTCAGCTTCTTGGCAGGACCTGAAAGACCATATGCGCCGTGCGGGTGATGTTTGCTTCGCTCAGGTTTTCCGTGATGGC---AACGGTACAATGGGA---ATCGTGGACTTCACCAACTACGACGACATGAAATACGCAATCAGAAAGTTGGACGATTCCGAATTTCGCAACCCCTTTTCTCGCTCCTTCATCCGGGTGAAGGAAGATAAAGGGTACGGG---TTTAAAAGGAGTCGGTCACGAAGCAGCACAAGG
	Sphaerocarpos_texanus_DN8930      AGCAGCCGGGCGAGCCGTACCATATATGTTGGCAATCTGCCAGGCGACGTGCGTGAGCGCGAAATTGAAGATCTCTTCTACAAGTATGGTCGCATTGTTGACATCGACCTGAAGCTTCCTCCTCGCCCACCTGGATACTGCTTCATAGAGTTTGAGGATGCCCGAGATGCCGAAGATGCGATCAGGGGTCGAGACGGTTACAATTTTGATGGCAACAGACTGCGGGTT---GAACTTGCACAC---GGTGGC---AGGGGTCCACCCTCA---GTT---GACCGCTACAAT---ATCTACCCG---GGAGGTCGTACGGGAGGTGTTTCCAGACGGTCTGAATACAGGGTGATCGTAACTGGATTACCATCTTCGGCATCTTGGCAAGACCTCAAGGATCATATGCGTCGAGCAGGAGATGTCTGCTTTGCCCAGGTGTTCCGTGATGGA---AACGGGACAATGGGT---ATCGTCGACTTCACCAACTATGACGATATGAAATATGCCATTCGCAAACTAGACGATTCTGAGTTCCGGAATCCGTTCTCTCGCTCCTTCATTCGTGTGAAGGAAGACAAGGGTTATGGG---TTTAGAAGGAGCGCATCTCGTGGTGGCAGCAGA
	Lunularia_cruciata_DN1236         AGCAGCCGCGCCAGCCGCACCATATATGTTGGAAACTTGCCAGGCGATGTGCGTGAGCGCGAAATTGAGGATCTCTTTTACAAGTATGGTCGGATTGTTGACATTGATCTGAAGCTTCCTCCTCGACCTCCTGGATATTGCTTTATAGAGTTTGAGGATGCTCGAGATGCTGAAGATGCAATCAGGGGTCGAGATGGTTATAACTTTGATGGCAACAGATTGCGGGTC---GAACTTGCTCAC---GGTGGG---AGGGGTCCTCCTTCA---GTT---GACCGCTACAAT---AGCTATACC---GGAGGTCGCACGGGGGGTGTTTCTAGGCGTTCTGAGTACAGAGTTATTGTGACTGGCTTGCCATCTTCGGCATCCTGGCAGGACCTTAAGGATCACATGCGACGAGCTGGAGATGTCTGCTTTGCTCAGGTCTTTCGCGACGGG---AACGGGACGATGGGC---ATCGTGGATTTCACCAACTATGACGATATGAAATATGCCATCCGCAAGTTGGATGACTCGGAGTTTCGGAATCCATTTTCTCGCTCCTTTATCCGTGTGAAAGAGGACAAAGGTTACGGA---TCCAGGAGGACTGCATCTCGTAGTGCAAGTCGG
	Marchantia_polymorpha_MpUg00030   AGCAGCCGTGCCAGTCGCACCATATATGTCGGAAATCTGCCCGGTGACGTTCGTGAACGTGAAATTGAAGATTTGTTTTACAAGTATGGTCGCATCGTTGATATCGACCTGAAGCTTCCTCCTCGACCACCTGGGTACTGCTTTATAGAGTTTGAGGATGCTCGAGACGCGGAAGACGCGATTAGGGGTCGAGATGGTTACAATTTTGATGGTAACAGATTGCGGGTT---GAACTTGCTCAC---GGTGGG---AGAGGTCCTCCTTCA---GTG---GACAGATACAAC---AATTACACT---GGAGGTCGTACAGGTGGCGTATCTAGGCGGTCCGAATACAGAGTTATCGTGACTGGGTTACCTTCTTCAGCGTCTTGGCAAGACCTGAAGGATCACATGCGGCGTGCTGGGGATGTTTGTTTTGCTCAGGTGTTTCGCGATGGG---AACGGTACAATGGGT---ATCGTTGATTTTACCAACTATGACGACATGAAATATGCTATCCGCAAGTTGGATGACTCAGAGTTTCGAAATCCGTTTTCTCGTTCGTTCATTCGGGTGAAGGAAGACAAAGGCTACGGC---TTCAGAAGGTCCGCCTCCCGAAGTGCGAGCCGA
	Marchantia_polymorpha_MpVg00980   AGCAGCCGAGCTAGTCGAACTATCTATGTTGGAAACTTACCTGGTGATGTTCGCGAGAGAGAGATAGAAGATCTTTTCTACAAGTACGGACGAATCGTAGACATTGACCTCAAGCTTCCTCCACGTCCGCCCGGGTATTGTTTCATTGAGTTCGAAGATGCCAGAGATGCTGAGGACGCCATTCGCGGGCGTGATGGATACAATTTTGATGGAAATAGGCTTCGGGTA---GAACTTGCTCAT---GGAGGT---CGGGGACCATCATCT---ATG---GATCGCTACAGC---AACCATAGT---AGCGGTCGCGCGGGTGGTGTTTCTCGCCGCTCTGAATATCGGGTGATTGTCACAGGGTTACCTTCGTCAGCATCCTGGCAAGATCTAAAGGACCATATGCGACGAGCTGGGGATGTTTGTTTCGCGCAGGTTTTTCGAGATGGT---AACGGTACAATGGGA---ATTGTCGACTTCACCAACTACGATGATATGAAATATGCAATTCGCAAGCTTGACGATTCCGAATTTCGGAATCCTTTCTCGCGCTCCTTTATTCGGGTGAAGGAAGACAAGGGTTATGGT---TTGAGGAGGAGCGTGTCTCTCAGTCACAGCAAC
	Pallavicinia_lyellii_2001402_YFGP AGTAGTCGCGCTAGCCGCACTATTTATGTGGGAAATCTGCCCGGTGATGTCCGGGAGCGCGAGATCGAAGACCTATTTTACAAGTATGGTCGCATAGTGGATATCGACCTTAAGCTCCCGCCACGTCCACCTGGTTATTGTTTTATTGAGTTTGAAGATGCTCGAGATGCAGAAGATGCTATCAGGGGCCGAGATGGTTACAATTTTGATGGCAACAGACTGCGTGTT---GAACTTGCTCAT---GGTGGC---AGAGGCCCTCCTTTG---GTT---GACCGCTACAAT---GGGTACAGT---GGTGGACGAACAGGTGGTGTTTCAAGGCGCTCTGAGTATAGAGTCATTGTGACAGGGCTACCATCTTCAGCATCTTGGCAGGATCTTAAGGATCACATGCGTAGGGCTGGAGATGTTTGCTTTGCCCAGGTGTTTCGTGATGGT---AACGGTACAATGGGT---ATTGTGGACTTCACCAATTATGATGACATGAAATATGCAATAAGAAAGCTTGATGACTCAGAGTTTCGAAACCCTTTTTCACGGTCTTTCATTCGGGTTAAGGAAGACAAAGGTTATGGT---CTGCGGAGGTCCCAAAGCCTAAGCCCTAGCCGA
	Pellia_neesiana_2010808_JHFI      AGCAGCAGAGCGAGCCGAACGATCTACGTGGGCAATCTTCCCGGCGATGTCCGTGAGAGAGAGATTGAAGATCTCTTTTACAAGTATGGCAGAATTGTCGACATTGATCTGAAGCTCCCTCCTCGGCCTCCTGGGTACTGTTTCATTGAGTTTGAAGATGCGCGGGACGCAGAAGATGCGATTCAGGGACGAGATGGTTACAGTTTTGACGGGAATAGGCTTAGGGTT---GAACTCGCACAT---GGAGGG---CGGGGCCCATCTTCG---ATG---GATCGTTACAGT---AATTACAGT---GGTGGCCGTGCGGGTGGAGTTTCTCGTCGATCGGAGTACAGGGTTATCGTTACAGGGTTACCTTCTTCGGCTTCTTGGCAAGACTTGAAAGACCATATGCGTCGGGCTGGTGATGTTTGTTTTGCTCAGGTATTTCGAGATGGT---AGCGGTACTATGGGA---ATTGTGGACTTCACCAATTATGATGATATGAAATACGCTATCAGGAAGCTTGACGATTCTGAGTTTCGCAACCCATTCGCTCGGTGTTTTATCCGGGTTAAGGAAGATAAAGGTTATGGA---TCAAGGAGAAGCTTGTCGCGAAGCCAGACCCGC
	Conocephalum_conicum_2003013_ILBQ AGCAGTCGCGCGAGCCGCACTATATATGTTGGAAATTTACCGGGTGACGTACGTGAACGTGAGATTGAGGATTTGTTCTATAAGTATGGTCGGATCGTCGACATCGACCTTAAGCTTCCTCCTCGACCGCCTGGCTATTGCTTTATAGAGTTCGAGGATGCCCGCGATGCTGAAGATGCGATCAGGGGTCGAGACGGCTACAACTTTGATGGCAACAGACTGCGGGTT---GAACTCGCTCAT---GGTGGC---AGGGGCCCTCCTTCT---GTC---GACCGTTACAAT---ACCTATGCC---GGGGGTCGGACGGGTGGCGTTTCGAGACGATCGGAATACCGTGTTATTGTGACTGGTTTACCGTCTTCAGCTTCATGGCAGGACCTAAAGGATCACATGCGACGAGCTGGAGATGTCTGCTTCGCTCAGGTGTTCCGTGATGGA---AATGGTACGATGGGC---ATCGTGGACTTCACCAATTATGACGACATGAAATATGCTATTCGAAAGTTGGACGACTCCGAGTTTCGCAATCCGTTTTCACGCTCATTCATTCGAGTGAAGGAGGACAAAGGCTATGGA---TTTAGAAGGAGTGGAAGTCGGAGTGCGAGCCGG
	Marchantia_emarginata_DN6104      AGCAGCCGAGCTAGCCGAACGATATATGTTGGAAACCTTCCTGGTGATGTTCGCGAAAGAGAGATCGAGGATCTTTTTTACAAGTACGGTCGAATTGTAGATATCGACTTGAAGCTTCCTCCGCGTCCCCCCGGCTATTGTTTCATTGAGTTCGAAGATGCTCGAGATGCTGAAGATGCAATTCGCGGTCGCGATGGATACAATTTTGACGGAAATAGGCTTCGGGTA---GAACTTGCACAT---GGTGGT---CGGGGACCATCCTCG---ATG---GATCGCTACAGC---AACCTCAGT---AGCGGTCGCGCCGGTGGTGTTTCTCGTCGTTCTGAATACCGGGTTATTGTCACAGGGTTACCTTCTTCAGCCTCCTGGCAAGATTTAAAGGACCATATGCGTCGAGCTGGGGACGTCTGCTTTGCACAAGTGTTTCGGGATGGT---AACGGGACTATGGGA---ATCGTGGACTTCACCAACTATGATGATATGAAATATGCAATTCGCAAGCTTGATGACTCCGAATTTCGCAATCCCTTTTCACGCTCCTTCATTCGGGTGAAGGAAGACAAGGGTTATGGT---TTGAGGAGGAGTGTTTCTCGAAGTCACAGTCAC
	Haplomitrium_mnioides_2DN6499     AGCAGCCGGGCAAGCAGAACAATTTACGTGGGCAACCTTCCTGGTGATGTGCGGGAGAGAGAAATTGAAGATCTTTTTTACAAGTATGGGCGAATTGTTGACATTGATTTGAAGCTTCCACCTCGGCCACCTGGGTACTGCTTCATAGAGTTTGAAGATGCTCGAGATGCTGAGGATGCTATCAGGGGACGAGATGGCTACAATTTTGATGGAAATAGGCTGAGGGTG---GAACTTGCCCAT---GGCGGT---CGTGGGCCATCTTCT---ATT---GATAGGTATACT---AGCTACAGT---AGTGGTCGTGCAGGTGGAGTGTCTCGGCGATCCGAGTACAGAGTGATTGTGACAGGTTTGCCATCCTCAGCATCATGGCAAGATTTGAAGGATCATATGCGCCGTGCTGGTGATGTGTGCTTTGCACAAGTATTTCGTGATGGC---AATGGTACTATGGGA---ATTGTGGACTTCACGAACTACGACGACATGAAATATGCGATAAGAAAGCTTGATGATTCAGAATTCAGGAATCCCTTCTCCCGCTCGTTTATCCGGGTGAAAGAGGATAAGGGTTATGGA---TTACGAAGAAGTCCATCGAGAAGTCGTAGCCGA
	Lc_jcf7180005787747               AGCAGCCGCGCCAGCCGCACCATATATGTTGGAAACTTGCCAGGCGATGTGCGTGAGCGCGAAATTGAGGATCTCTTTTACAAGTATGGTCGGATTGTTGACATTGATCTGAAGCTTCCTCCTCGACCTCCTGGATATTGCTTTATAGAGTTTGAGGATGCTCGAGATGCTGAAGATGCAATCAGGGGTCGAGATGGTTATAACTTTGATGGCAACAGATTGCGGGTC---GAACTTGCTCAC---GGTGGG---AGGGGTCCTCCTTCA---GTT---GACCGCTACAAT---AGCTATACC---GGAGGTCGCACGGGGGGTGTTTCTAGGCGTTCTGAGTACAGAGTTATTGTGACTGGCTTGCCATCTTCGGCATCCTGGCAGGACCTTAAGGATCACATGCGACGAGCTGGAGATGTCTGCTTTGCTCAGGTCTTTCGCGACGGG---AACGGGACGATGGGC---ATCGTGGATTTCACCAACTATGACGATATGAAATATGCCATCCGCAAGTTGGATGACTCGGAGTTTCGGAATCCATTTTCTCGCTCCTTTATCCGTGTGAAAGAGGACAAAGGTTACGGA---TCCAGGAGGACTGCATCTCGTAGTGCAAGTCGG

;
End;

Begin mrbayes;
   log start filename=Mapoly0017s0004_LC.log;
   charset 1st_pos = 1-.\3;
   charset 2nd_pos = 2-.\3;
   charset 3rd_pos = 3-.\3;
   partition by_codon = 3:1st_pos,2nd_pos,3rd_pos;
   set partition = by_codon;
   
   lset nst=6;
   prset ratepr=variable;
   set autoclose = yes;
   mcmc ngen=500000 printfreq=1000 samplefreq=100;
   sump burnin=2500 ;
   sumt burnin=2500;

   
   log stop;
end;


#NEXUS

Begin DATA;
	Dimensions ntax=15 nchar=387;
	Format datatype=NUCLEOTIDE gap=-;
	Matrix
	[                                 1         11        21        31        41        51        61        71        81        91        101       111       121       131       141       151       161       171       181       191       201       211       221       231       241       251       261       271       281       291       301       311       321       331       341       351       361       371       381       ]
	[                                 |         |         |         |         |         |         |         |         |         |         |         |         |         |         |         |         |         |         |         |         |         |         |         |         |         |         |         |         |         |         |         |         |         |         |         |         |         |         |       ]
	Lunularia_cruciata_DN2353         TCGTCGACAATACCAGGGGTGTCCCGTGCTGTGAGGGATGCTTTGGGCTCATTTCAGTTGGCCTTTGTAGTCTGTGATGCGTTGAACCCGGAGTATCCTATTCTATATGCTAGTGCTGGCTTCTTCAGCATGACCGGTTATGCTGCGAAGGAGGTGGTGGGTAGGAATTGTCGGCTTTTGCAAGGCGAATACACCGATGCCAAAGACGTTGCGAAGATTCGAGAGGCGTTGAAAGCAGGTTGT---ATATACACCGGGAAACTCCTGAACTACAAAAGAGATGGAACTCCGTTCTGGAATCTGCTCACTATCTCGCCCATTAAGGATGACACTGGGAGACTTATCAAGTATATCGGATGTACAGTTTTGGCCCTGTTCATTGCTTGC
	Lunularia_cruciata_2076305_TXVB   TCGTCGACAATACCAGGGGTGTCCCGTGCTGTGAGGGATGCTTTGGGCTCATTTCAGTTGGCCTTTGTAGTCTGTGATGCGTTGAACCCGGAGTATCCTATTCTATATGCTAGTGCTGGCTTCTTCAGCATGACCGGTTATGCTGCGAAGGAGGTGGTGGGTAGGAATTGTCGGCTTTTGCAAGGCGAATACACCGATGCCAAAGACGTTGCGAAGATTCGAGAGGCGTTGAAAGCAGGTTGT---ATATACACCGGGAAACTCCTGAACTACAAAAGAGATGGAACTCCGTTCTGGAATCTGCTCACTATCTCGCCCATTAAGGATGACACTGGGAGACTTATCAAGTATATCGGAATGCAGGCAGAAGTCAAGGAGAGCTGCGCT
	Treubia_lacunosa_DN16555          TCGCAAGAAATTCCCGGCGTCCGACAGAACATCAAGGACGCATTGGCATCGTTTCAGCTTGCTTTTGTTATGTGCGATGCTACTGTCTCAGACTGGCCCGTGCTCTATGCCAGTGCAGGTTTTTTCAGCATGACTGGCTACTCAGCCGAAGAGGTTGTTGGCAAGAATTGCCGATTCTTGCAGGGTAAATTTACCGATCAAACAGACGTTGCTCGCATTCGTGAGGCCTTGGCGGAAGGGAAG---AGTTTCACTGGGAAAATTCTGAACTATAAGAAAGACGGGAATCCTTTCTGGAACCTTCTCACTCTTTCTCCTATCAAAGATAATAATGGTCAAATTATCAAGTATATCGGTATGCAAGCGGAAGTAACAGAACAAAGCGGA
	Marchantia_polymorpha_MpUg00050   TCCCCGATGATACCAGGGCTGTCGAAGAACGTGAAGGAGGCCTTGGCGTCTTTCCAGTTGGCATTTGTGGTCTGTGATGCTTTGAATGCTGAGTACCCTATCCTGTATGCCAGCGCTGGTTTCTTTAGTATGACTGGTTATACGGCCAAGGAGGTGGTAGGTAGAAACTGTCGATTTTTGCAGGGACAGTATACTGATGCCCATGATATCGCGATGATACGAGGTGCGTTGAGGGAAGGAAAC---ATCTACACCGGAAAACTTCTTAATTATAAGAAAGATGGAAGTCCGTTTTGGAATCTGCTCACTATCTCTCCGATTAGGGATGATGGCGGGAGGCTCATAAAGTACATCGGAATGCAGGCGGAAGTGACAGAGAGCGCCGCC
	Marchantia_polymorpha_MpVg00600   TCATCAATCATACCCGGAGTGTCGAGGAATGTTAAGGAGGCCCTCACTTCGTTCCAGCTGGCATTTGTCGTGTGTGATGCTTTGAATCCAGAATATCCAGTACTGTATGCCAGTGCAGGCTTTTTCAGCATGACCGGATACACTGCGAAGGAGGTCGTCGGTAGGAACTGCCGATTTTTGCAAGGACAGTACACCGATGCGAAGGATATTGAGATGATTCGAGACGCCTTGGTCAATAGGAAA---AGTTTTAGTGGGAAGCTTCTGAATTACAAGAAGGACGGAATCCCTTTTTGGAACCTTCTCACCATTTCGCCCATAAAAGATGAGGAAGGAAGAATTATCAAGTATATAGGGATGCAGGCAGAAGTGACGGAGAATGGTAGA
	Blasia_pusilla_c321820            TCGCAGAACATTCCTGGAGTGTCCAGGAATGTGAAGGAGGCACTGGCCTCGTTTCAGCTGGCGTTCGTGGTTTGTGATACACTCAATCCAGACTATCCAATCCTCTACGCCAGCGCTGGTTTCTTCAGCATGACAGGATACTCCGCGAAGGAGGTCATCGGGAGAAATTGTCGGTTTCTGCAGGGAGAGTACACTGACCCCAACGATATTGCCAAGATCAGAGATGCTGTGCGCGAAGGGAAG---ATCTACACTGGAAAGCTTCTGAATTACAAGAAGAACGGAACTCCATTTTGGAATCTCCTCACGCTATCACCCATCAAGGATGACGATGGAAAGCTCATCAAGTACATTGGAATGCAGGCCGAGGTCAGCGAGCAAAATGGA
	Pellia_neesiana_2017421_JHFI      CATTCGGTCATTCCCGGAGTCTCAAAGAATATCAAGGATGCCTTGGCTTCCTTCCAACTCGCATTCGTCGTGTGCGACGCTGTCGATCCAAACTACCCTGTTCTCTATGCAAGCGCCGGATTCTTCAGCATGACCGGATACTCTGCGAACGAGGTCGTTGGGAAGAACTGCCGATTTCTGCAGGGAGAATTCACCGACGCTGCCGATATCACTAAGATCCGAGAAGCTCTCAGCGAGGGGAAG---ATTTACACAGGCAAAATCCTGAATTACAAGAAGGATGCGACCCCGTTTTGGAATCTTCTCACGATCTCGCCCATCAAGGACGACAACGGGAAGCTCATTAAATGGATTGGAATGCTTGCGGAGGTGACGGAGAATGGCAGC
	Pellia_neesiana_2018653_JHFI      TCTCGAGCGATTCCAGAGATGTTGAACAGCATCAAAGACGCGCTGTCGTCCATCCAGCTCGCGTTCGTGGTCTGCGACGCGACCGTGCCCGAGCACCCCGTGCTGTACGCGAGCGCAGGCTTCTTCAGCATGACGGGCTACTCAGCGAGCGAGGTCGTGGGCAGAAACTGCCGCTTCCTGCAGGGCCCCTACACAGACCCCGGCGACATCGCCAGGATCAGGGAGTCGCTGTGCGAGGGGAAC---ATCTTCACCGGGAAGCTGCTCAATTACAAGAAGGACGAGACCCCGTTCTGGAACCTGCTCACCATCTCGCCCATCAAGGACGACAACGGGAAGCTTATCAAATGGATCGGGATGCTCGCGGAGGTGGCGGAGTCGGATAGC
	Marchantia_emarginata_DN14237     ---------------------------------------------------------------------------------------------------------------------------------------------------------------------------------------------------GATACGAAGGATATCGAGATGATTCGAGACGCATTGGCGAAAGGGAAA---ATTTTTAGTGGGAAGCTCCTGAACTACAAGAAAGATGGAACTCCTTTCTGGAACCTGCTCACCATATCCCCTATCAAAGATGACGAAGGAAGAATTATCAAGTACATAGGAATGCAGGCAGAAGTAACGGAGAATGGAACA
	Conocephalum_conicum_KU699456     TCTTCGATAATTCCAGGAATCTCGAAGAACGTGAAAGAGGCATTGGCTTCGTTTCAGTTGGCGTTCGTGGTTTGTGACGCCCTGAATCCTGACTACCCTGTTCTCTATGCTAGTGCTGGTTTCTTCAGCATGACTGGTTACTCTGCGAAGGAGGTTGTGGGTAGGAACTGTCGCTTTTTGCAGGGACAGTACACAGACGCGCTTGACATTGCGAAGATACGAGATGCCTTGAAGGACGGAAAC---ATATTCAGCGGGAAAATACTTAATTACAAGAAAGATGGTACTCCATTCTGGAACCTGCTGACTATTTCGCCTATCAAGGATGACGGAGGAAGGCTCATCAAGTATATTGGAATGCAGGCGGAAGTAACAGAAGGCGTCACT
	Sphaerocarpos_texanus_DN6796      TCGTCTATAATTCCAGAAGTCTCGACGAATGTCAAGGAGGCTCTGGCTACGTTTCAATTGGCTTTCGTAGTCTGTGATGCGTTGAACCCCACGTATCCGATTCTCTACGCCAGTGCTGGCTTCTTTAGTATGACTGGTTACACTGCGAAGGAGGTCGTGGGGAGAAACTGCCGGTTTTTGCAAGGACCATACACTGATGCCAATGACATCGCAAGGATTAGAGAAGCGTTGAGAGAAGGCAAC---ATTTATACGGGGAAGATCCTGAACTACAAGAAGGATGGAACACCTTTCTGGAATCTGCTGACGCTCTCACCTATCAAGGATGATGCTGGACGGCTCATCAAGTACATCGGAATGCAGGCGGAGGTCACAGAAAACGGGAAG
	Pallavicinia_lyellii_2012721_YFGP GCCCATGCTATTCCTGGAGTTTCCAAAAGTATCAGCGATGCGTTGGCTTCGTTCCAATTGGCATTTGTGGTGTGCGATGCTACTGACCCAGACTACCCGATTCTCTACGCGAGTGCTGGATTCTTTGCAATGACTGGCTACTCTGCAAAAGAAGTGGTAGGAAAGAATTGTCGATTTTTGCAAGGAGAATACACCGACGCTAGCGATCGAGCGAAAATCCGTGAAGCACTTGGCGAGGGGAAG---ATCTACACCGGAAAAATCTTGAACTACAAAAAGGACGCGAGTCCTTTCTGGAATCTTCTTACCATATCGCCCATCAAGGACGACCACGGAAAACTCATAAAATGGATTGGAATGCTTGCGGAAGTGAAGGAGAATGACAGT
	Pallavicinia_lyellii_DN155        TCGCGAGTGATTCCTGGAATCTCTGCAAACGTGAGGGATGCACTGTCCTCATTCCAGCTAGCTTTCCTTGTGAGTGATGCCACATGCGAAGACTATCCAATTCTCTTCGCAAGCCCTGGGTTCACCAGTATGACTGGATACACAGCCGACGAGGTCTCGGGGAAGAATTGTCGCTTTTTGCAGGGAGTCGACACGGACATGGCCGAAGTCGCCCGGGTTCGGGATGCATTGAAGAATGGACGA---ATTTACAGCGGATCATTATTGAATTACAAGAAGGATGGAACTTCGTTTTGGAATCTCCTTACCATATCACCCATCAAAGATGACCAGGGAAAAGTCATCAAATACATTGGTATGCAGGCAGAACAGAAATCTGCATCGAAG
	Pallavicinia_lyellii_DN145        TCCGAAGAAATTCCACAAGTCTCGAAACACATTAAGGACGCGCTATCGTCTTTCCAGCTTGCTTTCCTGGTGTGCGACGCCATCGAACCAGAGTTTTCAATTCTCTACGCGAGCGCCGGGTTCTTCCACATGACGGGATATTCTGCGGAAGAAGTTGTCGGGAAGAACTGTCGATTTCTTCAGGGCGTTGATACAGATGTCAAGGAAGTGGCCCGTATACGAGACGCGTTGAAGAAAGGTGAA---GTCTACACTGGAACGATTCTAAACTACAAGAAGGACGGCACTCCCTTCTGGAATCTGCTCACCTTGTCTCCGATCAAAGATCTAAAAGGAAAGCTCATCAAATATATCGGGATGCAAGCGGAAGTGAATGCAAGCAAGGTC
	Lc_jcf7180005787367               TCGTCGACAATACCAGGGGTGTCCCGTGCTGTGAGGGATGCTTTGGGCTCATTTCAGTTGGCCTTTGTAGTCTGTGATGCGTTGAACCCGGAGTATCCTATTCTATATGCTAGTGCTGGCTTCTTCAGCATGACCGGTTATGCTGCGAAGGAGGTGGTGGGTAGGAATTGTCGGCTTTTGCAAGGCGAATACACCGATGCCAAAGACGTTGCGAAGATTCGAGAGGCGTTGAAAGCAGGTTGT---ATATACACCGGGAAACTCCTGAACTACAAAAGAGATGGAACTCCGTTCTGGAATCTGCTCACTATCTCGCCCATTAAGGATGACACTGGGAGACTTATCAAGTATATCGGAATGCAGGCAGAAGTCAAGGAGAGCTGCGCT

;
End;

#NEXUS

Begin DATA;
	Dimensions ntax=14 nchar=906;
	Format datatype=NUCLEOTIDE gap=-;
	Matrix
	[                                      1         11        21        31        41        51        61        71        81        91        101       111       121       131       141       151       161       171       181       191       201       211       221       231       241       251       261       271       281       291       301       311       321       331       341       351       361       371       381       391       401       411       421       431       441       451       461       471       481       491       501       511       521       531       541       551       561       571       581       591       601       611       621       631       641       651       661       671       681       691       701       711       721       731       741       751       761       771       781       791       801       811       821       831       841       851       861       871       881       891       901      ]
	[                                      |         |         |         |         |         |         |         |         |         |         |         |         |         |         |         |         |         |         |         |         |         |         |         |         |         |         |         |         |         |         |         |         |         |         |         |         |         |         |         |         |         |         |         |         |         |         |         |         |         |         |         |         |         |         |         |         |         |         |         |         |         |         |         |         |         |         |         |         |         |         |         |         |         |         |         |         |         |         |         |         |         |         |         |         |         |         |         |         |         |         |      ]
	Lunularia_cruciata_2075227_TXVB        GGTCTACAACATAGCGAAGAGAATGGTGTTGGAGTGGACGATCATGATGAGGAC---CCGGGCGATGAAGAAGGCCTGGATGAGGCGGAAATGCATTCAGAC---CATCCAGGCGAGACGCCAAACCAACTTGCAGTTAGGAACCAAGGC---ACCACTCAGTTGACCTTATCTTATCAAGGGGAGGTTTATGTCTTCGACACTGTTCCCCCGGAGAAGGTTCAGGCAGTTCTGCTTCTTCTAGGAGGGCGCGAGATCCCCCCAGGGATGTCTGGAGTCAATGTCTCG---GGC---CATCATCAC---AAGGGAGTATCAGAACTTCCAGCCCGTATGAATATGCCTCAAAGGCTTGCATCCTTAACCAGATTCCGAGAAAAGCGGAAGGAGCGCTGCTACGATAAAAAGATTCGATATACTGTTCGTAAAGAAGTTGCACAAAGGATGCAACGGAAAAAAGGCCAATTCGCATCTTCAAGAACT---TTAGGGGAAGAAGGTGGTCCTGTC---TCAAACTGGGATGGCTCGCAAACTCCTGGACAACAAGTTGGAGCAGGC---GGTCAACAAGAAGTGACGTATGTTCATTGTGGGATTGGAGAGCGGTCTACACCAATGATGCGGAGAGGTCCATCCGGGCCTAGAACGCTGTGCAACGCATGTGGGTTGATGTGGGCAAACAAGGGCGTTCTTAGAGATCTGTCGAAAAATCCTCCGCTTCCTGGAGCCCCTCAGCAACCGCATATGCTCCACCAGCAACAAATCATCATG---CAGCAGCAGCAA---CAGATTGCCGCACTGCAGCACAGTCTGGAGCATGTGCCCCAAAGTGGGAATGAAACGAGG---GTGCTGCCTGCGTCAGCTAATGGTGGC---ACAGCAGTGAGTGCAGCT
	Lunularia_cruciata_DN4519              GGTCTACAACATAGCGAAGAGAATGGTGTTGGAGTGGACGATCATGATGAGGAC---CCGGGCGATGAAGAAGGCCTGGATGAGGCGGAAATGCATTCAGAC---CATCCAGGCGAGACGCCAAACCAACTTGCAGTTAGGAACCAAGGC---ACCACTCAGTTGACCTTATCTTATCAAGGGGAGGTTTATGTCTTCGACACTGTTCCCCCGGAGAAGGTTCAGGCAGTTCTGCTTCTTCTAGGAGGGCGCGAGATCCCCCCAGGGATGTCTGGAGTCAATGTCTCG---GGC---CATCATCAC---AAGGGAGTATCAGAACTTCCAGCCCGTATGAATATGCCTCAAAGGCTTGCATCCTTAACCAGATTCCGAGAAAAGCGGAAGGAGCGCTGCTACGATAAAAAGATTCGATATACTGTTCGTAAAGAAGTTGCACAAAGGATGCAACGGAAAAAAGGCCAATTCGCATCTTCAAGAACT---TTAGGGGAAGAAGGTGGTCCTGTC---TCAAACTGGGATGGCTCGCAAACTCCTGGACAACAAGTTGGAGCAGGC---GGTCAACAAGAAGTGACGTGTGTTCATTGTGGGATTGGAGAGCGGTCTACACCAATGATGCGGAGAGGTCCATCCGGGCCTAGAACGCTGTGCAACGCATGTGGGTTGATGTGGGCAAACAAGGGCGTTCTTAGAGATCTGTCGAAAAATCCTCCGCTTCCTGGAGCCCCTCAGCAACCGCATATGCTCCACCAGCAACAAATCATCATG---CAGCAGCAGCAA---CAGATTGCCGCACTGCAGCACAGTCTGGAGCATGTGCCCCAAAGTGGGAATGAAACGAGG---GTGCTGCCTGCGTCAGCTAATGGTGGC---ACAGCAGTGAGTGCAGCT
	Marchantia_polymorpha_MpUg00060        GGCTTACAACACAGTGAAGAGAATGGGGTTGGAGTTGACGATCAGGACGATGAC---CCCGGGGATGAGGAAGGATTGGATGAAGCGGAAATGCATTCGGAT---CACCCAGGTGATGCGCCAAATCAACTTGCTGTAAGAAATCAAGGG---ACGACTCAGTTGACTTTGTCCTATCAGGGAGAAGTTTATGTTTTTGACACCGTCCCTCCAGAGAAAGTGCAAGCCGTTCTTCTTCTTTTAGGAGGCCGCGAGATCCCACCAGGAATGTCTGGAGTCAACGTTTCA---GGT---CATCATCAT---AAGGGAGTATCAGAACTTCCAGCCCGCATGAATATGCCGCAAAGGCTTGCTTCTTTAACCAGATTTCGGGAGAAGCGGAAGGAGCGCTGCTACGACAAAAAAATTCGATACACTGTTCGGAAAGAGGTTGCGCAAAGGATGCAACGTAAGAAAGGGCAGTTTGCATCGTCCAGAACT---TTGGGGGATGAAGGTGGTCCGGTT---TCAAATTGGGATGGCTCTCAGACTCCCGGTCAACAACCTGGACAAGGA---GGTCAACAAGAAGTCACTTGTGTTCATTGTGGCATTGGAGAGCGATCCACCCCAATGATGCGGAGAGGTCCTTCTGGTCCCCGAACTCTGTGCAATGCATGTGGACTGATGTGGGCCAACAAGGGTGTACTTAGAGATCTGTCAAAGAATCCTCCGCTCCCGGGAGCCCCCCAACAACCACACATGCTTCATCAGCAACAAATTATTATG---CGACAGCAGCAG---CAGATTGAAGCATTGCAGCATAGCCTGGAGCATGTGCCTCAAAGTGGGAATGAGACAAGA---CTCCTTCCGTCTGCAGCTAATGGTGGA---ACAGCAGTTAGTGCTGCA
	Blasia_pusilla_c325394                 GGACTGCAGCACAGTGACGAAAATGGTGTAGGCGTCGAAGACCATGATGATGAC---CCAGGCGATGAAGAAGGCTTGGATGAGGCAGAAATGCATTCGGAT---CATCCTGGCGATGCTCCCACTCAACTAGCTGTCCGAAACCAAGGC---ACCACTCAATTGACCTTATCCTATCAGGGAGAGGTGTATGTGTTCGACACTGTTCCTCCTGAGAAAGTACAAGCAGTCCTCCTCCTTCTTGGTGGACGTGAGATTCCTCCAGGAATGTCAGGAGTCAATGTATCT---GGT---CATCATCAT---AAGGGTGTATCAGAACTTCCAGCTCGCATGAATATGCCTCAAAGGCTAGCATCTTTAACCAGATTCCGTGAGAAGAGGAAGGAGCGCTGCTATGATAAGAAGATTCGTTACAGTGTTAGAAAAGAGGTTGCAAATAGAATGCAACGAAAGAAAGGGCAATTTGCATCGTCAAGGAGT---ATAGGTGAGGAAGGAGGTCCAGTT---TCAAACTGGGATGGCTCTCAACCTGCCGGTCAACAAGTTGGAGCTGGC---GGCCAACAAGAAGTAACTTGTGTCCACTGTGGCATTGGAGAGCGATCAACTCCAATGATGCGGAGAGGTCCGTCAGGACCTAGAACATTGTGCAATGCGTGTGGATTAATGTGGGCTAATAAGGGTGTTCTAAGGGATTTATCAAAGAATCCACCCATACCAGGAGCCACACAGCAACCTCATATGCTCCATCAACAGCAAATTATCATG---CAGCAACAGCAG---CAGATTGCTGCTTTGCAGCAAAGCCTGGAGCATGTGCCCCAAACTGGGAATGATTCGAGA---GGGGTGCCCTCATCAGCTAATGGTGGC---ACGGCAGTGAGTGCAGCT
	Treubia_lacunosa_DN1369                GGCCTACAAGACAGCGACGAGAATGGTGTTGGAGTTGAAGATCATGATGATGAT---CCAGTTGATGAAGAGGGCCTGGATGAAGCTGATATGAATTCTGAT---CATCCTGGAGATGCACCAGCTATCCATGCTGTCAGGTCTCAAGGA---AGTACTCAGCTGACCCTATCCTACCAAGGGGAGGTTTATGTGTTTGATGCTGTCCCTCCTGAGAAGGTTCAAGCAGTGCTATTGTTACTCGGAGGGCGAGAGATACCTCCTGGAATATCAGGGGTGAACCTGTCA---GGTCAACATCATCATAACAAGGGTGTGACGGAGCTTCCAGCACGCATGAATATGCCACAAAGACTGGCTTCATTGACAAGGTTCCGTGAAAAACGGAAAGAGCGCTGCTTTGATAAGAAGATTCGGTACAATGTCCGCAAGGAGGTTGCACAGAGAATGCAACGAAAGAAGGGGCAATTTGCCTCATCAAGGAGC---CTTGGAGATGATGGTGGAGCTCCTACATCTAACTGGGATGGCTCACAAGCAACTAGTCAACAATTGAGTTCTGGT---GGTCAACAAGAAGTGACTTGTGTTCACTGTGGTATAGGAGAACGGTCTACTCCAATGATGCGTCGAGGTCCATCAGGTCCTAGAACACTTTGTAATGCTTGTGGATTGATGTGGGCTAACAAGGGTGTGTTGAGGGATTTATCAAAAAATCCACCGCTCTCTGGGGCTGCACATCAGCCTCACATGCTTCAGCAACAGCAAATTATCATC---CAGCAGAGACAGCAG---ATTGCTGCATTGCAACACTCTTTGGAGCATATTCCTCAAGTGAGTGATTCT---CGT---GGAGTACTCTCTGGAAGCAATGTCAGT---GGGGTGGTGTACTCTAGT
	Marchantia_polymorpha_MpVg00300        GGTCTACATCATGGTGAGGACAATGGTGTTGGAGTTGACGATCATGATGATGAC---CCAGGAGATGAAGAAGGCTTGGATGAGGCTGAAATGCATTCCGAC---CATCCAGGCGATGCTCCAAATCAACTTGCTGTAAGAAATCAAGGG---ACCACGCAGCTGACCTTGTCCTATCAAGGCGAGGTTTACGTTTTCGACACCGTTCCTCCGGAAAAAGTGCAAGCGGTTCTCCTTCTTCTTGGAGGGCGGGAGATTCCTCCAGGAATGTCCGGAGTCAACGTTTCA---GGT---CATCATCAC---AAGGGAGTTTCAGAACTTCCAGCTCGGATGAATATGCCGCAGAGGCTGGCGTCTTTAACCAGATTTCGAGAGAAGCGAAAGGAGCGTTGCTACGATAAAAAAATTCGATACACTGTACGGAAAGAGGTTGCGCAGAGAATGCAACGGAAAAAAGGACAGTTTGCATCATCACGGACC---TTGGGGGAAGAGGGAGGTCCTGTT---TCTAGCTGGGATGGCTCTCAAATCCCTGGACAACAAGTGGGAACAGGC---GGGCAACAAGAAGTCACTTGTGTTCACTGTGGAATCGGAGAGCGGTCTACCCCAATGATGCGGAGAGGTCCATCTGGCCCACGAACATTGTGCAATGCCTGTGGTCTGATGTGGGCCAACAAGGGCGTTCTCAGAGACCTATCGAAAAACCCTCCACTTCCAGGAGCCCCTCAGCAACCTCATATGCTTCACCAGCAACAAATTATTATG---CGGCAGCAGCAG---CAGATTGCTGCACTGCAGCACAGCCTGGAGCATGTGCCACAAAACGGGACTGAATCCGGA---AGCCAACCCTCATCTGCTGATGGTGGG---ACTGCAGTGGCGACAGCC
	Pellia_neesiana_2112405_JHFI           GGCCTACAACACAATGATGAGAACGGGGTTGGGATGGACGACCAGGACGACGAT---CGGGGTGATGAGGAAGGGCTGGATGAGGCGGAAATGAATTCCGAC---CACCCCGGTGACGCTCCCACTCAGCTTGCCATTACAAATCAAGGT---ACCACCCAATTGACGCTGTCTTACCAAGGAGAGGTGTATGTTTTTGACACTGTTCCTCCGGAGAAAGTGCAAGCGGTTCTGCTGCTGTTGGGAGGCCGTGAAGTTCCCCCGGGAATGCCAGGAGTAAGTATATCA---GGA---CACCACCAC---AAAGGAATAACGGAGCTCCCGGCACGTTTGAATATGCCTCAACGGCTGGCGTCCTTAACTAGATTTCGTGAGAAACGGAAGGAGCGTTGCTATGACAAGAAGATTCGCTACACTGTTCGAAAAGAGGTTGCCCAGAGAATGCAACGAAAGAAAGGGCAGTTTGCGTCGTCGAGGACT---GTGGCGGATGAGGGACCCATCTCG---AGT---TGGGATGGCTCTCAAACTTCGGTTCAACAATTAGGGGTTGGC---TGTCAACAGGAAGTAACTTGTGTCCATTGTGGCATTGGAGAGAGGTCTACTCCGATGATGCGACGTGGTCCCTCGGGACCCAGAACACTCTGCAATGCCTGTGGGTTAATGTGGGCGAATAAGGGTGTTCTAAGGGACTTGTCAAAGAATCCACCGCTTCCAGGGGCACCACAGCAGCCTCATATGCTTCACCAACAGCAAATTATCATG---CAACAGCAGCAG---CAAATAGCTGCATTGCAACATTCCCTGGAGCATGTTCCCCAATCGGGGATTGATACACGA---GGGGTT---TCCACAGCGAATGGTGGT---ACATCAGTGAATGGGGCG
	Pallavicinia_lyellii_2107220_YFGP      ---CTGCAGCACAGTGACGAGAGTGCTGTGGAGATAGAAGACCATGAAGAGGAT---CCAGGAGATGAAGAAGGTTTAGATGAGGCTGAAATGCATTCAGAC---AACAACACTGATGCTCCAACGCAACTTGCTGTAAGAACTCAAGGA---ACCACTCAATTGACTCTGTCATATCAGGGGGAGGTGTACGTCTTTGACACTGTTCCTCCAGAGAAAGTGCAAGCAGTTCTCCTGTTGTTAGGAGGCCGAGAGATTCCCCCGGGAATGTCGGGAGTCGGTGTCTCC---GGG---CACCTTCAC---AAGGGAGTACCGGAGCTTCCTGCACGAATGAATATGCCTCAACGCCTGGCATCCTTGACCAGGTTTCGTGAGAAAAGAAAGGAGCGCTGCTATGACAAGAAGATCCGCTACAATGTTCGCAAGGAGGTTGCTCAGAGGATGCAACGAAAGAAAGGGCAATTTGCATCGTCACGGAGC---ATTGGGGATCAGGGAGGACCTGTC---GCAAACTGGGGCAGCTCCCCAGCGTCTGATCAGCAAGCAGGCCTTGGT---AATCAGCAGGAAGTAACATGTGTACACTGTGGCATTGGGGAGCGATCTACCCCAATGATGCGGAGAGGTCCTTCAGGACCAAGGACGCTTTGTAATGCCTGTGGATTAATGTGGGCCAACAAGGGCGTTCTCAGGGATCTATCAAAGAATCTGTCTCTTCCAGGTGTTCCACAGCAGCCACATATCCTTCACCAACAGCAAATTATCATG---CAGCAGCAACAA---CAGATAGCCGCATTGCAGCATACTCTGGAGCATGTGCCCCAAGCGGTTAACGATGCAAGA---CTCGTTCCATCAACT---GATGCTGGT---ACAGTCGTGAAGGCACCC
	Sphaerocarpos_texanus_DN17477_217_2105 GGCCTTCAACATAGTGAAGGAAATGGTGTGGGAGTCGAAGATCATGATGATGAT---CCCGTGGATGAAGAAGGTTTGGATGAGGCGGAAATGCACTCGGAC---CATCCAGGCGATGCGCCAAATCAACTTGCTGCAAGAAACCAAGGG---ACCACGCAGTTGACCTTGTCCTATCAAGGGGAGGTTTATGTTTTCGATACTGTTCCGCCGGAGAAAGTGCAAGCAGTGCTTCTTCTTCTAGGAGGGCGTGAGATTCCTCCAGGAATGTCCGGAGTAAATATCTCG---GGG---CATCACCAC---AAGGGAGTATCAGAACTTCCAGCGCGTATGAATATGCCTCAGAGGCTTGCGTCTTTAACCAGATTTCGTGAAAAGCGGAAGGAGCGCTGCTACGATAAAAAAATTCGATACACTGTTCGTAAGGAGGTTGCACAGAGGATGCAACGTAAGAAAGGACAATTTGCATCATCAAGAAGT---TTAGGGGATGAGGGAGGTCCTGTT---TCAAATTGGGATGCCTCTCAAACCCCTGGACAACAAGGTGGACTAAGC---GGGCAACAAGAAGTCACTTGTGTTCACTGTGGTATTGGAGAGCGGTCTACTCCAATGATGCGGAGAGGTCCATCTGGCCCGCGAACATTGTGCAATGCGTGTGGATTAATGTGGGCAAATAAGGGTGTTCTGAGAGATCTGTCAAAAAATCCTCCGCTCCCCGGGGCCCCTCAGCAGCCGCACATGCTTCACCAGCAACAAATCATAATG---CAGCAGCAGCAG---CAGATCGCCGCATTGCAGCACAGCCTGGAGCACGTGCCGGGGAAT------GATACGAGA---GCGCTGCCCGCATCAGCTGATGGAGGG---ACGTCGGTCAGTGCAGCA
	Conocephalum_conicum_2000933_ILBQ      GGCCTGCAACATAGTGCAGAAAATGGTGTTGGGGTTGAAGACCATGACGATGAT---GCTGGGGATGAAGAAGGATTGGATGAGGCGGAGATGCATTCAGAT---CATCCTGGTGATGCACCTAATCAACTCGCTGTCAGAAATCAAGGG---ACAACTCAGTTAACTTTATCCTACCAGGGCGAGGTGTATGTTTTCGACACTGTTCCTCCAGAGAAAGTTCAAGCGGTCCTCTTGCTTTTAGGAGGGCGTGAGATCCCACCAGGGATGTCTGGAGTGAACGTATCT---GGT---CATCATCAT---AAGGGAGTATCAGAGCTTCCCGCGCGTATGAACATGCCCCAGAGACTTGCTTCATTGACTAGATTTCGTGAAAAGCGGAAGGAGCGTTGCTACGACAAGAAGATCCGATATACTGTTCGTAAAGAGGTTGCACAGAGGATGCAACGTAAAAAAGGGCAGTTTGCATCGTCCAGGACC---TTGAGTGAAGAGGGTGTTCCTGTT---TCCAACTGGGATGGTTCCCAAACTCCTGGGCAACAAGCTGGACCAGGC---GGGCAACAAGAAATCACTTGTGTTCACTGTGGCATCGGAGAGCGATCTACCCCAATGATGAGGAGAGGTCCTTCAGGTCCTCGAACACTGTGCAATGCCTGTGGATTAATGTGGGCGAACAAAGGTGTTCTTAGAGATCTTTCAAAGAATCCTCCGCTCCCAGGTGCTCCTCAGCAGCCACATATGCTTCATCAGCAGCAGATCATTATG---CAGCAGCAACAG---CAGATTGCTGCATTACAGCAGAGTCTGGAGCATGTGCCCCAGAATGGAAATGAAACGAGA---GGTCTGCCTTCATCAGGTAATGGTGGT---ACAGCAGTTAGTGCAGCT
	Marchantia_emarginata_DN9274           GGTATACAACACAGTGAGGACAATGGTGTTGGAGTTGACGATCACGATGATGAC---CCAGGAGACGAAGAAGGTTTGGATGAGGCCGAAATGCATTCGGAC---CATCCAGGCGATGCACCAAATCAACTTGCTGTAAGAAACCAAGGC---ACGACGCAGTTAACCTTGTCTTATCAAGGCGAGGTCTATGTTTTCGACACCGTTCCCCCGGAGAAAGTGCAAGCGGTTCTTCTTCTTCTTGGAGGGCGGGAGATTCCTCCGGGAATGTCTGGAGTCAACGTCTCA---GGT---CATCATCAC---AAGGGAGTATCAGAACTTCCAGCACGAATGAATATGCCGCAGAGGCTTGCATCTTTGACCAGATTTCGAGAGAAGCGAAAGGAGCGCTGCTACGATAAAAAAATTCGATATACTGTACGGAAAGAGGTGGCGCAGAGGATGCAACGGAAGAAAGGACAGTTCGCATCATCAAGGACC---TTGGGGGAGGAGGGAGGTCCTGTT---TCAAACTGGGATGGCTCTCAAATCCCTGGTCAACAAGTTGGAGCAGGC---GGGCAACAAGAAGTCACTTGTGTTCACTGCGGTATCGGAGAGCGGTCGACCCCAATGATGCGGAGAGGGCCATCTGGCCCCAGAACATTGTGCAACGCCTGTGGATTGATGTGGGCCAACAAGGGCGTTCTCAGGGACCTGTCGAAAAACCCACCGCTTCCAGGAGCCCCTCAGCAGCCTCACATGCTTCATCAGCAACAAATTATTATG---CAGCAGCAGCAG---CAGATTGCTGCATTACAGCACAGTCTGGAGCATGTGCCACAAAGTGGGACGGAAACCAGA---AGCCTGCCCTCATCGGTTAATGGTGGG---ACCGCGGTTACTGCAGCC
	Pallavicinia_lyellii_DN115531          CGACTGCAGCACAGTGACGAGAGTGCTGTTGAGATAGAAGACCATGAAGAGGAT---CCAGGTGATGAAGAAGGTTTAGATGAGGCTGAAATGCATTCAGAC---AACAACACTGATGCTCCAACGCAACTTGCTGTAAGAACTCAAGGA---ACCACTCAATTGACTCTGTCATATCAGGGGGAGGTGTACGTCTTTGACACTGTTCCTCCAGAGAAAGTGCAAGCAGTTCTCCTGTTGTTAGGAGGCCGAGAGATTCCCCCGGGAATGTCGGGAGTCGGTGTCTCC---GGG---CACCTTCAC---AAAGGAGTACCGGAGCTTCCTGCACGAATGAATATGCCTCAACGCCTGGCATCCTTGACCAGGTTTCGTGAGAAAAGAAAGGAGCGCTGCTACGACAAGAAGATCCGCTACAATGTTCGCAAGGAGGTTGCCCAGAGGATGCAACGAAAAAAAGGGCAATTTGCATCGTCAAGAAGCACGATTGGGGATCAGGGAGGACCTGTC---GCAAACTGGGGCAGCTCCCCAGCGTCTGATCAGCAAGCAGGCCTTGGT---AACCAGCAGGAAGTAACATGTGTACACTGTGGAATTGGGGAGCGATCTACCCCAATGATGCGGAGAGGTCCTTCAGGACCAAGGACACTTTGTAATGCCTGTGGATTAATGTGGGCCAACAAGGGCGTTCTCAGGGATCTATCAAAAAATATGTCTCTTCCAGGTGTTCCACAACAGCCACATATCCTTCACCAACAGCAAATTATCATG---CAGCAGCAACAA---CAGATAGCCGCATTGCAGCATACTCTGGAGCATGTGCCCCAAGCGGTTAACGATGCAAGA------CTCGTTCCATCAACTGATGCTGGT---ACAGTTGTGAAGGCACCC
	Lc_jcf7180005784812                    GGTCTACAACATAGCGAAGAGAATGGTGTTGGAGTGGACGATCATGATGAGGAC---CCGGGCGATGAAGAAGGCCTGGATGAGGCGGAAATGCATTCAGAC---CATCCAGGCGAGACGCCAAACCAACTTGCAGTTAGGAACCAAGGC---ACCACTCAGTTGACCTTATCTTATCAAGGGGAGGTTTATGTCTTCGACACTGTTCCCCCGGAGAAGGTTCAGGCAGTTCTGCTTCTTCTAGGAGGGCGCGAGATCCCCCCAGGGATGTCTGGAGTCAATGTCTCG---GGC---CATCATCAC---AAGGGAGTATCAGAACTTCCAGCCCGTATGAATATGCCTCAAAGGCTTGCATCCTTAACCAGATTCCGAGAAAAGCGGAAGGAGCGCTGCTACGATAAAAAGATTCGATATACTGTTCGTAAAGAAGTTGCACAAAGGATGCAACGGAAAAAAGGCCAATTCGCATCTTCAAGAACT---TTAGGGGAAGAAGGTGGTCCTGTC---TCAAACTGGGATGGCTCGCAAACTCCTGGACAACAAGTTGGAGCAGGC---GGTCAACAAGAAGTGACGTATGTTCATTGTGGGATTGGAGAGCGGTCTACACCAATGATGCGGAGAGGTCCATCCGGGCCTAGAACGCTGTGCAACGCATGTGGGTTGATGTGGGCAAACAAGGGCGTTCTTAGAGATCTGTCGAAAAATCCTCCGCTTCCTGGAGCCCCTCAGCAACCGCATATGCTCCACCAGCAACAAATCATCATG---CAGCAGCAGCAA---CAGATTGCCGCACTGCAGCACAGTCTGGAGCATGTGCCCCAAAGTGGGAATGAAACGAGG---GTGCTGCCTGCGTCAGCTAATGGTGGC---ACAGCAGTGAGTGCAGCT
	Haplomitrium_mnoides_DN14902           TGCCTACAGCACAGTGATGAAAATGGCGTCGGTGTCGAAGATCAAGATGACGAT---CCAGGTGATGAAGAGGGCTTGGATGAGGCAGATATGCACTCTGAT---CACCCTGGTGATGCACCGACCACCCTAGCTGTGAGATCTCAAGGG---ACCACTCAGTTGACGCTCTCGTATCAGGGAGAGGTTTATGTATTTGATACCGTACCTCCGGAGAAGGTGCAAGCAGTGCTACTGCTACTTGGGGGAAGTGAAATTCCTCCGGGAATGTCAGGT------GCCTCG---GGTCAACATCACCACAACAAGGGTGTTTCAGAGCTTCCGCCACGCATGAACATGCCTCAAAGGTTAGCTTCTCTGACAAGATTTCGTGAGAAACGAAAGGAGCGATGCTATGATAAAAAGATTCGATACAATGTACGAAAAGAGGTGGCACAAAGGATGCAACGCAAGAAGGGGCAATTTGCGTCATCAAGGAGT---ATGGGAGATGAGGGACCAGCA------TCCAATTGGCAGGCA---------CGAAGTCAACAACTGGGTTCTGGT---GGTCAGCAAGAAGTGACATGTGTCCACTGTGGTATTGGAGAGAGGTCAACTCCCATGATGCGTCGAGGTCCATCTGGACCTAGAACTCTATGTAATGCTTGTGGATTGATGTGGGCTAACAAGGGTGTTCTGAGGGATCTTTCGAAAAACCCGCCACCTCCTGGGGCCCCACAACAGCCGCACATGCTTCATCAACAGCAAATAATCATG---CAGCAGCAACAGCAG---ATAGCTGCGCTTCAACATTCTTTGGAGCATGTGCCACAATCTGGGAATGATCCTCGC---GGAGTCTTGTCTTCAGGCAATGCTGGG---ACAGCTGTGAGTGCTGCT

;
End;

#NEXUS

Begin DATA;
	Dimensions ntax=19 nchar=1410;
	Format datatype=NUCLEOTIDE gap=-;
	Matrix
	[                                    1         11        21        31        41        51        61        71        81        91        101       111       121       131       141       151       161       171       181       191       201       211       221       231       241       251       261       271       281       291       301       311       321       331       341       351       361       371       381       391       401       411       421       431       441       451       461       471       481       491       501       511       521       531       541       551       561       571       581       591       601       611       621       631       641       651       661       671       681       691       701       711       721       731       741       751       761       771       781       791       801       811       821       831       841       851       861       871       881       891       901       911       921       931       941       951       961       971       981       991       1001      1011      1021      1031      1041      1051      1061      1071      1081      1091      1101      1111      1121      1131      1141      1151      1161      1171      1181      1191      1201      1211      1221      1231      1241      1251      1261      1271      1281      1291      1301      1311      1321      1331      1341      1351      1361      1371      1381      1391      1401      ]
	[                                    |         |         |         |         |         |         |         |         |         |         |         |         |         |         |         |         |         |         |         |         |         |         |         |         |         |         |         |         |         |         |         |         |         |         |         |         |         |         |         |         |         |         |         |         |         |         |         |         |         |         |         |         |         |         |         |         |         |         |         |         |         |         |         |         |         |         |         |         |         |         |         |         |         |         |         |         |         |         |         |         |         |         |         |         |         |         |         |         |         |         |         |         |         |         |         |         |         |         |         |         |         |         |         |         |         |         |         |         |         |         |         |         |         |         |         |         |         |         |         |         |         |         |         |         |         |         |         |         |         |         |         |         |         |         |         |         |         |         |         |         |         ]
	Lunularia_cruciata_2004553_TXVB      ATGGCGAGAGAGAAGAGGCCTTTGGAGAAA---GAAGGAATGCCTGAGGAGAAGCGTCAACGGGTTCCAGCGCTGGCTAGCGTGATC---GTTGAAGCGGTGAAAATGGATAGTCTTCAGAAGCTCTGCTCCACTCTTGAGCCTTTACTTCGACGGGTGGTAGGGGAGGAAGTGGAGCGCGTT---CTTGCGAAGATGACTCCCTCC---AAAATCGGTACC---TCATCCCCAAAAAGGATTCATGGTCCC---GATGCCAGAAGCCTTAGACTACAGTTCAGAAACAAACTGGCTCTACCTCTATTTACTGGAAGCAAAGTTGAAGGGGAGCAAGGTTCTGCAATCCATGTCGTTTTGCAAGACTCCAGCTCAGGTCAGGTTGTAACTGGAGGTCCAGAAGCGTCTGCAAGGCTTGAAGTTGTGGTTCTTGAAGGAGACTTTTCGGTTGATGATGAGGTGGATTGGTCTCGAGAAGATTTTCAGAACCATGAAGTTCGTGAGCGTGATGGAAAGAGACCACTCTTGACTGGAGATCTCTCTGTCAATCTAAAGGAAGGTGTAGGAACCCTAGGAGAGCTGACCTTTACTGACAACTCGAGTTGGATAAGGAGCCGGAAGTTTCGCCTGGGAGTCAAAATATCTTCTGGATATTGCGAGGGTCTTCGCCTTCGGGAGGCAAAGACTGATCCATTTACTGTGAAGGACCACCGTGGAGAGTTGTACAAAAAGCACTACCCACCAGCGTTACATGACGAAGTTTGGCGACTTGACAAGATTGGAAAGGATGGTGCTTTCCACAAGCGGCTCAACTTGTCCAGTATTCAGACTGTGGAGGATTTTCTGAGGCTTGTTGTTATGGACCCTCAGAAGCTGCGGAATATTTTAGGTAATGGGATGTCCAACAAAATGTGGGAGGGAACAGTGGAGCACGCCAAAACATGTGTCCTCAGTGGTAAACTGCATGTGTACTATGCGGATGACAAGCAAAATATCGGAGTCATATTCAACAATATCTTCCAGCTCATGGGCCTCATTGCTGATGGACAGTACATGTCCGTGGACTCTCTGTCGGATAGTGAGAAGGTTTATGTAGATAAACTTGTGAAAGTGGCATATGAAAATTGGGAAAATGTGATCGAGTACGAT---GGTGAAGCTCTT---GATGACTTGTATTCAGAAGACGAATTACGAGCGAGAAGTCTGGAGATACTAGAAAACGAAGATATGCATCTACAAATTCAGCAGCTCCTTCGGATTTTCAATGCAGCCTCGAGC---AGAGGTCGCATAAACGCCAGGGCTAACGTTGGTTGGTTGAAACTGAAAGCTGCTTTGCGGTGGGGAATCTTTATCAGGAAGAGGGCTGCCGCTAGAAGG---GCTCAACTTGAGGAAGTGGAGGAT
	Lunularia_cruciata_DN5119            ATGGCAAGGGAGAAGCGTGCGCTAGAACGG---GAGGGTATGCCAGAAGAAAAGCGTCAACGAGTACCTGCACTAGCTAGTGTTATC---GTTGAGGCTGTCAAAATGGATAGTCTCCAGAAGCTCTGCTCCACCCTCGAGCCTTTACTTCGTCGGGTGGTGGGAGAAGAAGTTGAACGTGTG---CTCGCGAAGTTAACGCCTGCC---AAAGTCGGTATT---TTGTCTCCCAAAAGGATCCAGGGTTCT---GATGCTAGAAGCCTGCGGCTTCAATTTAGAAACAAACTTGCCCTACCTCTGTTTACGGGAAGCAAGGTCGAAGGAGAACAAGGATCTACAATTCACGTCGTATTGCAAGATGCCAGCACAGGCCAGGTCGTGACTGGAGGTGCAGAAGCCTCGGCAAAGCTAGAAGTTGTGGTTCTTGAAGGTGACTTCTCTGCAGAGGATGAAGATGACTGGTCCCAAGAAGATTTTGGGAATCATGAAGTTCGAGAGAGAGATGGTAAAAGACCACTTCTGACCGGAGATCTCTACGTCAACTTGAAAGAAGGCGTTGGAAGTCTTGGAGAACTGACTTTCACTGATAACTCAAGCTGGATACGGAGCCGGAAGTTTCGGTTAGGAGTCAAGATATCATCCGGATACTGCGAGGGCCTTCGGATTCGTGAGGCGAAGACAGAGGCTTTTACTGTGAAAGATCATCGTGGAGAGTTGTATAAGAAACATTACCCACCAGCTTTGAGTGATGAGGTTTGGCGTCTCGACAAAATTGGGAAAGATGGTGCTTTTCATAAGCGACTCAATCAGTCTGAAATCCAGACTGTGGAAGACTTTTTGAGGCTTGTTGTCATGGATCCTCAGAGGCTTCGAAATATCCTCGGTAACGGAATGTCTAACAAGATGTGGGAGGGAACGGTGGAGCATGCCAAAACATGTGTTCTCAGTGGTAAGCTGCACGTTTACTACGCGGATGACAAGCAAAATATTGGAGTCATTTTCAACAATATTTTCCAGCTTATGGGCCTCATTGCAGACGGACAATACATGTCTGTCGACTCTCTGTCGGATAGTGAAAAGGTGTATGTAGATAAACTCGTGAAGGTTGCGTACGAAAACTGGGAAAACGTGGTCGAGTATGAT---GGAGAAGCACTT---GAAGAATTGTCCTCTGAGGATGAACTACGAGCTAAGAGCTTGGAGATACTGGAAAATGAAGACATGCATCTGCAGATTCAGCAGCTCCTTCGAATGTTCAACGCTGCTACTGGG---------------------------------------------------------------------------------------------------------------------------------
	Marchantia_polymorpha_MpVg00510      ATGGCGAGGGAGAAGCGTCCTCTCGAGAAG---GAAGGGATGCCAGAAGGAAAGCGACAGCGTGTTCCTGCTTTAGCAAGTGTGATT---GTCGAAGCTGTCAAGATGGATAGTCTTCAAAAGCTGTGCTCTACTTTGGAGCCTTTACTTCGTCGAGTGGTTGGAGAAGAAGTTGAGCGTGTC---CTTGCGAAACTGACACCTGCG---AAAGTGGGCTTC---TCTTCACCGAAAAGAATCCAGGGTTCT---GATTCTAGAAGCCTGCGGCTCCAGTTTAGGAACAAGTTGGCGCTTCCTCTTTTTACGGGAAGCAAGGTTGAAGGGGAACAAGGGTCACCTATTCATGTCGTTTTGCAAGATGCAAGCTCGGGTCAGGTTGTTACGGGGGGTGTCGAAGCCTCTGCAAAGTTAGAAGTTGTGGTCCTTGAAGGTGACTTTTCTGCGGATGACGAGGAAGATTGGTCCCAGGAAGACTTCGAAAACCACGAGGTTCGTGAGAGAGATGGAAAAAGACCTCTTTTGACCGGAGATCTTTTTGTCAATTTAAAGGAAGGTGTCGGAACCCTCGGAGAACTTACTTTCACTGACAACTCAAGTTGGATAAGGAGTCGGAAGTTTCGTCTCGGGGTTAAAATCTCATCTGGACACTGCGAGGGGCTACGCATACGCGAGGCAAAGACAGAGGCTTTTACGGTCAAAGATCATCGTGGAGAGTTGTATAAGAAGCACTATCCACCAGCATTGCATGATGAAGTTTGGCGGCTCGACAAAATTGGAAAAGACGGTGCCTTTCACAAGCGACTCAATCAGTCTGATATTCAGACCGTGGAGGATTTTCTGAGGCTGGTTGTTATGGATCCTCAGAAGCTGCGAAATATTTTGGGAAACGGGATGTCCAACAAAATGTGGGAAGGAACTGTGGAGCACGCCAAAACCTGTGTTCTTAGTGGCAAGCTGCATGTGTACTATGCGGATGATAAACAGAATATCGGAGTTATTTTCAATAATATCTTCCAGCTCATGGGCCTCATCGCGGATGGACAGTACATGTCTGTTGATTCGTTATCGGATAGTGAAAAGGTCTATGTTGACAAACTTGTGAAAGTGGCATACGAGAACTGGGAGAACGTAGTGGAGTACGAT---GGTGAAGCTCTT---GATGAGTTGTTTTCAGAGGATGAATTACGAGCCAAGAGCTTGGAGATGTTGGAAAATGAAGATATGCATATGCAAATTCAGCAGCTTCTCCGGATGTTCAATCATGCTACGGGC---AGAGCCCGAGTTAACGGCAGGGCTAATGTCGGATGGCTTAAGTTGAAAGCTGCATTGCGATGGGGTATTTTTATAAGGAAGAGAGCTGCTGCAAGAAGG---GCTCAACTTGAGGAGTTGGAAGAT
	Marchantia_polymorpha_MpUg00090      ATGGCAAGGGAGAAGCGTCCTCTGGAAAAA---GAAGGAATGCCGGAGGGAAAGCGACAGCGTGTACCCGCGTTAGCCAGTGGTATC---GTGGAAGCGGTCAAAATGGATAGTCTTCAAAAGCTTTGCTCCACTCTCGAACCTTTACTTCGTCGGGTGGTAGGAGAGGAAGTGGAGCGTGTC---CTTGCTAAGTTGTCTCCTGCC---AAAGTAGGTTTC---TCGTCCCCCAAAAGGATTCAGGGTCCA---GATGCCAGAAGCCTGCGCCTTCAGTTCAGGAACAAATTGTCGCTCCCCCTTTTTACGGGAAGCAAGGTCGAAGGGGAACAAGGATCTGCTATTCATGTTGTATTGCAAGACGCAAGCTCAGGCGAGGTCGTGACTGGAGGTGCAGAAGCCTCTGCAAAGTTGGAAATTGTAGTTCTTGAAGGCGACTTTTCTCTTGACGATGACGAAGACTGGCCCCAAGAAGACTTCGAAAACCATGAAGTTCGAGAACGTGATGGTAAAAGGCCGCTCCTGACAGGAGATCTTTCCGTGACTTTGAAAGAAGGCGTTGGGACTCTAGGGGAACTGACTTTTACGGATAACTCCAGCTGGATAAGAAGTCGAAAGTTTCGGTTGGGAGTGAAAATCTCGTCTGGCTATTGCGAGGGTCTCCGCATTCGCGAAGCAAAGACTGATGCGTTTACGGTTAAGGATCATCGTGGGGAATTGTACAAGAAACACTACCCACCAGCACTGCACGATGAGGTTTGGCGTCTCGACAAAATTGGAAAGGATGGAGCTTTCCACAAGCGACTGAATCAGTCTGCAATTCAGACCGTGGAAGATTTCTTGAGGCTTGTTGTAATGGACCCTCAGAAGCTTCGAAACATATTGGGAAATGGGATGTCTAATAAAATGTGGGAAGGAACGGTGGAGCACGCCAAGACTTGTCTTCTTAGTGGTAAACTGCATGTGTACTATGCAGATGACAAGCAAAACATTGGAGTAATATTCAACAACATTTTCCAGCTTATGGGCCTGATAGCTGATGGGCAGTACATGTCTTTTGACTCTCTCTTGGATAATGAGAAGGTCTATGTGGACAAACTTGTGAAGGTGGCGTATGAAAACTGGGAAAATGTCGTGGAATATGAT---GGTGAAGCTCTC---GATGAGGAGTTTACAGAAGATGAACTACGAGCTAAAAGTATGGAAATGTTGGAAAATGAAGATATGCATATGCAGATTCAGCAACTGCTTCGTATGTTCAACGTTGCGTCTGGC---AGAACTCGCTTGAATGGGAGGGCCAATGTGGGTTGGTTAAAACTGAAAGCCGCTTTGCGATGGGGAATTTTTATAAGGAAGAGGGCTGCTGCAAGAAGG---GCTCAACTTGAGGAGTTGGAAGAT
	Sphaerocarpos_texanus_DN7320         ATGGCAAGGGAGAAGCGTCCTCTTGAGACG---GAGGCGATGCCGGAAGAAAAGCGACAACGCGTTCCGGCGTTAGCTAGCGTAATT---GTCGAAGCGGTGAAGATGGATAGTCTTCAAAAGTTATGCTCTACTCTCGAGCCTTTACTTCGCCGTGTGGTTGGAGAGGAAGTTGAGCGTGTA---CTTGCGAAGTTAACTCCCGCC---AAAGTTGGTTTC---TCGTCTCCCAAAAGGATTCAGGGTTCT---GACGCCAGAACCCTACGGCTGCAATTTAGAAATAAGTTGTCCCTGCCTCTTTTTACGGGCAGCAAGGTCGAAGGGGAACAAGGATCTCCTATTCATGTGGTGTTGCTAGATGCCAGCACAGGTCAGGTCGTTAGTGGCGGTGCAGAAGCGTCTGCCAAGCTCGAGGTTGTGGTTCTTGAAGGTGATTTTTCTGCCGATGACGAGGAAGACTGGTCCCAAGAAGATTTTGAAAACCACGAAGTTCGGGAGAGAGATGGGAAGCGGCCTCTTTTGACTGGAGATCTTTTTGTTATGATGAAAGAAGGCGTGGGCAGCCTCGGAGAACTGACTTTCACAGATAACTCAAGCTGGATAAGGAGCCGAAAGTTCCGGCTTGGAGTCAAAGTATCCTCTGGATACTGCGAGGGTCTCCGGATTCGTGAAGCCAAAACTGAGGCTTTCACGGTCAAAGATCATCGTGGAGAATTGTACAAGAAACATTACCCACCAGCACTGCATGATGAAGTCTGGCGTCTGGACAAAATTGGGAAGGACGGTGCTTTTCACAAGCGATTGAATCAGTCCGAAATCCAGACTGTGGAGGATTTCTTACGACTTGTTGTCATGGACCCTCAAAAGCTTCGTAATATTTTGGGCAATGGAATGTCCAATAAAATGTGGGAAGGTACGGTGGAGCACGCTAAAACATGTGTTCTTAGTGGAAAGCTGCACGTCTACTATGCGGACGAGAAGCAAAATATTGGAGTTCTATTCAACAATATTTTCCAGCTTATGGGCCTGGTTGCAGATGAGCACTATAGGTCTGTGGACTCATTGTCCGATATTGAGAAGGTTTATGTGGATAAACTTGTGAAAGTGGCCTACGAAAACTGGGAGAATGTGGTTGAGTACGAT---GGTGAAGCTCTC---GATGATTTGTTCTCAGAGGAAGAATTACGATCCAAGAGTTTGGAGATCCTGGAGAACGAAGACATGCATATGCAAATTCAGCAGCTCCTCCGGATGTTCAATGCTGCCACAGGT---AGAGCTCGAGTGAATGGTCGGGCGAATGTCGGATGGTTGAAACTCAAAGCCGCTTTGCGATGGGGTATATTTATAAGGAAGAGGGCAGCTGCGAAAAGA---GCTCAACTTGAAGAACTAGAAGAT
	Marchantia_polymorpha_MpUg00420      ATGGCGAGAGAGAAGCGTCCTCTGGATAAG---GATGGAATGCCCGAGGAAAAGCGTCAGCGTGTTCCCGCATTAGCGAGTGTGATT---GTTGAAGCGGTCAAAATGGACAGTCTGCAGAAGCTCTGTTCCACTCTCGAGCCTTTACTTCGTCGGGTGGTAGGAGAAGAAGTTGAGCGTGTT---CTTGCGAAGTTAACCCCGGCC---AAAGTGGGTTTC---TCTTCTCCCAAAAGGATACAGGGTTCT---GATTCCAGAAGTCTGCGGCTTCAATTTAGAAACAAGTTGGCCTTGCCTCTTTTCACGGGAAGTAAGGTTGAGGGAGAACAAGGATCTGCGATTCATGTTGTGCTGCAAGACGCTAGCACGGGCCAGGTCGTGGCTGTAGGAGCAGAATCGTCTGCAAAGCTTGAAGTTGTCGTTCTCGAAGGGGACTTCTCTGCTGATGATGAGGAGGACTGGCCCCAGGAAGACTTTGAGAATCACGAAGTCCGGGAGCGAGATGGGAAGAGACCACTGTTAACAGGGGAGCTTTTTGTTACATTAAAGGATGGTGTGGGAACACTTGGAGAACTAACATTTACAGATAATTCGAGCTGGATAAGGAGCCGGAAATTCCGTCTAGGTGTCAAAATATCCTCTGGATACTGTGAAGGTCTTCGCATACGAGAGGCCAAGACTGAGCCTTTTACCGTCAAAGATCATCGTGGAGAGTTGTATAAGAAACACTACCCACCAGCATTACATGATGAAGTGTGGCGTCTGGACAAAATCGGGAAGGATGGTGCGTTTCACAAGCGATTGAATCAGTCTGGAATTCAAACTGTGGAAGATTTCCTAAGGCTTGTCGTCATGGACCCGCAAAAGCTTCGGAACATTCTCGGAAATGGAATGTCAAACAAAATGTGGGAGGGAACAGTGGAGCACGCGAAGACATGTGTTCTCAGTGGTAAGCTGCATGTTTACTATGCGGATGACAAGCAAAATATCGGGGTCATATTCAACAACATATCTCAGCTAATGGGGCTCATTGCAGATGGGCAGTACATGTCTGTCGACTCATTGTCGGATAGCGAAAAGGTTTATGTTGATAAACTCGTGAAGGTGGCGTATGAAAATTGGGAGAATGTGGTGGAGTATGAT---GGTGAAGCGCTA---GATGAATTGCTTTCAGAAGATGAACTAAGAGTGAAGAGCATGGAATTACTGGAAAATGAAGATATGCATCTCCAAATTCAGCAGCTGCTTCGGATGTTCAATGCTGCATCGAGC---AGAGCTCGAGTCCATGGAAGAGCAAATGTCGGCTGGTTAAAGCTCAAGGCTGCTTTGCGATGGGGTATATTTATAAGGAAGAGGGCAGCAGCTAGAAGG---GCTCAGCTTGAAGAAGTGGAGGAC
	Blasia_pusilla_c316451               ATGGCAAGAGAGAAGCGGCCGCTGGAGAAG---GAAGGCATGCCAGAGGAAAAGCGGCAACGCGTCCCCGCCCTAGCTAGCGTGATC---GTGGAAGCGATGAAAATGGATAGCCTCCAGAAGCTATGCTCGACTCTCGAGCCTTTGCTTCGCAGGGTGGTGGGAGAAGAATTGGAGCGCGCA---CTTTCAAAGCTAACTCCCGCC---AAAGTAGGTTTC---TCGTCTCCTAAAAGAATCCAGGGCCTT---GATGCAAGAAGCTTACGGCTTCAGTTCAGAAATAAACTGGCTCTTCCTTTATTCACAGGGAGCAAGGTTGAAGGTGAACAAGGATCAACTATTCATGTTGTCTTGCAAGATGCAACCTCGGGTCAGGTTGTGACAGGGGGTGCAGAAGCCTCAGCAAAGCTTGAAGTAGTGGTACTTGAAGGTGATTTTTCGGCAGATGATGAAGAGGACTGGCCACAAGAAGAATTTGAAAACCATGAAGTTCGTGAGCGTGATGGTAAGAGACCTCTTTTGACAGGAGATCTTTTTGTGACTTTGAAAGAAGGTGTGGGAACTCTTGGAGAACTGACATTCACAGACAATTCGAGCTGGATAAGGAGCAGAAAGTTTCGGCTTGGAGTAAAAATTTCCTCAGGGTACTGTGAGGGACTCCGAATCCGAGAGGCAAAGACTGAGGCTTTTACTGTTAAAGACCATCGTGGAGAATTGTATAAAAAGCATTACCCACCAGCATTGCACGATGAAGTGTGGCGTCTTGACAAGATTGGGAAGGATGGTGCTTTCCACAAGCGACTAAACCAGTCTGGAATACAGACTGTGGAGGACTTTTTAAGGCTTGTCGTAATGGATCCTCAAAAACTTCGCAATATTTTGGGCAATGGAATGTCCAACAAGATGTGGGAGGGAACTGTGGAGCACGCCAAAACATGTGTCCTTAGTGGCAAGCTACATGTGTACTATGCTGATGATAAGCAGAATATTGGAGTTATATTCAACAACATTTTCCAGCTCATGGGCCTTATTGCAGATGGACAATACATGTCTGTGGATTCTCTATCAGACAGTGAGAAGGTGTATGTGGATAAACTTGTAAAGGTGGCGTATGAGAACTGGGAGAACGTGGTGGAGTATGAT---GGTGAAGCTCTC---GATGAATTGTTTACAGAGGAAGAACTACGGGCAAAGAGTCTGGAGATTCTTGAAAATGAAGACATGCATTTACAGATTCAGCAACTTCTACGCATGTTTAATGCTGCTACAGGA---AGAACTCGTGTGAATGGTAGGGCAAACGTTGGCTGGTTGAAACTCAAGGCTGCTCTGCGATGGGGAATTTTTATTAGGAAGAGGGCAGCTGAACGAAGG---GCCCAGCTTGAGGAGCTGGAGGAT
	Marchantia_emarginata_DN4080_9723    ---------------------------------------------------------------------------------------------------------------------------------------------------------------GTTGGAGAAGAAGTTGAGCGTGTT---CTTGCGAAGTTAACTCCTGCG---AAAGTCGGCTTC---TCGTCACCCAAGAGGATCCAGGGGTCC---GATGCTAGAAGCCTGCGGCTCCAGTTTAGGAACAAATTAGCCCTCCCGCTTTTCACGGGAAGCAAAGTGGAAGGGGAACAAGGATCAGCTATTCATGTCGTATTGCAAGATGCTAGCTCTGGTCATGTTGTGACGGGAGGTGCAGAAGCCTCTGCAAGGCTGGAAGTCATGGTTCTTGAAGGTGACTTTTCTGCCGATGACGAAGAAGACTGGTCCCAAGAAGACTTCGAAAACCACGAAGTTCGAGAGAGGGATGGAAAAAGACCCCTATTGACGGGAGACCTTTTTGTCAATCTGAAAGAAGGTGTTGGAACCCTCGGGGAACTTACTTTTACAGATAACTCAAGCTGGATAAGGAGTCGGAAGTTTCGTCTGGGAGTCAAGATCTCATCAGGCTATTGCGAGGGTCTACGAATTCGTGAGGCAAAGACCGAGGCTTTTACTGTCAAAGATCATCGTGGAGAGTTGTATAAAAAGCATTATCCACCCGCATTACATGACGAAGTTTGGCGGCTCGACAAAATTGGAAAGGATTGTGCATTTCACAAGCGACTCAATCAGTCTGAAATTCAGACTGTGGAGGATTTCCTGAGGCTTGTTGTTATGGACCCTCAGAAGCTTCGTAACATTTTGGGAAATGGAATGTCCAACAAAATGTGGGAAGGAACGGTGGAGCACGCCAAAACATGTGTTCTTAGTGGTAAGCTTCATGTTTACTATGCGGACGATAAGCAGAATATCGGAGTCATTTTCAACAATATCTTCCAGCTCATGGGCCTCATTGCAGATGGACAGTACATGTCTGTTGATTCACTATCGGATAGCGAAAAGGTTTATGTCGACAAACTTGTAAAAGTGGCATATGAGAACTGGGAGAATGTAGTGGAGTATGAT---GGCGAAGCTCTT---GATGAGCTGTTTTCAGAGGATGAATTACGAGCGAAGAGCTTGGAGATACTCGAAAATGAAGATATGCATATGCAAATTCAGCAGCTTCTTCGGATGTTTAATGCTGCTACGAGC---AGAGCTCGAGTGAACGGCAAGGCTAATGTCGGATGGCTGAAACTGAAAGCTGCCTTGCGGTGGGGAATTTTTATAAGGAAGAGGGCAGCTGCAAGAAGG---GCTCAACTTGAGGAGTTGGAGGAT
	Treubia_lacunosa_DN3238              ATGGCCAGGGAAAAGCGGCCATTGGAGAAG---GACGGCATGCCTGAAGAAAAGCGGCAACGAGTTCCTGCGTTGGCAAGTGTGATT---GTCGAAGCTATTAAGCTGGATAGTCTACAGAAGCTATGCTCGACCTTAGAGCCATTGCTTCGCAGAGTGGTAGGAGAAGAGGTAGAGCGGGTG---CTATCCAAATTTACCCCTATG---AAAGTAGGAGGA---TCATCTCCAAAGAGAATTCAAGGACCT---GATTCAAAAAATCTACGTCTTCAATTTCGGAACAAATTGGCACTTCCTCTTTTCACCGGAAGCAAGGTAGAAGGAGAGCAGGGTTCAGCTATTCATGTGGTACTTCAAGACGCAACTTCTGGCCAGGTTATTAGTGCTGGAACTGAAGCTTTTGCAAAGCTTGAAGTAGTTGTCTTAGAAGGAGATTTTCCAGCAGATGATGAGGAAGACTGGCCACAAGAGGATTTTGAAGCTCATGAAGTTAGAGAGCGCGATGGTAAAAGACCCCTTTTAACTGGAGATTTGTCTATCAATCTAAAGGAAGGTGTAGGGACTCTTGGAGAATTATCGTTTACTGATAACTCCAGCTGGATCCGAAGCAGAAAATTTAGACTTGGGATTAGGATAAGTTCAGGTTGCTGTGAGGGAATACGGATCCGAGAGGCAAAAACAGAAGCTTTTACTGTTAAAGATCACCGTGGCGAATTGTACAAGAAGCACTATCCTCCTGCTCTGCGAGATGAAGTCTGGCGATTGGACAAGATTGGTAAGGACGGTGCGTTTCATAAGAGGTTAAATCAATCTGGGATTTTTACGGTGGAGGACTTTCTTAGGCTGGTCGTGATGGATCCACAAAAGCTGCGCAATATTCTTGGGAATGGAATGTCGAACAAGATGTGGGAGGGGACAATTGAACATGCAAAGACATGTGTTCTTAGCGGAAAACTTCACGTGTATTATGCAGATGAGAAACACAATATAGGGGTTATTTTCAACAACATCTTTCAGCTCATGGGGTTGATTGCAGATGGCCATTACATGTCTGTTGATTCGCTTTCAGATAACGAGAAGGTTTATGTTGACAAGCTGGTCAAGGTGGCATATGAGAATTGGGAGAGTGTGATCGAGTATGAT---GGAGAAATGCTG---GATGACCTCTTCACTGAAGAGGAACTTCGGGCCAAGAGCATGGAATTGTTAGAAAATGAAGAT------------ATTCAGCAGCTTTTGCGAATGTTCAATACTGCAGCAGGA---CGAGTGCGAGTGAACGGACGAGCAACTGTGGGTTGGCTCAAAATCAAAGCAGCATTACGGTGGGGATTTTTTATTAGAAAGAGAGCAGCTGCAAGAAGA---GCACGTCTGGATGAATTGGAGGAC
	Treubia_lacunosa_DN343               ATGGCAAGAGAGAAGCGTCCACTGGAGAAA---GACGGCATGCCTGAAGAGAAGCGTCAACGTGTTCCAGCACTGGCAAGTGTCATT---GTGGAGGCCGTTAAGCTGGATAGTCTGCAGAAATTGTGTTCTACCCTTGAACCTCTACTTCGTAGGGTGGTTGGGGAGGAGCTTGAACGCGTG---CTAGCAAAGTTGACACCTGCA---AAAGTTGGTTTC---TCTTCTCCGAAGAGAATACAGGGATCT---GATTCAAGAGTTCTACGACTTCAATTCAGAAATAAACCAGCGCTTCCTCTGTTTACTGGGTGTAAAGTTGAAGGTGATCAAGGGTCTGCTATTCATGTTGTCCTGCAAGATGCCTCTTCAGGTGAAGTTATCACTGTGGGAGCTGAGGCGTCTGCCAAACTAGATGTTGTAGTTCTTCAAGGAGACTTTGCCGTTGATGATGAAGATGACTGGAAGCAGGAGGATTTTGAAAATCATGAGGTCAGGGAAAGGGATGGGAAAAGGCCATTATTAACTGGAGATCTGTCTGTATCTTTGAAAGATGGTGTTGGGACTCTTGGAGAATTTTCTTTCACAGACAATTCAAGCTGGATTCGGAGTAGGAAATTTAGATTAGGTGTCAGGATTTCTTCCGGTTATTGTGAAGGAGTACGCATCAGGGAGGCCAAAACAGAAGCTTTTACGGTCAAAGATCACCGTGGAGAATTGTACAAGAAGCATTACCCACCAGTTTTACATGATAAAGTATGGCGGTTGGACAAGATCGGCAAAGATGGTGCTTTCCACAAGCGCTTGAACGATGCAGGCATTTTCTCTGTAGAAGATTTCTTGCGGCTTGTAGTTATGGATCCACAAAAGCTGCGTAATATCCTTGGGAATGGTATGTCAAATAAAATGTGGGAAGGAACAGTGGAGCATGCCAAAACCTGTGTCCTTAGTGGGAAGCTTCATTGTTACTATGCTGATGATAAGCAAAATATCGGGGTTATTTTCAACAACATATTTCAACTGATGGGACTAATTGCAGATGATCTGTATGTGTCCGTGGATTCGCTGTCCGATAATGAAAAGGTATATGTTGACAGGCTAGTAAAGGTGGCATATGAAAACTGGGTTAATGTGGTGGAATATGAT---GGGGAAGCACTT---GATGAGCTATTTACAGAGGATGAGTTACGGGCCAAATCTGTAGAGATACTAGAGAATGAAGATATGCATTTGCAGATTCAACAGCTGTTGTGCATATTCAACCCTGCCGCAGGG---AGAGCAAGGGTGAATGGGAGAGCAACTGTTGGTTGGTTGAAGATAAAAGCAGCCCTCCGGTGGGGATTTTTTATTAGAAAGAGAGCTGCTGCAAGGAGA---GCCCAGTTGGAAGAACTGGAGGAT
	Pellia_neesiana_2018598_JHFI         ATGACAAGGGAGAAACGCCCATTGGAGAAG---GAAGGCATGCCGGAGGAAAAGCGCCAGCGCGTTCCCGCGCTTACCAGCGCGATC---GTGGAGGCGGTGAAGATGGATAGTCTCCAGAAGCTTTGCTCGACTCTGGAACCTTTGCTGCGCAGGGTAGTGGGAGAAGAGGTGGAACGGGTG---CTTGCGAAGCTAATTCCTGGC---AAGGTTGGTCTT---TCGTCCCCTAAACGGATACAGGGGCCC---GATGCGAGGTGCCTACGTCTTCAGTTTAGAAATAAGTTGGCCCTCCCCCTCTTTACTGGCAGCAAAGTCGAGGGTGAACAGGGATCGTCCATTCATGTTGTGCTGCAAGACGGGACCTCAGGTCAGGTGGTTTCAGTAGGTGCGGAAGCCTCTGCGAAACTTGAGGTGGTGGTCCTAGAGGGGGACTTTTCTGCTGACGAGGAGGAGGATTGGCCTCAAGAGGACTTTGAGAATCATGAGGTTAGGGAGCGTGACGGGAAGAGGCCTCTTCTTACAGGAGATCTTTCGGTGACCCTGAAAGAAGGCGTGGGAACTCTGGGTGAAATAATATTCACGGATAACTCGAGCTGGATACGTAGCAGGAAGTTTCGACTCGGAGTAAAAATCTCGTCGGGTTATTGCGAGGGGCTTCGTATCCGGGAGGCCAAGACAGAGGCCTTTACTGTCAAAGATCACCGTGGAGAATTGTACAAGAAGCATTATCCTCCAGCCTTGCAGGATGAAGTCTGGCGCCTGGACAAAATTGGGAAGGATGGGGCCTTCCATAAAAGATTGAATGTGGCTGGAATACAAACAGTGGAGGATTTCTTAAGGCTCGTGGTCATGGATCCTCAGAAACTACGGAATATTCTTGGGAATGGGATGTCCAACAAAATGTGGGAGGGCACGGTAGAACACGCGAAGACCTGTGTCCTTAGTGGCAAGCTTCATGTGTATTATGCAGATGTCAAGCAGAACATTGGAGTCATATTTAACAATATTTTTCAGCTCATGGGTCTCATTGCTGATGGACAGTATATGTCCGTCGATTCCCTCTCGGATAGTGAGAAGGTCTATGTGGATAAACTGGTGAAGGTGGCATATGAAAACTGGGAGAATGTTGTTGAGTATGAT---GGTGAAGCCCTC---GATGAGGTGTTTTCAGAGGAAGATTTGCGTGTGAAAAGTCTAGAGATACTGGAAAATGAAGACATGCATGTGCAAATACAGCAGCTCCTGCGAATGTTCAATGCTGCAGCAGCT---AGAACACGAACAAATGGGAAGGCCAATATTGGTTGGTTGAAGCTTAAGGCTGCTATACGATGGGGAATATTTATACGGAAGAGGGCT------CAGAGG---GCTCGACTCGAGGAACTGGAGGAT
	Pellia_neesiana_2018597_JHFI         ATGGCGAGGGAGAAACGTCCCTTGGACAAG---GAGGACAAGCCCGAGGAGAAGCGGCAGCGCGTGCCGCCGCTTTCGAGTGTGATC---ATGGAGGCGGTCAAGATGGACAGTCTGCAGAAGCTGTGCTCGACGCTGGAACCGTTGCTGCGGAGGGTGGTGGGAGAGGAGGTCGAGCGCGTG---CTCGGTAAGCTGAATCCTGCC---AAACTCGGGTTG---TCGTCGCCCAAGCGTATACAGGGGTCT---GATGCGAGGTGCCTGCGTCTTCAGTTTAGGAATAGGTTGGCGTTGCCCCTGTTCACTGGCAGCAAGGTGGAGGGCGAGCAGGGCTCGCCAATTCATGTGGTGCTGCAAGATGGAAGCACCGGTCAGGTTGTCACAGGAGGCGCGGAAGCGTCCGCAAAGCTTGAGATAGTGGTGCTGGAAGGAGACTTTTCAGCTGACGACGAGGAGAATTGGCCTCAAGATGATTTTGAGAATCATGAGGTTAGGGAGCGTGATGGGAAGAGGCCTCTCCTGACAGGAGATCTGTCGGTTACCTTGAAGGAGGGTGTGGGAACTCTCGGGGAGATAACCTTTACAGATAATTCGAGCTGGATACGCAGCAGGAAGTTTCGGCTCGGAGTGAAAATCTCATCCGGTTACTGTGAGGGCCTCCGTATCCGGGAAGCCAAGACAGAAGCCTTCACAGTCAAAGACCACCGTGGGGAATTGTACAAGAAGCACTATCCTCCAGCATTGCAAGATGAGGTCTGGCGTCTGGATAAAATTGGCAAGGATGGGGCTTTCCACAAGAGGTTGAATCTGGCCGGAATACAGACAGTGGAGGATTTCCTAAGGCTGGTGGTTATGGATCCTCAGAAGCTGCGTAACATTTTGGGGAATGGTATGTCGAATAAAATGTGGGAGGGGACGGTGGAACATGCAAAGACTTGTGTTCTTAGTGGTAAGCTTCATGTGTACTATGCAGATGACAAGCAGAACATAGGAGTCATCTTTAACAACATTTTCCAGCTCATGGGTCTGATTGCTGATGGACAGTACATGTCAGTGGATTCACTCTCAGACAGTGAAAAGGTGTATGTGGATAAGCTGGTGAAGGTAGCATATGAAAACTGGGAGAATGTGGTAGAGTATGAT---GGAGAGGCCCTC---GATGAAATGTTTTCAGAGGAGGAATTGCGTGCAAAAAGCCTAGAGATACTAGACAATGAAGACATGCATTTGCAAATACAGCAACTCCTGCGGATGTTCAACGCAGCAGCTGGC---AGGGCGCGGGGGAAT---AGAACTAACATTGGTTGGCTGAAACTCAAAGCTGCTCTACAATGGGGCATTTTTACAAAGAGAAAGAATGCTGCAAGAAGG---GCTCAACTAGAAGAGCTAGAAGAT
	Conocephalum_conicum_2046660_ILBQ    ATGGCGAGGGAAAAGCGTCCTCTAGAAAAA---GAGGGGATGCCCGAGGAAAAGCGACAACGTGTTCCTGCGTTAGCGAGCGTGATT---GTCGAAGCGGTCAAAATGGACAGTCTTCAGAAGCTCTGCTCCACTCTCGAGCCTCTCCTTCGTCGGGTGGTAGGAGAAGAGGTCGAGCGTGTT---CTTGCGAAGTTAACTCCAGCG---AAAGTCGGTTTC---TCGTCTCCGAAAAGGATTCAGGGCCCC---GATGCCAGAAGTCTGCGGCTTCAGTTCAGAAACAAATTGGCATTGCCTCTTTTCACAGGAAGCAAGGTTGAAGGAGAACAAGGATCTGCAATTCATGTCGTGCTGCAAGACGCTAGCTCAGGTCAGGTGGTGAATGGTGGACCCGAAGCCTCTGCCAAGCTTGAAGTTGTGGTTCTAGAAGGTGATTTTTCTGCCGATGATGAAGAAGACTGGCCTCAGGAGGACTTTGAGAATCATGAAGTTCGCGAGCGGGATGGGAAAAGACCTCTTTTGACAGGGGATTTGTTTGTCACCTTGAAAGAAGGCGTCGGAACACTTGGGGAGCTAACTTTTACTGATAACTCAAGTTGGATACGAAGCCGGAAGTTTCGACTGGGTGTCAAAATTTCGTCTGGTTACTGTGAAGGTCTTCGCATTCGCGAGGCAAAGACTGAGGCTTTTACTGTTAAAGATCATCGTGGAGAGTTGTATAAGAAACACTACCCTCCAGCATTGCATGATGAAGTGTGGCGTTTGGACAAGATTGGAAAGGATGGTGCTTTTCACAAGCGATTGAATCAGTCTGGCATTCAAACGGTGGAGGACTTCCTAAGGCTTGTCGTCATGGATCCACAAAAGCTTCGCAATATTCTTGGTAATGGGATGTCGAACAAAATGTGGGAGGGAACGGTTGAGCATGCCAAAACATGTGTTCTCAGTGGTAAGCTGCATGTATACTACGCGGATGACAAGCAGAATATTGGTGTGATATTCAACAACATATCTCAGCTTATGGGCCTCATTGCAGATGGGCAGTACATGTCAGTTGACTCATTATCGGATAGTGAGAAGGTCTATGTAGATAAACTCGTCAAGGTGGCATATGAAAATTGGGAGAACGTGGTCGAGTATGAC---GGCGAAGCTCTG---GATGATTTGTTTTCAGAGGATGAATTACGAGCGAAAAGTATGGAAATGCTGGAAAATGAAGACATGCATATGCAAATTCAGCAGCTTCTTCGAATGTTCAATGCGGCATCGAGC---AAAGTGCGAGTGAATGGCAGGGCGAATGTTGGCTGGTTGAAACTCAAAGCTGCTCTGAGATGGGGAATATTTATAAGGAAGAGGGCAGCAGCTAGAAGA---GCTCAACTTGAGGAGTTGGAGGAC
	Haplomitrium_mnioides_1DN6390        ATGACCAGGGACAAGCGACCCCTCGAGAAA---GAGGGCATGCCGGAGGAGAAGCGGCAACGTATTCCTGCGTTGGCCAGTGTGATT---GTGGAAGCCGTGAAGATGGATAGTCTTCAAAAGCTCTGCTCGACTTTAGAACCTCTGCTGAGGCGGGTGGTTGGGGAAGAGGTTGAGAAAGTG---TTGGCAAAGTTAGCTCCTTCA---AAAATTGGATTC---TCATCACCAAAACAGATCCAGGGCCTG---GATTCTAAAAGTCTACGACTTCAGTTCAAAAATAGGCTGGCCCTTCCTCTTTTTACTGGAAGTAAAGTTGAGGGTGAACAAGGATCTGCCATTCATGTGGTATTGCAGAATGCAAATACTGGGAAGGTGGTAACAGCTGGAACTGAATCTTCTGCTAAACTTGACGTCGTCGTTTTGGAAGGGGATTTCTCTGTGGATGATGATGAACACTGGCTTCAGGAAGAGTTTGAAATTCATGAAGTCAGAGAACGGGATGGT------------------------------------------------------------------------------------------------------------------------------------------TACTGTAATGGATTACGTATCCGAGAAGCAAAGACGGAAGCGTTCACAGTCAAAGACCATCGTGGTGAATTGTACAAGAAGCACTATCCTCCAGCACTACATGATGATGTGTGGCGTTTAGACAAAATTGGTAAGGATGGTGCTTTCCACAAGAGGCTTAATCAATCAGGAATTCATACTGTGGAGGACTTTCTTAGACTTGTTGTGATGGATCCACAGAAACTACGAAATATTCTTGGCAATGGCATGTCTAACAAGATGTGGGAGGGCACAGTAGAGCATGCAAAAACCTGTGTTCTTAGTGGCAAGCTCCATGTGTATTATGCTGACGACAAGCAGAATATAGGTGTTATTTTCAATAACATATTCCAGCTGATGGGGCTTATTGCAGACAGTCAATATATGTCTGTGGATTCCCTCTCAGACAGTGAGAAGGTGTATGTTGACAAACTGGTCAAGGTAGCATATGAGAATTGGGAAAATGTTGTTGAGTATGAT---GGTGAAGCCCTT---GATGAGCTCCTTACAGAAGATGATTTGAGAGCCAAAGGTTTAGAGATCTTGGAAAACGAGGACATGCATTTTCAGATACAGCAGTTGTTGAGAATATTTAACTCTACCTCAGGG---CGGGGTCGCGTGCATGCTCGTGCACATGTTGGTTGGCTGAAAATCAAGGCAGCATTTCGTTGGGGAATTTTTATAAGGAGAAGGGCAGCTGCAAGGAGA---GCTCAAGTGGAAGAACTAGAAGAT
	Pallavicinia_lyellii_2108248_YFGP    ATGGCCAGAGACAAGCGCCCATTGGAGAAG---GAGGGAATGCCGGACGAGAAGCGCCAGCGCGTTCCCACTCTGGCGAGTGCGATC---GTGGAAGCGGTTAAGACGGACAGTCTTCAGAAGCTTTATTCTACCCTGGAGCCCTTACTGCGTAGAGTTGTGGGAGAAGAGGTCGAGCGTGTA---AATAACAAGTTAAATCCTTCG---AAAGCGGGTTTG---GTGTCTCCCAAAAGGGTACAGGGTGCG---GATTCGAGAAGCCTGCGACTTCAATTCAGAAACAAGTTGGCCCTCCCTCTGTTTACTGGTAGCAAAGTCGAAGGTGAGCAAGGGTCTGCAATTCATGTTGTTTTGCAAGATGCACAAACGGGACAGGTCGTGACTACAGGGCCTGAGGCCTCCGCCAAGCTCGAGATAGTGGTTCTCGAAGGCGATTTCTCTACTGATGATGAAGAGAGCTGGACCCAAGAAGAATTCGAATCCCATGAAGTCAGGGAGCGTGATGGGAAGAGACCTCTTCTGACAGGAGATCTTTCGGTCACCCTCAAGGAAGGTGTCGGATCCCTCGGAGAATTAACATTCACGGATAATTCGAGCTGGATTAGGAGTAGGAAGTTTCGGCTCGGAGTGAAGCTATCATCAGGTTACTGTGAGGGGCTTTGCATTCGGGAGGCAAAGACCGAGGCTTTTACTGTGAAAGATCATCGTGGAGAATTGTATAAGAAGCATTACCCGCCCGCATTGCATGATGAAGTTTGGCGCCTTGATAAAATTGGCAAGGATGGTGCTTTCCACAAGCGGTTGAATCAGGCCGGAATTATAACCGTGGAGGATTTCCTAAGGCTGGTGGTGATGGACCCTCAGAAGCTGCGAAATAATCTGGGAAATGGTATGTCTAACAAAATGTGGGAGGGAACAGTGGAACATGCAAAGACCTGCGTTCTTAGCGGTAAGCTTCATGTCTACTATGCAGATGAGAAGCAGAACATTGGAGTCATTTTTAACAACATATTCCAGCTGATGGGTCTTATTGCCGATAACCAGTATATGTCCGTGGACTCACTTTCGGACAGTGAGAAGGTCTACGTTGATAAACTGGTTAAGGTAGCCTATGAAAACTGGGAGAATGTGGTGGAGTACGAT---GGTGAGGCCCTC---GAGGAAATGTTCTCCGAGGACGAGTTACGGGCTAAGAGTCTTGAGATACTCGAAACTGAAGACATGCATGTACAGATGCAGCAACTTCTGCGAATGTTCAATGCAGCAGCAAGT---AGGTCTCGCGCACATGGCAAAGCTAATATTGGTTGGCTGAAACTCAAAGCTGCTCTACGGTGGGGAATTTTTATAAGGAAGAGGGCAGCTGGAAAAAGG---GCTCAACTGGAGGAGCTGGAGGAT
	Haplomitrium_mnioides_1DN2396        ATGGCAAGGGAGAAACGACCGCTAGATAAG---GATGGCATGCCTGAAGAAAAGAGGCAACGTGTTCCTGCACTAGCAAGTGTGATT---GTCGAAGCAGTCAAGATGGACAGTCTTCAGAAGCTGTGCTCCACCCTTGAGCCGTTACTACGTAGGGTGGTTGGAGAAGAAGTAGAGCGCGTA---CTCTCTAATTTCACTCCTGCA---AAAGTAGGATTA---TCATCTCCAAAAAGAATACAGGGGCCT---GATTCAAGAAACTTGCGACTGCAGTTCAGGAATAAGTTGGCTCTTCCTTTGTTCACTGGCAGTAAAGTTGAAGGTGAACAGGGTTCTGCAATTCATGTTGTTTTGCAAGACGCATCATCAGGTCAGGTTGTGGTTGGGGGACCTGAAGGCTGTGCAAAGCTTGAAGTGGTTGTCCTGGAGGGAGACTTTCCTGCTGATGATGAGGAGGATTGGCCACAGGATGACTTTGCAAATCATGAAGTCAGAGAACGTGATGGGAAGAGGCCTCTTTTAACAGGAGACCTTTCTGTGACTTTGAAGGATGGTGTAGGCACACTTGGAGAGCTGACATTTACAGACAATTCAAGCTGGATTCGAAGCAGGAAATTCAGATTGGGAGTTAAGATAAGTTCAGGTTACTGTGAGGGACTTCGGATTAGAGAAGCTAAGACTGAAGCATTCACAGTCAAAGATCATCGCGGAGAATTGTATAAAAAGCATTATCCACCAGCATTGCGTGATGAGGTATGGCGCCTAGATAAAATCGGAAAAGATGGTGCTTTTCACAGAAGACTGAATCAGGCTGGAATTCACACTGTGGAGGATTTTCTGAGACTCGTGGTCATGGATCCCCAGAAGCTGCGCAATATTCTTGGCAACGGAATGTCAAACAAAATGTGGGAAGGGACAGTTGAGCACGCTAAAACATGTCTTCTTAGCGGCAAGCTTCATGTTTACTATGCTGATGAAAAGCAGAATATTGGAGTTATATTTAACAATATATTTCAGCTGATGGGACTCATTGCTGATGGACAGTATATGTCTGTGGACTCACTTTCAGATAGTGAAAAGGTGTATGTGGACAAGCTTGTGAAAGTAGCGTATGAAAACTGGGAAAATGTAGTGGAATATGAT---GGTGAAGCATTG---GATGAACTATACACAGAGGATGAGCTTCGTGCAAAGAGTTTAGAGATACTGGATACTGAGGACATAAATACACAGATTCAGCAACTGCTTCGAATGTTCAATGCTGCAGCTGGA---AGAGCCAAAGTAAATGGCAGGGCAAATGTGGGATGGTTGAAATTAAAGGCAGCTTTTCAGTGGGGCATTTTTATAAGGAAGAGGGCTGCTGCAAGGAGG---TCTCAACTTGAAGAGCTGGAAGAT
	Pallavicinia_lyellii_DN3217          ATGGCCAGAGACAAGCGCCCATTGGAGAAG---GAGGGAATGCCGGACGAGAAGCGCCAGCGCGTTCCCACGCTGGCGAGTGCGATC---GTGGAAGCGGTCAAGACGGACAGTCTTCAGAAGCTCTATTCTACCCTGGAACCCTTACTTCGTAGAGTTGTGGGAGAAGAGGTCGAGCGTGTA---CTTAATAACTTAAATCCTTCG---AAAGCGGGTTTG---GTGTCCCCCAAAAGAGTACAGGGTGCG---GATTCGAGAAGCCTGCGACTTCAATACAGGAACAAGTTGGCCCTCCCTCTGTTTACTGGCAGCAAAGTCGAAGGTGAGCAAGGATCTGCAATTCATGTTGTTTTGCAAGATGCACAAACGGGTCAGGTCGTGACTACGGGGCCTGAGGCCTCGGCCAAGCTCGAGATAGTGGTTCTCGAAGGCGATTTCTCTACTGATGATGAAGAGAGCTGGACCCAAGAAGAATTCGAATCCCATGAAGTCAGGGAGCGTGATGGGAAGAGACCTCTTCTGACAGGAGATCTTTCGGTCACCCTCAAGGAAGGTGTCGGATCCCTCGGAGAATTAACATTCACGGATAATTCGAGCTGGATTAGGAGTAGGAAGTTTCGGCTCGGAGTGAAGCTATCATCAGGTTACTGTGAGGGTCTTTGCATTCGGGAGGCAAAGACCGAGGCTTTTACTGTGAAAGATCATCGTGGAGAACTGTACAAGAAGCATTACCCGCCCGCATTGCATGATGAAGTTTGGCGCCTTGATAAAATTGGCAAGGATGGTGCTTTCCACAAGCGGTTGAATCAGGCCGGAATTATAACAGTGGAGGATTTCCTAAGGCTGGTGGTGATGGACCCTCAGAAGCTGCGAAATAATCTGGGAAATGGTATGTCTAACAAAATGTGGGAGGGAACAGTGGAACATGCGAAGACCTGCGTTCTTAGCGGTAAGCTTCATGTGTACTATGCAGATGAGAAGCAGAACATTGGAGTCATTTTTAACAATATATTCCAGCTGATGGGCCTTATTGCCGATAACCAGTATATGTCCGTGGACTCACTTTCGGACAGTGAGAAGGTCTACGTTGATAAACTGGTTAAGGTAGCCTATGAAAACTGGGAGAATGTGGTGGAGTACGAT---GGTGAGGCCCTC---GAGGAAATGTTCTCCGAGGAAGAGTTGCGGGCTAAGAGTCTTGAGATTCTCGAAACTGAAGACATGCATGTACAGATGCAACAACTTCTGCGAATGTTCAATGCAGCAGCAAGT---AGGTCTCGCGCACATGGCAAAGCTAATATTGGTTGGCTGAAACTCAAAGCTGCTCTACGGTGGGGAATTTTTATAAGGAAGAGGGCAGCTGGGAAAAGG---GCTCAACTGGAGGAGCTGGAGGAT
	Lc_jcf7180005782010_jcf7180005787685 ATGGCGAGAGAGAAGAGGCCTTTGGAGAAA---GAAGGAATGCCTGAGGAGAAGCGTCAACGGGTTCCAGCGCTGGCTAGCGTGATC---GTTGAAGCGGTGAAAATGGATAGTCTTCAGAAGCTCTGCTCCACTCTTGAGCCTTTACTTCGACGGGTGGTAGGGGAGGAAGTGGAGCGCGTT---CTTGCGAAGATGACTCCCTCC---AAAATCGGTACC---TCATCCCCAAAAAGGATTCATGGTCCC---GATGCCAGAAGCCTTAGACTACAGTTCAGAAACAAACTGGCTCTACCTCTATTTACTGGAAGCAAAGTTGAAGGGGAGCAAGGTTCTGCAATCCATGTCGTTTTGCAAGACTCCAGCTCAGGTCAGGTTGTAACTGGAGGTCCAGAAGCGTCTGCAAGGCTTGAAGTTGTGGTTCTTGAAGGAGACTTTTCGGTTGATGATGAGGTGGATTGGTCTCGAGAAGATTTTCAGAACCATGAAGTTCGTGAGCGTGATGGAAAGAGACCACTCTTGACTGGAGATCTCTCTGTCAATCTAAAGGAAGGTGTAGGAACCCTAGGAGAGCTGACCTTTACTGACAACTCGAGTTGGATAAGGAGCCGGAAGTTTCGCCTGGGAGTCAAAATATCTTCTGGATATTGCGAGGGTCTTCGCCTTCGGGAGGCAAAGACTGATCCATTTACTGTGAAGGACCACCGTGGAGAGTTGTACAAAAAGCACTACCCACCAGCGTTACATGACGAAGTTTGGCGACTTGACAAGATTGGAAAGGATGGTGCTTTCCACAAGCGGCTCAACTTGTCCAGTATTCAGACTGTGGAGGATTTTCTGAGGCTTGTTGTTATGGACCCTCAGAAGCTGCGGAATATTTTAGGTAATGGGATGTCCAACAAAATGTGGGAGGGAACAGTGGAGCACGCCAAAACATGTGTCCTCAGTGGTAAACTGCATGTGTACTATGCGGATGACAAGCAAAATATCGGAGTCATATTCAACAATATCTTCCAGCTCATGGGCCTCATTGCTGATGGACAGTACATGTCCGTGGACTCTCTGTCGGATAGTGAGAAGGTTTATGTAGATAAACTTGTGAAAGTGGCATATGAAAATTGGGAAAATGTGATCGAGTACGAT---GGTGAAGCTCTT---GATGACTTGTATTCAGAAGACGAATTACGAGCGAGAAGTCTGGAGATACTAGAAAACGAAGATATGCATCTACAAATTCAGCAGCTCCTTCGGATTTTCAATGCAGCCTCGAGC---AGAGGTCGCATAAACGCCAGGGCTAACGTTGGTTGGTTGAAACTGAAAGCTGCTTTGCGGTGGGGAATCTTTATCAGGAAGAGGGCTGCCGCTAGAAGG---GCTCAACTTGAGGAAGTGGAGGAT
	Lc_jcf7180005787053_jcf7180005782185 ATGGCAAGGGAGAAGCGCCCTCTTGAAAAG---GAGGGGATGCCGGAGGAAAAGCGACAACGTGTTCCCGCGTTAGCCAGTGTGATC---GTGGAAGCGGTCAAAATGGACAGTCTACAGAAGCTCTGTTCTACTCTCGAGCCTCTACTACGTCGGGTGGTAGGAGAAGAAGTTGAGCGTGTT---CTTGCGAAGTTAACTCCTGCC---AAAGTTGGTGTTAGATCATCTCCCAAGAGGATTCAGGGCCCT---GATTCCAGAAGTTTGCGACTTCAGTTTAGAAACAAGCTGGCCTTGCCTCTTTTCACGGGAAGCAAGGTCGAGGGAGAGCAGGGCTCTGCGATTCACGTTGTGCTGCAAGATGCCAGGTCAGGACAGGTCGTGACCGGAGGTGCAGAAGCTTGTGCAAAACTTGAAGTCGTGGTTCTTGAAGGTGATTTTTCTGCCGACGACGAGGAGGACTGGTCTCAGGAAGATTTTGAGAATCATGAGGTTCGGGAGCGGGATGGCAAGAGGCCACTCTTGACAGGAGACCTTATAGTTAATCTCAAAGAAGGTGTGGGAACTCTGGGAGAACTCACTTTCACCGATAATTCAAGCTGGATAAGGAGCCGGAAGTTTCGTCTGGGAGTCAAGATATCTTCTGGATATTGTGAGGGTCTCCGCATACGCGAGGCGAAGACTGAAGCGTTTACTGTCAAAGACCATCGTGGAGAGTTGTACAAGAAACATTACCCACCGGCGTTGCATGATGAAGTCTGGCGTCTTGACAAGATCGGAAAGGATGGTGCTTTCCACAAGCGACTGAATCAGTCTGGAATTCAGACTGTGGAGGACTTTTTGAGGCTCGTTGTCATGGATCCTCAGAAGCTTCGAAATATTCTTGGTAATGGCATGTCCAATAAGATGTGGGAGGGAACAGTGGAGCACGCCAAAACTTGTGTTCTTAGCGGTAGGCTGCACGTTTACTATGCGGATGACAAGCAAAATATTGGAGTTATTTTCAACAACATTTCCCAGCTTATGGGCCTCATCGCGGATGGACAATACATGTCTGTTGACTCATTATCGGACAGTGAAAAGGTTTACGTGGATAAACTTGTGAAGGTGGCATACGAGAATTGGGAGAATGTAGTGGAGTATGAT---GGCGAAGCTCTG---GATGAGATATTTTCAGAGGAAGAACTACGGGCGAAGAGTCTGGAGATACTGGAGAATGATGACATGCACATGCAAATTCAGCAGCTTCTTCGCATGTTCAATGCTGCCTCCGGC---AGAACTCGCGTAAATGGCAGGGCTAATGTTGGTTGGTTAAAGCTTAAAGCCGCGTTGCGATGGGGAATTTTCATAAGAAAGAGGGCAGCTGCTAGAAGG---GCTCAACTCGAGGAACTGGAGGAT

;
End;

#NEXUS

Begin DATA;
	Dimensions ntax=13 nchar=702;
	Format datatype=NUCLEOTIDE gap=-;
	Matrix
	[                                 1         11        21        31        41        51        61        71        81        91        101       111       121       131       141       151       161       171       181       191       201       211       221       231       241       251       261       271       281       291       301       311       321       331       341       351       361       371       381       391       401       411       421       431       441       451       461       471       481       491       501       511       521       531       541       551       561       571       581       591       601       611       621       631       641       651       661       671       681       691       701  ]
	[                                 |         |         |         |         |         |         |         |         |         |         |         |         |         |         |         |         |         |         |         |         |         |         |         |         |         |         |         |         |         |         |         |         |         |         |         |         |         |         |         |         |         |         |         |         |         |         |         |         |         |         |         |         |         |         |         |         |         |         |         |         |         |         |         |         |         |         |         |         |         |         |  ]
	Lunularia_cruciata_2075476_TXVB   GAAGTTCAAACGAGTGGAAAGTCAATAGACTCTGTTTTGGAGAGAGTTTTGTGTATGAACATCCTATCATCAGACTACTTCAAGGAGCTCTACCGGCTAAAGACATATCACGAAGTTATAGACGAGATATACAATCAGGTCGACCATGTGGAACCTTGGATGACCGGGAACTGCAGGGGCCCATCAACAGCATTCTGCCTACTTTATAAATTTTTTACCATGAAGCTCACAGTCAAGCAGATGCAAGGCTTGTTGAATCATGGAGACTCTCCGTACATACGTGCGGTGGGCTTCTTGTACTTGCGGTATGTTGGAGATCCGAGAAGTTTATGGGGCTGGTTTGAGCAGTATGTGACTGACGATGAGGAATTTTCACCCGGATCCAATGGAAGGAAGACTACAATGGGTGTATTCGTTTGCGATCTCCTTCTGGATCAG---TACTATTTCGATACTTTGTTTCCACGAATTCCTGTGCCTGTGTTACGGCAAATAACAGGTAACCTCGAACGTATGAAGCTCTCCACACAGCCAGCAGGAGTTACA---GGAACGGGTGGGCGTCACTCCTCCGATGATACCGCCCGCAGACCCCCCTCTGTGAAGGCTGCTTTGTCAGTGTCATTCGGTCAGCGAGCTCCTCACCGAGCATCAACTCGTGATTCTTCCCCCGTTCGACGTTGTGGTCCGACATCGCGGGAG
	Lunularia_cruciata_DN11677        GAAGTTCAAACGAGTGGAAAGTCAATAGACTCTGTTTTGGAGAGAGTTTTGTGTATGAACATCCTATCATCAGACTACTTCAAGGAGCTCTACCGGCTAAAGACATATCACGAAGTTATAGACGAGATATACAATCAGGTCGACCATGTGGAACCTTGGATGACCGGGAACTGCAGGGGCCCATCAACAGCATTCTGCCTACTTTATAAATTTTTTACCATGAAGCTCACAGTCAAGCAGATGCAAGGCTTGTTGAATCATGGAGACTCTCCGTACATACGTGCGGTGGGCTTCTTGTACTTGCGGTATGTTGGAGATCCGAGAAGTTTATGGGGCTGGTTTGAGCAGTATGTGACTGACGATGAGGAATTTTCACCCGGATCCAATGGAAGGAAGACTACAATGGGTGTATTCGTTTGCGATCTCCTTCTGGATCAG---TACTATTTCGATACTTTGTTTCCACGAATTCCTGTGCCTGTGTTACGGCAAATAACAGGTAACCTCGAACGTATGAAGCTCTCCACACAGCCAGCAGGAGTTACA---GGAACGGGTGGGCGTCACTCCTCCGATGATACCGCCCGCAGACCCCCCTCTGTGAAGGCTGCTTTGTCAGTGTCATTCGGTCAGCGAGCTCCTCACCGAGCATCAACTCGTGATTCTTCCCCCGTTCGACGTTGTGGTCCGACATCGCGGGAG
	Marchantia_polymorpha_MpVg00250   GAAGTGGAAACGAGCGGGAAACCTATCGATTCTGTCCTGGAGAGAGTTCTGTGCATGAATATTCTGTCCTCGGATTATTTCAAAGAGCTGTACAGATTAAAATCATACCATGAAGTTGTCGATGAGATTTACAATCAAGTGGATCATGTGGAGCCTTGGATGACAGGAAATTGCCGGGGCCCGTCAACTGCATTTTGTCTTCTGTACAAGTTCTTCACCATGAAGCTTACGGTGAAACAGATGCAGGGTTTGCTTAATCATAGAGACTCTCCCTATATTCGTGCGGTGGGATTTCTGTACCTAAGATATGTTGGAGATTCGAAGAGCCTGTGGGGTTGGTTTGAGCAGTACATAACAGACGACGAGGAATTCTCACCAAGCTCGAGCGGGAGAATGACCACCATGGGACTTTTTGTCCGGGACCTTCTTCTCGATCAG---TATTACTTTGATACTCTATTTCCTAGAATCCCAGTGCCGGTCATGCGACAGATTGTCTCCAACTTGGAGCGCTTGAAGATGTCGACGCAGTCTTCAGGTGTTACA---GGAACTGGTAGCAGACACGCAACAGAAGATACTGCTCGAAGACCTCCTTCAGTCAAGGCAGCTCTTTCTGTTTCATTTGGACAACGTGCTCCTCATCGAGCCTCCACAAGAGACTCCTCACCAGTGCGGCGAAACGTACCCATCGCTCGTGAA
	Blasia_pusilla_c321854            GAAGTACAGACGAGTGGAAAGCCCATAGACTCGGTGCTGGAGAGAGTTTTGTGCATGAATATTTTGTCATCAGATTACTTCAAGGAACTTTACAGGTTGAAGACGTATCATGAAGTTATAGATGAGATATACAATCAGGTTGACCACGTGGAGCCCTGGATGACCGGGAACTGTCGAGGTCCCTCGACAGCTTTCTGCCTTCTTTACAAGTTCTTCACAATGACGCTCACTGTCAAGCAGATGCAGGGGTTGTTGAATCATGGTGACTCCCCTTATATCCGTGCGGTAGGATTTCTATACTTGAGATATGTTGGAGATCCAAGAAGCTTATGGGGCTGGTTTGAGCAGTACGTGAGAGATAATGAGGAGTTTTCACCAAGTTCTAACGGCAAAATGACTACTATGGGTGTATTCGTGTGTGATCTCCTGTTGGACCAG---TATTACTTTGACACTCTTTTCCCGCGAATTCCCGTGCCTGTTCTGCGACAAATAACTGCAAACCTAGAACGCATGAAGCTACCCACACAGCCAGCAGGAGTCACA---AGCACTGGTGGCCGCCATTCATCAGATGACACAGCACGTAGACCCCCTTCAGTGAAGGCTGCTTTATCAGTGTCATTTGGGCAGCGGGCTCCACACCGTGCTTCCACTCGTGATTCATCTCCTGTCCGACGTTGTGCTCCAACAGCACGGGAA
	Marchantia_polymorpha_MpUg00100   GAAGTTCAAACGAGTGGGAAGCCAATTGACTCCGTTCTCGATAGAGTTTTGTGCATGAACATTTTATCATCAGACTATTTCAAAGAGCTTTTCCGACTCAAGACGTACCACGAAGTAATAGATGAGATATACAATCAGGTGGACCATGTTGAACCATGGATGACTGGGAACTGTAGGGGTCCTTCGACAGCTTTTTGCCTTCTGTACAAATTTTTCACAATGAAGCTCACGGTCAAGCAGATGCAAGGATTACTCAACCATGGTGACTCGCCTTACATTCGTGCGGTGGGATTTTTGTACCTGCGGTATGTCGGAGATCCGAGAAGTTTATGGGGATGGTTCGAACAGTACGTTACGGACGAAGAGGAGTTTGCTCCAGGATGTAATGGAAAGAAGACCACGATGGGTGTCTTTGTCTGCGATCTTCTGTTGGATCAG---TACTACTTCGACACTCTCTTTCCACGAATTCCCGTACCTGTTCTTCGGCAAATAACTGCGAACCTCGAACGGATGAAGCTCTCCGTACAGCCCGCTGGAGTAACC---GGAACTGGTGGTCGTCATTCATCGGATGATACTGCACGCAGGCCTCCTTCAGTGAAAGCTGCATTGTCGGTTTCGTTTGGGCAGCGAGCTCCTCATCGAGCTTCCACTCGTGATTCATCCCCTATTCGACGATGTGCTTCCGTATCACGGGAG
	Pellia_neesiana_2011563_JHFI      GAAGTGCAAACCAGCGGGAAACCTATCGATTCGGTGTTAGAGAGGGTTCTATGTATGAACATTTTGTCTTCGGACTACTTCAAAGAGCTGCACCGACTGAAGACGTACCATGAGGTGATCGACGAGATCTACAACCAGGTGGATCACGTGGAGCCATGGATGACAGGCAATTGCCGCGGGCCATCCACCGCCTTCTGCCTGCTGTACAAGTTCTTCACCATGAAACTCACTGTGAAGCAAATGCAGGGTTTGCTCAACCACGTAGACTCGCCCTATATTCGTGCCATCGGGTTCCTCTACTTGCGCTACGTGGGAGATTCGAAGAGCTTGTGGGGCTGGTTTGAGCAGTACATCACAGATGATGAAGAGTTCTCCCCCGGCTCGAACGCGAAGATGACGACCATGGGTGTCTATGTCCGTGACCTCTTACTGGACCAG---TATTATTTTGATACTTTGTTTCCTCGAATTCCTGTGCCGATTATGCGACAGATTGAGTCTAACCTCGAGCGCTTGAAGTTATCCACGCAGGCTGCAGGCGTTACC---GGAACGGGTAGTAGACATGCTGCGGATGACACTGCTCGCAGGCCTCCTTCAGTGAAAGCGGCTCTCTCTGTTTCGTTTGGCCAACGCGCCCCTCACCGCGCATCAACCCGCGATTCCTCACCAGTACGCCGTAATATACCTAATGCTCGAGAC
	Pallavicinia_lyellii_2014612_YFGP GAAGTGCAAACTAGTGGAAAACCTATTGATTCTGTGTTGGAGAGAGTTCTATGTATGAACATTTTGTCATCTGATTACTTCAAAGAGCTCTACAGACTGAAAACCTATCATGAGGTTGTTGATGAGATCTACAATCAAGTGGACCACGTGGAGCCATGGATGACTGGGAATTGTCGCGGCCCTTCCACTGCCTTCTGTCTTCTCTACAAGTTCTTCACCATGAAGCTTACAGTGAAGCAAATGCAGGGTTTACTCAATCACAAGGACTCTCCATACATACGTGCAGTTGGATTCTTGTACTTGCGTTACGTCGGAGATGCCAAGAGCTTATGGGGATGGTTTGAGCAATACATAACAGATGACGAGGAGTTTTCACCGGGTTCGAATGCGAAAATGACGACTATGGGTGTCTACGTCCGTGATCTCTTACTGGATCAG---TATTATTTCGATACTCTCTTTCCTCGAATACCTGTCCCAGTTATGCGACAGACTGTTTCAACCTTGGAGCGTCTGAAGCTGTCCACTCAGCCATCTGGAGTCACA---GCTGGGACTGGTAGTAGACACACAGATGATACTGCTCGCAGGCCCCCTTCTGTGAAGGCGGCTCTGTCTGTGTCTTTTGGCCAGCGTGCTCCTCACCGTGCCTCAACGCGGGACTCATCACCAGTGCGCCGCAGTATGCCGACTTCTCGTGAG
	Conocephalum_conicum_2000166_ILBQ GAAGTTCAAACGAGTGGAAAGCCAATTGATTCTGTTCTTGAAAGAGTTTTGTGTATGAACATACTATCGTCAGACTACTTCAAAGAGCTTTACCGATTGAAAACATACCACGAGGTTATAGATGAGATTTATAATCAGGTGGACCACGTGGAACCCTGGATGACCGGAAATTGTAGGGGTCCTTCAACAGCTTTCTGCCTTCTGTATAAGTTCTTTACGATGAAGCTCACTGTCAAGCAGATGCAGGGATTGCTGAATCATGGTGATTCCCCTTACATACGTGCGGTGGGATTTTTGTACCTACGGTATGTCGGAGATCCAAGAAGTCTATGGGGCTGGTTCGAGCAGTACGTGACCGACGAAGAGGAGTTTTCTCCCGGTTCTAACGGCAGGAAGGCTACCATGGGTGGTTTTGTTCGCGATCTTCTGTTGGATCAG---TATTACTTTGATACCCTTTTCCCACGCATTCCCGTGCCTGTTCTGCGGCAAATAACTGCGAACCTCAAACGCATGAGGTTTTCTATACAGCCAACGGGAGTGACA---GGAACTGGCGGCCGTCATTCATCCGATGACACTGCCCGCAGGCCTCCCTCTGTGAAAGCTGCTTTGTCAGTCTCATTTGGGCAGCGAGCCCCACACCGAGCTTCCACACGTGATTCTTCTCCTGTCCGACGAGGTGCTCCATTATCACGAGAA
	Sphaerocarpos_texanus_DN1717      ------------------------------------------------------------------------------------------------------------------------------------------------------------TGGATGACAGGGAATTGCCGCGGTCCTTCAACTGCGTTTTGTCTCCTGTACAAGTTTTTCACCATGAAGCTTACGGTGAAGCAGATGCAGGGCTTGTTGAATCACGAGGATTCTCCGTACATCCGCGCGGTTGGATTCCTTTACTTACGTTATGTGGGAGATTCAAAGAGCCTTTGGAGTTGGTTTGAGCAGTACATATCAGACGATGAGGAGTTTTCTCCAAGTTCAAGCGGGAGAGTGACCACTATGGGCCTGTACGTCCGAGACCTTCTGCTGGATCAG---TATTACTTTGATACCCTTTTCCCTCGAATCCCCGTGCCAGTCATGCGACAGATTGTGTCCAACCTGGAGCGCTTGAAGTTCCCTACACAATCTTCCGGCGTTACA---GGGACTGGGAGCAGACACGCAACAGAGGATACAGCCCGGAGACCTCCTTCTGTAAAAGCAGCTCTTTCTGTTTCATTTGGACAACGTGCTCCTCATCGAGCTTCCACTCGAGATTCTTCACCAGTGCGGCGGAGTGTACCGACCCCTCGTGAA
	Marchantia_emarginata_DN9130      GAAGTGGAAACGAGCGGGAAGCCTATTGATTCTGTGCTGGAGAGAGTTCTGTGCATGAATATACTGTCATCGGACTACTTTAAAGAGCTGTACAGATTGAAAACATACCACGAAGTTATTGATGAGATTTACAACCAAGTGGATCACGTGGAGCCGTGGATGACAGGAAATTGCCGTGGGCCTTCGACAGCCTTTTGTCTCCTGTACAAGTTCTTTACCATGAAGCTTACAGTGAAGCAGATGCAGGGATTGCTCAATCATAGAGATTCTCCTTATATCCGTGCGGTTGGATTTCTGTCCCTCCGTTACGTTGGAGATTCAAAGAGCCTTTGGGGTTGGTTTGAACAGTACATAGCAGACGACGAGGAGTTCTCCCCAAGTTCGAGCGGGAGAGTGACCACCATGGGCCTCTATGTCCGTGAACTCTTGCTGGATCAG---TATTACTTTGATACTCTCTTTCCGAGAATTCCGGTACCAGTCATGCGACAGATTGTTTCCAACTTGGAGCGTTTGAAGATATCTACGCAATCGTCAGGAGTTACA---GGAACTGGTAGCAGACACGCAACTGAAGATACAGCTCGAAGACCTCCTTCAGTCAAGGCAGCTCTTTCTGTCTCATTTGGACAACGTGCTCCTCATCGAGCCTCCACAAGAGATTCTTCACCAGTGCGGCGAAATGTACCCACTGCTCGTGAC
	Haplomitrium_mnoides_2DN5947      ---------------------------GATTCCGTGCTGGAGAGAGTGTTATGTATGAACATTCTTTCTTCTGACTACTTCAAAGAGTTGTACAGGCTCAAAACATATCACGAAGTCATTGATGAGATCTACAATCAGGTGGACCACGTGGAGCCGTGGATGACTGGAAACTGTCGAGGTCCATCAACTGCGTTTTGTCTGCTTTACAAATTTTTCACCATGAAGCTGTCCGTGAAGCAGTTGCAAGGGTTGCTGAATCACGGTGACTCTCCTTACATCCGCGCGGTAGGATTTTTATATTTGCGATATGTTGGAGATCCAAAAAGTTTATGGAGCTGGTTGGAGGAGTATGCAACTGACAGTGAGGAGTTTGCTCCAGGTTCCAATGGTAGAATCACAACCATGGGAGTATATGTTCGCGATCTTCTGCTTGATCAG---TATTACTTTGACACTCTGTTTCCACGAATACCTGTACCAGTCATGCGACAACTCACTGCAAATCTATCGCGGATGAAGCTTTCTACCCAGCCATCTGGAGTTACA---GGAACTGGTGGACGACATGCTTCAGATGATACAGCTCGTAGACCACCTTCTGTAAAAGCTGCACTCTCTGTATCTTTTGGGCAGCGAGCCCCTCACCGAGCTTCCACTCGTGATTCTTCACCTGCTCGCCGAAGTGCATGTGTCATACATGAG
	Lc_jcf7180005788325               GAAGTTCAAACGAGTGGAAAGTCAATAGACTCTGTTTTGGAGAGAGTTTTGTGTATGAACATCCTATCATCAGACTACTTCAAGGAGCTCTACCGGCTAAAGACATATCACGAAGTTATAGACGAGATATACAATCAGGTCGACCATGTGGAACCTTGGATGACCGGGAACTGCAGGGGCCCATCAACAGCATTCTGCCTACTTTATAAATTTTTTACCATGAAGCTCACAGTCAAGCAGATGCAAGGCTTGTTGAATCATGGAGACTCTCCGTACATACGTGCGGTGGGCTTCTTGTACTTGCGGTATGTTGGAGATCCGAGAAGTTTATGGGGCTGGTTTGAGCAGTATGTGACTGACGATGAGGAATTTTCACCCGGATCCAATGGAAGGAAGACTACAATGGGTGTATTCGTTTGCGATCTCCTTCTGGATCAG---TACTATTTCGATACTTTGTTTCCACGAATTCCTGTGCCTGTGTTACGGCAAATAACAGGTAACCTCGAACGTATGAAGCTCTCCACACAGCCAGCAGGAGTTACA---GGAACGGGTGGGCGTCACTCCTCCGATGATACCGCCCGCAGACCCCCCTCTGTGAAGGCTGCTTTGTCAGTGTCATTCGGTCAGCGAGCTCCTCACCGAGCATCAACTCGTGATTCTTCCCCCGTTCGACGTTGTGGTCCGACATCGCGGGAG
	Treubia_lacunosa_DN5082           GAAGTTCAGACAAGCGGCAAATCAATTGACTCGGTTTTGGAGAGAGTGTTGTGTATGAACATACTGTCATCGGATTATTTCAAGGAGCTGTACAGGCTGAAAACTTACCATGAAGTGATTGATGAGATTTATAATCAAGTGGACCATGTAGAGCCATGGATGACTGGAAATTGTCGAGGGCCTTCAACCGCGTTTTGCTTGCTTTATAAGCTTTTTACGATGAAGCTGACTGTGAAGCAGATGCAGGGATTGCTTAACCACGGAGACTCTCCGTATATACGAGCAGTAGGATTTTTGTATTTGCGTTACGTAGGGGATCCGAAGTCTCTTTGGAGCTGGTTTGATCAGTACGTCACAGACAAGGAAGAATTCTCACCGGGTTCGAATAGGAAAATGACAACCATTGGAGTTTATGTGCGTGATCTTCTCTTGGATCAG---TACTACTTTGATACACTTTTTCCACGCATTCCTGTACCAGTCATGCGGCAATTGAAAGCAAATTTGGAACGGATGAAGCTATCTACACAACCGTCAGGTACCACA---GGGACTGGTGGACGCCACACTTCAGACGATACAGCGAGAAGGCCACCGTCTGTTAAAGCTGCATTATCTGTTTCTTTTGGACAACGTGCTCCTCACAGGGCTTCCACCAGGGACTCTTCACCTATCCGGCGCAGTGTGCCTGTCATCAGCGAA

;
End;

#NEXUS

Begin DATA;
	Dimensions ntax=15 nchar=1443;
	Format datatype=DNA gap=-;
	Matrix
	[                                 1         11        21        31        41        51        61        71        81        91        101       111       121       131       141       151       161       171       181       191       201       211       221       231       241       251       261       271       281       291       301       311       321       331       341       351       361       371       381       391       401       411       421       431       441       451       461       471       481       491       501       511       521       531       541       551       561       571       581       591       601       611       621       631       641       651       661       671       681       691       701       711       721       731       741       751       761       771       781       791       801       811       821       831       841       851       861       871       881       891       901       911       921       931       941       951       961       971       981       991       1001      1011      1021      1031      1041      1051      1061      1071      1081      1091      1101      1111      1121      1131      1141      1151      1161      1171      1181      1191      1201      1211      1221      1231      1241      1251      1261      1271      1281      1291      1301      1311      1321      1331      1341      1351      1361      1371      1381      1391      1401      1411      1421      1431      1441   ]
	[                                 |         |         |         |         |         |         |         |         |         |         |         |         |         |         |         |         |         |         |         |         |         |         |         |         |         |         |         |         |         |         |         |         |         |         |         |         |         |         |         |         |         |         |         |         |         |         |         |         |         |         |         |         |         |         |         |         |         |         |         |         |         |         |         |         |         |         |         |         |         |         |         |         |         |         |         |         |         |         |         |         |         |         |         |         |         |         |         |         |         |         |         |         |         |         |         |         |         |         |         |         |         |         |         |         |         |         |         |         |         |         |         |         |         |         |         |         |         |         |         |         |         |         |         |         |         |         |         |         |         |         |         |         |         |         |         |         |         |         |         |         |         |         |         |         |   ]
	Lunularia_cruciata_2013860_TXVB   CAGGGTGAGAATCTTCATGACAAGTACACCTTAGGCCGGGAGCTTGGGCGGGGCGAGTTTGGCATCACCTACTTGTGCAGGGATAAGGAAACTCAAGAGCAGCTGGCTTGCAAATCTATCTCCAAGCGTAAACTTCGAACTGCAGTGGATGTGGAAGACGTCCGTCGAGAAGTTGCGGTAATGCATCACCTGCCTTCGCATCCGAATATTGTCACACTGCGAGGAGTCTACCAAGACGACACTGCCGTGCATCTGGTTATGGAGCTTTGTGAGGGCGGGGAGCTCTTCGACCGCATTATCGCCCGCGGTCATTACAGTGAACGGGAAGCTGCTGCCGTCACGCGCACGATCGTTGAGGTCGTTCAAGTATGTCACAAACATAGAGTGATGCACCGGGACCTAAAGCCCGAAAATTTTCTGTTCGCCAACAAGGAGAACAACTCTCCTCTCAAGGCCATAGATTTTGGGCTGTCCTGTTTCTTTACTCCGGGCGAGCGCTTCTCGGAGATCGTTGGCAGCCCTTACTACATGGCACCTGAAGTCCTCAAGAGGAATTATGGTCCAGAGGTAGACGTCTGGAGCGCAGGAGTAATATTATACATACTCTTATGCGGAGTTCCTCCATTTTGGGCAGAAACTGAGCAAGGTGTAGCTCTGGCTATCCTTCGGGGTGTGCTTGATTTCTCAAGAGATCCATGGCCGAAGGTCTCGGATCATGCAAAATCTCTTGTTCGTCATATGCTAGAAGCGGATCCGAAGTCCCGTTACACTGCCCAACAAGTGCTTGAGCACCCGTGGTTGCAAAATGCCAAAAAGGCGCCGAACACCGCTCTCGGTGATGCAGTAAGGGCTAGACTGAAGCAGTTTTCAGCCATGAACAAGCTCAAGAAGAAAGCTTTACGTATTATCGCAGAACACTTATCTGGGGAGGAGATTGAGGGCCTCAGAGACATGTTTCAGATGATGGACACGGACAACAGTGGCTCGATCACATTCGAGGAGCTGAAAGCCGGTTTGCAGAAGATTGGTTCACAGTTAGCTGAGTCTGAGGTGCGGTTATTAATGGAAGCGGCAGATGTGGACGGGAATGGCACCTTGGATTATGGGGAATTTGTGGCCGCGAGCATACACTTGCAAAGAATGGAGAACGAAGAGCAT---TTGCAAAAGGCGTTCGCACACTTCGATCGAAACGGGAGCGGATACATCGATATGGATGAGCTCCGAGACGCTCTTGGTGACGACTTA---GATGTCATTCAAAATATAATGCACGAGGTGGACACGGACAAGGATGGGCAGATCAGTTACGAGGAATTTGCCTCGATGATGCGC---ACTGGGACGGATTGGAGGAAAGCTTCTCGTCATTATTCTAGGGAGCTTTTTAACAGCTTAAGCACCAGATTATTC---AGGGATGGATCTCTTCAGGCTGGAAAT
	Blasia_pusilla_c280316            GAGGGTGAGAATCTCCACGACAAATATACTCTAGGTGTGGAGCTCGGGCGGGGCGAGTTCGGCATCACCTACTTGTGTAAAGACAACAAAACTAAGGAGCAATTGGCATGCAAGTCCATTTCCAAGCGCAAGCTCCGGACCGCGGTGGATGTGGAAGATGTCCGGCGTGAAGTCGCGGTCATGCACCACCTCCCCCCTCATCCCAACATCGTCAGGCTGAGGGGTGTCTATCAAGACGAAGCCGCAGTGCACCTGGTCATGGAGCTCTGCGAGGGCGGGGAGCTCTTCGACCGCATCATTGCCCGTGGTCACTACAGCGAGCGCGAGGCTGCAGCCGTGACGCGCACCATCGTGGAGGTGGTTCAGGTCTGTCACAAGCACCGGGTGATGCACCGCGACCTCAAGCCGGAGAACTTTCTCTTCGCCAGTAAGGACAATAACTCACCTCTGAAGGCCATAGATTTCGGGCTTTCGTGTTTCTTCTCACCTGGGGAACGCTTCTCGGAGATCGTGGGCAGCCCTTACTACATGGCGCCCGAGGTCCTCAAGAGGAATTATGGTCCGGAGGTGGATGTGTGGAGTGCGGGAGTGATTCTTTACATTCTTCTATGCGGAGTGCCTCCTTTCTGGGCTGAGACCGAGCAAGGAGTGGCGCTTGCTATTCTCCGCGGGGTGCTGGACTTCTCCAGAGACCCGTGGCCCAAGGTGTCGGACGCTGCGAAATCTCTTGTTCGTCACATGCTGGAAGCCGATCCCAAGGCTCGCTACACAGCGCACCAGGTACTCGAGCATCCGTGGCTTCAAAACGCGAAGAAAGCTTCCAATACCGCGCTCGGGGATGCGGTGCGAGCAAGGCTGAAGCAATTCTCCGCCATGAACAAGCTCAAGAAGAAAGCTCTGCGGATCATCGCTGAACATTTGTCCGGAGAAGAGATCGAGGGCCTACGGGATATGTTTCAAATGATGGATACGGACAACAGCGGATCTATCACCTTTGAGGAGCTCAAGGCAGGTCTGCAGAAGATCGGGTCACAACTCGCAGAATCAGAGGTGCGGTTGCTGATGGATGCGGCCGATGTGAATAATGACGGTACTCTGGATTACGGGGAGTTCGTGGCTGCGAGTATACACCTACAGAGGATGGACAACGAGGAGCAT---TTGATGAAGGCATTTGAGCATTTCGACAGGAATGGGAGTGGGTACATCGACATGGATGAGCTCCGAGATGCTCTCGGAGACGACCTG---GATGTCATTCAAGACATAATGCATGAGGTGGATACGGATAAAGACGGCCAAATAAGCTACGAGGAATTCGCCTCGATGATGCGC---ACCGGGACGGACTGGAGGAAAGCTTCTCGCCATTACTCGAGAGAGCTGTTCAACAGTTTGAGCACCAGGTTATTC---AGGGATGGATCTCTACAGTCTGGCAAC
	Marchantia_polymorpha_MpUg00110   CAGGGTGAAAACCTTCATGATAAGTACACTCTAGGCCGAGAGCTTGGGCGGGGCGAGTTCGGTATAACCTACTTGTGCAGGGACAAGGAGACTCAAGAGCAGTTGGCTTGCAAATCTATTTCAAAGCGCAAACTTCGTACTGCCGTTGATGTGGAGGACGTGCGCCGAGAAGTTGCGGTCATGCATCACCTTCCGTCACATCCGAATATTGTCACACTCCGAGGCGTCTACCAGGACGACGCAGCCGTGCATCTCGTTATGGAGCTTTGCGAGGGTGGGGAGCTGTTTGACCGCATTATTGCTCGGGGGCATTATAGTGAGCGCGAGGCTGCTGCTGTGACTCGCACCATCGTTGAGGTTGTTCAAGTTTGTCACAAACACAGAGTGATGCACCGCGACCTGAAGCCCGAAAACTTTCTGTTTGCAAATAAGGAGAATAACTCCCCTCTCAAGGCGATAGATTTTGGACTATCCTGTTTCTTTACTCCAGGGGAACGCTTTTCGGAGATAGTAGGCAGCCCTTATTATATGGCACCTGAGGTTCTGAAGAGAAATTATGGCCCGGAAGTAGATGTCTGGAGTGCTGGAGTAATACTATATATTCTGCTGTGCGGAGTTCCTCCATTTTGGGCTGAAACTGAGCAAGGTGTAGCGTTGGCTATACTTCGAGGTGTTTTAGATTTCTCCAGAGATCCGTGGCCGAAGGTATCTGATAATGCCAAATCTCTTGTCCGACATATGCTGGAAGCCGATCCGAAGTCTCGGTACACTGCGCAGCAAGTGCTACAGCATCCATGGCTGCAAAATGCCAAGAAGGCTCCCAATGCAGCACTAGGAGACGCAGTGCGAGCCAGGCTGAAACAGTTTTCAGCCATGAATAAGCTCAAGAAGAAGGCTTTGCGGATCATAGCAGAGCACTTGTCGGGAGAGGAGATAGAAGGCTTGAGAGACATGTTTCAAATGATGGACACTGACAACAGCGGTGCAATCACTTTTGAAGAGTTGAAAGCTGGTTTGCAGAAGATCGGATCGCAGTTGGCGGAGTCTGAGGTGAGACTCTTAATGGATGCCGCGGATGTGGACGGTAATGGGACCCTGGATTACGGGGAATTTGTGGCCGCTAGCATACACTTGCAAAGGATGGACAATGAAGAACAC---TTACAGAAGGCGTTTGCGCACTTTGATCGTAATGGTAGCGGTTACATCGATATGGATGAGCTCCGAGATGCTCTTGGTGACGACTTA---GATGTTATTCAAGACATAATGCACGAGGTGGACACAGATAAGGATGGGCAAATCAGCTACGAGGAATTTGCCTCGATGATGCGC---ACTGGGACGGACTGGCGGAAAGCGTCTCGGCATTATTCTAGAGAGCTGTTTAACAGCTTAAGTACCAGGCTATTC---AGGGATGGATCTTTTCAGGCTGGCAAT
	Marchantia_polymorpha_MpVg001160  CAGGGGGAAAATCTCCATGATAAGTATACGTTAGGTCGAGAGCTCGGTCGTGGCGAGTTTGGCATTACCTATTTGTGCAGGGACAAAGAAACACAAGAGCAGTTGGCTTGCAAGTCCATCTCGAAACGGAAGCTCCGAACAGCTGTAGATGTGGAGGATGTCCGCCGAGAGGTTGCGGTTATGCACCACTTACCCTCGCATCCTAATATCGTCACGCTTAGAGGCGTATATCAAGATGACGCCGCCGTTCATCTGGTAATGGAGTTGTGCGAAGGAGGGGAGCTATTTGATCGTATTATTGCCCGAGGTCACTACAGCGAGCGGGAGGCAGCAGCCGTGACTCGTACGATCGTCGAGGTCGTCCAAGTATGTCACAAACACAGAGTTATGCACCGCGATCTGAAGCCGGAAAACTTTCTTTTTGCCAGCAAAGATGCCAACTCTCCCTTGAAGGCCATTGATTTTGGACTGTCTTGTTTCTTCACTCCCGGAGAGAGATTCTCAGAAATTGTTGGCAGTCCGTACTACATGGCCCCTGAGGTTTTGAAGAGAAATTACGGCCCGGAAGTGGATGTCTGGAGTGCCGGAGTGATTCTTTACATACTTTTGTGCGGAGTTCCTCCTTTCTGGGCTGAGACTGAGCAGGGAGTAGCGTTGGCTATTCTCCGAGGCGTGCTAGACTTTAGCAGGGACCCCTGGCCCAAGGTATCCGACAACGCCAAGTCACTGGTACGTCACATGCTCGAAGCGGATCCGAAGTGCCGGTACACTGCTCAGCAAGTGCTGGGACACCCATGGCTTCAGCATGCCAAGAAGGCCCCAAACACTGCTCTTGGCGATGCTGTTCGAGCCCGACTCAAGCAGTTTTCGGCCATGAACAAGTTAAAAAAGAAAGCTCTACGAATTATTGCTGAACATTTGTCGGGTGAGGAAATTGAGGGCCTGAGAGACATGTTCCAAATGATGGATACGGATAACAGCGGAGCTATAACTTTCGAGGAACTGAAGGCTGGATTGCAGAAGATTGGGTCTCAGCTGGCAGAGTCTGAGGTGCGATTGTTGATGGAAGCGGCCGATGTGGATGGGAATGGGACTCTAGATTACGGGGAGTTCGTGGCTGCGAGCATCCACTTGCAGAGAATGGACAACGAGGAGCAT---CTACAAAAGGCTTTTGCTCACTTTGATCGAAACGGGAGCGGCTACATTGACATGGACGAACTCAGAGAGGCACTCGGTGACGACCTA---GATGTTATTCAAGACATCATGCACGAGGTGGACACAGATAAAGATGGTCAAATAAGTTATGAAGAGTTTGCCTCGATGATGCGC---ACTGGCACGGATTGGAGAAAAGCATCTCGTCATTATTCAAGGGAGCTTTTTAACAGCTTGAGCACCAGATTATTC---AGGGACGGTTCTTTGCAGGCTGGCAAC
	Pellia_neesiana_2113948_JHFI      GAAGGTGAGAATATCACAGATAAGTATTCCTTAGGTCGCGAGCTGGGACGCGGAGAGTTTGGAATCACCTACCTTTGCACGGATAAAGAGACGCACGAGCTCCTGGCCTGCAAGTCCATATCCAAGCGCAAGCTGAGGACAGCTGTGGATGTGGAAGATGTGAGGCGAGAGGTGGCGATCATGCACCGATTGCCTCCGCACCCCAACATAGTGACATTGAAGGGCGTGTTTGAAGACGACAATGCGGTGCATCTTGTAATGGAATTGTGTGAAGGGGGAGAGCTCTTTGATCGGATTATCGCGAGAGGCCATTACAGCGAGCGGGCAGCTGCTGTGGTGACTCGAACCATTGTGGAAGTCGTCCAGCTTTGTCATAAGCATGGGGTCATGCACCGGGACCTGAAACCTGAAAACTTTTTGTTTGCGAACAAGAGAGAGAACTCACCCCTGAAGGCAATTGACTTTGGGCTTTCAGTCTTCTTCAAACCTGGAGAGCGCTTTTCGGAAATTGTTGGAAGTCCGTACTACATGGCACCTGAAGTCTTGAAGCGGAATTATGGGCCAGAAGTAGATGTGTGGAGTGCGGGTGTCATTCTCTACATTCTTCTCTGTGGAGTGCCTCCTTTCTGGGCAGAAACTGAGCAAGGAGTTGCCCAAGCTATTCTCCGAGGAGCGTTGGATTTCAAGAGGGACCCATGGCCCAAAGTCTCTGACAATGCCAAGTCTTTGGTGCTCCATATGTTGGAGCCAGATCCAAAAAGCCGGTCAACTGCTCAGCAGGTTCTTGACCATCCATGGCTTCAGAATGCTAGAAAAGCATCAAATATTCCATTGGGAGATGCTGTGAGAGCAAGACTAAAGCAGTTCTCGGCTATGAACAAGCTGAAGAAGAGGGCTCTGCGGATAATTGCTGAGCATCTCTCTGGAGAAGAAATTGAGGGTCTACGGGATATGTTCCAGATGATGGATACAGATAATAGTGGAGCAATTACTTTTGAAGAACTCAAAGCAGGTCTGCACAAGATTGGTTCACAACTTGCAGAGTCTGAGGTCCGTTTGCTGATGGAAGCGGCGGATGTCGATGGCAATGGTAGCTTAGACTATGGTGAGTTTGTTGCAGCCACTATTCATTTGCAGAGGCTGGACAATGATGAGCAT---TTGCGCAAGGCCTTTACATACTTTGATAAGGATGGAAGCGGCTATATAGACATTGACGAGCTTAGACATGCTTTAGGGGACGACCTG---GATGTAATCAATGATATTATATTGGAAGTGGATATTGACAAGGATGGTCAAATTAGTTACGAGGAGTTTGCTTCAATGATGCGC---ACAGGAACGGATTGGAGAAAGGCATCTCGACATTATTCGAGAGAGTTGTTCAACAGCTTGAGCATTAGGTTATTT---AGAGATGGTTCCCTTCAGCCTTCAAGC
	Sphaerocarpos_texanus_DN1411      CAAGGTGAAAAACTTCATGATAAATATATTTTAGGCCGAGAGCTTGGGCGGGGTGAATTTGGCATCACCTACTTGTGCCGGGACAAGGAGACTCAAGAGCAGCTGGCTTGCAAGTCAATTTCCAAACGCAAGCTTCGAACCGCAGTGGATGTGGAGGACGTGCGCCGAGAAGTGGCGGTCATGCATCACTTGCCCTCTCATCCGAATATCGTCACTCTCCGAGGTGTCTATCAGGATGACTCTGCTGTGCATCTGGTTATGGAGCTTTGCGAAGGTGGCGAGCTATTTGACCGCATCATTGCCCGAGGTCATTACAGTGAGCGCGAGGCCGCTGCTGTCACGCGCACCATCGTCGAGGTTGTCCAAGTTTGCCACAAGCACAGGGTGATGCACCGCGACCTTAAGCCTGAGAATTTTCTTTTTGCCAACAAGGAGAATAATTCTCTTCTGAAGGCGATAGATTTTGGGCTCTCCTGTTTCTTTACCCCGGGTGAGCGGTTCTCTGAGATTGTAGGCAGCCCTTACTACATGGCACCCGAGGTCCTGAAGAGAAATTACGGTCCGGAAGTAGATGTGTGGAGTGCGGGGGTGATACTATACATCCTTTTGTGCGGAGTTCCTCCGTTTTGGGCTGAAACCGAGCAAGGTGTAGCGCTTGCTATTCTCCGAGGCGTGATTGATTTCTCCAGAGATCCGTGGCCTAAAGTTTCTGATAACGCGAAATCTCTTGTCCGCCACATGCTGGAAGCGGATCCCAAGGCCCGTTACACTGCTCAACAAGTGCTGGAGCACCCGTGGCTGCAAAATGCCAAAAAGGCTCCCAATACAGCCCTCGGGGACGCGGTGCGAGCTAGATTGAAGCAGTTTTCAGCAATGAACAAGCTCAAGAAGAAGGCCTTGCGAATTATTGCAGAGCATTTGTCTGGAGAAGAGATAGAGGGCCTGAGAGACATGTTTCAGATGATGGACACGGACAACAGTGGCTCGATCACTTTCGAGGAACTTAAAGCCGGATTGCAGAAGATCGGATCGCAGTTAGCAGAATCCGAGGTAAAATTGTTAATGGAAGCGGCAGACGTGGACGGTAATGGTTCTTTGGACTACGGTGAGTTCGTGGCCGCCAGCATACATTTGCAAAGGATGGACAACGAGGAGCAT---TTGCAGAAAGCATTTGCGCACTTTGATCGAAACGGTAGTGGATACATAGGTATGGATGAGCTCCGAGATGCACTCGGAGATGACTTG---GATGTCATTCAAGATATTATGCATGAAGTGGACACGGACAAGGATGGGCAGATCAGCTACGAGGAATTTGCGTCGATGATGCGA---ACTGGGACGGATTGGCGGAAAGCTTCTCGCCATTATTCTAGAGAGCTTTTTAACAGCTTGAGTACCAGATTATTC---AGGGATGGATCTCTGCAGGCTGGCC--
	Marchantia_emarginata_DN7959      CAGGGGGAAAATCTCCATGATAAATATACGTTAGGTAGAGAGCTTGGCCGTGGCGAGTTTGGCATTACCTACTTGTGCAGAGATAAAGAGACACAAGAGCAGTTGGCTTGCAAGTCCATCTCCAAGCGTAAGCTTCGAACAGCAGTGGACGTGGAGGATGTGCGCCGGGAAGTAGCTGTCATGCACCACCTGCCCTCGCATCCCAACATCGTCACACTTCGAGGCGTCTATCAAGACGACACTGCCGTGCATCTGGTTATGGAGTTGTGCGAGGGAGGGGAGCTCTTCGATCGTATTATTGCCCGCGGACACTACAGTGAGCGGGAGGCCGCAGCCGTTACGCGTACTATAGTAGAGGTCGTCCAAGTATGTCACAAACACAGAGTGATGCACCGCGATCTTAAGCCGGAAAACTTTCTTTTTGCTAGCAAAGATACTAACTCTCCGCTGAAGGCTATAGATTTCGGACTTTCCTGTTTCTTCACTCCCGGAGAGCGATTTTCGGAGATCGTAGGCAGTCCCTACTACATGGCCCCCGAAGTTCTGAAGAGGAATTACGGCCCGGAAGTGGATGTTTGGAGTGCCGGAGTGATTCTTTACATTCTTCTGTGCGGAGTTCCTCCGTTCTGGGCTGAGACTGAGCAGGGAGTCGCGTTGGCTATTCTCCGAGGCGTGCTAGACTTTACCAGGGATCCCTGGCCCAAGGTATCAGACAACGCCAAATCATTGGTACGTCATATGCTCGAAGCGGATCCTAAGTGTCGCTACACTGCTCAGCAAGTGCTCGAGCATCCATGGCTTCAGAATGCTAAGAGGGCTCCAAACACTGCCCTTGGCGATGCGGTTCGTGCGCGGTTGAAGCAATTTTCAGCCATGAATAAGCTAAAAAAGAAAGCTCTACGAATTATCGCTGAACACCTGTCCGGTGAGGAGATTGAGGGCCTGAGGGACATGTTCCAGATGATGGATACGGACAACAGTGGAGCGATTACTTTTGAGGAGCTGAAAGCTGGTTTGCAGAAGATTGGATCCCAGCTGGCAGAGTCCGAGGTGCGATTGTTGATGGAAGCTGCTGATGTGGATGGGAATGGGACTTTAGATTACGGAGAATTTGTGGCTGCGAGCATCCACTTGCAGAGAATGGACAACGAGGAGCAT---CTGCAGAAGGCGTTCGCCCACTTCGATCGAAATGGGAGCGGCTACATTGACATGGACGAACTCCGAGAGGCACTTGGGGATGATCTA---GATGTTATTCAAGACATAATGCATGAGGTTGACACTGACAAAGATGGTCAAATCAGCTATGAAGAGTTTGCCTCGATGATGCGC---ACCGGCACGGATTGGAGAAAAGCATCTCGACATTATTCAAGGGAGCTTTTCAACAGTCTGAGCACCAGATTATTC---AGGGACGGATCTCTGCAAGCTGGCAAC
	Conocephalum_conicum_2046617_ILBQ CAGGGTGAAAACCTCCATGATAAGTACACTTTAGGTCCAGAGCTTGGGCGCGGCGAGTTTGGCGTCACCTATTTGTGCAGGGATAAGGAGACTAATGAGCAGTTGGCCTGCAAATCTATCTCCAAGCGTAAACTTCGTACTGCCGTAGACGTGGAGGATGTGCGCCGAGAAGTCGCTGTCATGCATCACCTGCCGGCTCATCCAAACATTGTTACTCTTCGAGGCGTCTACCAAGATGACTCTGCTGTGCATTTGGTGATGGAGCTTTGCGAGGGCGGTGAACTGTTTGATCGTATTATTGCTCGGGGTCATTATAGTGAGCGTGAGGCTGCCGCCGTGACTCGCACCATCGTTGAGGTTGTTCAAGTCTGTCACAAACACAGAGTTATGCACCGCGACCTGAAACCTGAAAATTTTCTCTTTGCCAACAAGGAGAATAACTCCCCTCTCAAGGCGATCGATTTCGGACTCTCCTGTTTCTTTACCCCGGGTGAGCGCTTTTCGGAGATTGTAGGCAGCCCTTATTATATGGCACCTGAGGTTCTTAAAAGGAATTATGGTCCTGAAGTGGACGTCTGGAGTGCGGGAGTTATACTTTATATTCTGCTGTGCGGAGTTCCTCCTTTCTGGGCAGAAACCGAGCAAGGTGTAGCGCTGGCTATCCTTCGAGGTGTGCTTGACTTTTCTAGAGATCCATGGCCGAAGGTCTCCGACAACGCAAAATCTCTCGTCCGCCATATGCTGGAAGCTGATCCTAAGTCTCGTTATACAGCCCAGCAAGTGCTAGAACATCCGTGGCTGCAGAACGCTAAAAGGGCTCCTAACACAGCACTAGGAGATGCAGTGCGAGCTAGACTCAAACAGTTCTCAGCCATGAACAAGCTGAAGAAGAAAGCTTTGCGCATTATAGCTGAGCACTTATCTGGAGAGGAGATAGAAGGCTTGAGAGACATGTTTCAGATGATGGACACGGATAACAGCGGTGCCATCACTTTTGAGGAGCTGAAAGCGGGTTTGCAGAAGATCGGGTCGCAGTTAGCGGAATCTGAGGTGAGATTGTTAATGGATGCCGCCGATGTGGACGGTAATGGATCTCTGGATTACGGAGAATTCGTGGCCGCCAGCATACACTTACAAAGGATGGATAACGAGGAACAC---TTGCAGAAGGCGTTTGCACACTTTGACCGTAATGGTAGCGGATATATCGATATGGATGAACTCCGAGACGCCCTCGGGGACGATTTA---GATGTCATTCAAGACATAATGCACGAGGTGGACACGGACAAGGATGGGCAAATTAGTTATGAGGAGTTCGCCTCGATGATGCGC---ACTGGTACGGACTGGCGAAAAGCTTCTCGTCATTATTCTAGAGAGCTATTTAACAGCTTGAGCACCAGATTATTC---AGGGATGGCTCTCTGCAGGCTGGCAGT
	Pallavicinia_lyellii_2108430_YFGP GAGGGCGAGAACATCACGGATAAGTATATACTTGGTCGCGAGCTTGGCCGTGGTGAATTTGGCATTACATATCTGTGCACGGACAAGGAAACTCACGATGTTTTAGCATGCAAGTCGATTTCCAAACGAAAGTTGAGAACTGCGGTGGATATTGAAGATGTGCGTCGCGAAGTGGCTATTATGCACCGTCTTCCTCCCCACCCGAACATAGTAACATTGAAGGGGGTTTTTGAAGACGACAATGCAGTGCATCTTGTTATGGAATTGTGTGAAGGAGGGGAGCTTTTCGATCGGATCATTGCCCGAGGTCATTACAGTGAACGGGCAGCTGCTGTGGTCACACGCACTATTGTTGAAGTTGTTCAGCTTTGCCATAAGCATGGTGTCATGCATCGGGACTTGAAGCCTGAGAATTTTTTATTTGCCAACAAGAGAGAAAATTCACCTCTGAAGGCTATTGACTTCGGACTTTCAGTATTCTTCAAGCCTGGAGAGCGCTTCTCAGAAATTGTGGGGAGTCCATACTACATGGCACCAGAAGTCCTGAAGCGGAATTATGGGCCTGAAGTTGATGTGTGGAGTGCTGGCGTTATTCTTTATATTCTTCTTTGTGGAGTTCCTCCTTTCTGGGCAGAAACGGAACAAGGAGTTGCCCAAGCTATTCTTCGCGGGTCATTGGACTTCAAGAGAGACCCATGGCCCAAAGTCTCTGAGAATGCAAAGTCATTGGTGCTCCATATGCTTGAACCAGACCCTAGAAACCGTTCAACTGCTCAGCAAGTTCTTGACCATCCTTGGCTGCAGAATGCTAGGAAGGCTTCAAACATTCCATTGGGAGATGCTGTGAGAGCAAGACTAAAGCAGTTTTCTGCCATGAACAAACTGAAGAAGAAGGCTTTGAGGATCATTGCCGAGCACTTGTCCGGTGAGGAGATTGAAGGTTTGAGGGACATGTTCCAGATGATGGATACAGATAACAGTGGTTCAATTACATTTGAAGAGCTCAAAGCAGGTCTTCACAAGATCGGGTCTCAACTTGCAGAGTCTGAGGTCCGCTTGTTGATGGAAGCAGCAGATGTTGATGGCAATGGAAGTCTGGATTATGGGGAGTTCGTTGCTGCTACTATCCACTTGCAAAGGATGGACAATGATGAGCAT---TTGCGCAAAGCTTTTTCATATTTTGACAAAGATAAAAGTGGTTTTATTGACATAGAGGAGCTCAAACTAGCTCTAGGTGACGATCTG---GATGTGATCAATGACATTATATTGGAAGTGGACATTGATAAGGATGGGCAAATTAGTTATGAGGAGTTTGCGTCAATGATGCGC---ACTGGAACAGATTGGAGAAAGGCATCCCGACACTATTCAAGGGAGTTGTTTAACAGCTTGAGCATTAGATTATTT---AGAGATGGTTCCCTTCAGCCTGCTAAT
	Treubia_lacunosa_DN1742           GAAGGTCAGAACATCACAAATAAGTATTCTCTTGGTCAGGAACTTGGTAGGGGTGAGTTTGGCATCACGTATCTGTGCACTGATAAAGAAACCCAGGAGCCTTTAGCTTGCAAATCAATATCAAAGCGGAAACTAAGAACTGTGGTGGATGTTGAGGATGTCCGCCGTGAAGTCGCTATCATGCACCATTTGCCTCCACATCCAAATATAGTTACTCTGAAAGGGGTATTTGAAGATGACAACGCTGTCCATCTTGTTATGGAGCTATGTGAAGGTGGAGAACTTTTCGATCGTATTATTGCTCGAGGTCATTATAGCGAACGCGCTGCTGCTGTTGTGACTCGCACGATTGTGGAAGTTGTCCAGCTTTGTCACAAGCAGGGTGTTATGCATCGTGATCTAAAGCCAGAGAACTTTCTCTTTGCCAACAAGAGAGAAAATTCACCTCTAAAAGCCATTGATTTTGGCTTGTCTGTCTTCTTTAAACCTGGAGAACGGTTTTCTGAGATTGTGGGAAGCCCTTACTACATGGCTCCAGAAGTGTTGAAACGGAATTATGGGCCTGAAGTAGATGTGTGGAGTGCTGGTGTTATTCTATATATCCTCCTGTGTGGTGTTCCTCCATTTTGGGCTGAAACTGAGCAAGGTGTTGCACAAGCAATTCTCCGGGGTGTGTTGGATTTCAAAAGAGATCCTTGGCCAAAGGTTTCAGAAAGTGCCAAGTCCCTGGTTCGCCAGATGCTGGAACCAGATCCCAAAGGTCGCTTATCAGCTCACCAAGTCCTAGACCACCCATGGCTTCAGAATGCAAGGAAGGCTCCCAACATTCCGCTTGGTGATGCAGTCAGAGCTAGATTGAAGCAGTTTTCTGCAATGAACAAACTCAAGAAGAAAGCATTGCGGGTAATTGCAGAACATTTATCTGGGGAAGAAATTGAAGGGTTAAAAGACATGTTTCAAATGATGGACAGTGACAATAGTGGATCAATTTCGTTTGAGGAGCTGAAAGCTGGTCTTCAGAAGATTGGATCACAACTTGCTGAGTCAGAAGTGAGGTTGCTAATGGATGCTGCAGATGTTGATGGCAATGGTGCTCTTGATTATAGTGAGTTTGTTGCAGCGACGATTCATCTGCAGAGGCTCGATAATGATGAGCAC---TTGCACAAAGCATTTTCTCATTTTGACAAAGATGGGAGTGGATTTATTGATATGGAAGAGCTCAGCCTTGCGTTGGCAGATGACTTG---GGGGTAATTAATGACATAATACTGGAAGTTGACATAGATAAGGATGGCCAGATTAGCTATGAGGAGTTTGCATCCATGATGCGA---ACTGGCACAGACTGGAGAAAGGCTTCACGACATTACTCAAGGGAATTGTTTAACAGCCTCAGCATAAGATTATTT---AGAGATGGTTCACTTCACCCAGCAAAT
	Treubia_lacunosa_DN3698           GAAGGGCAAAATATCAATGACAAGTACACATTGGGACGGGAACTAGGTCGTGGTGAGTTTGGCATAACGTATTTGTGCACTGATGATGAAACAAAAGAATCCCTGGCGTGCAAGTCCATCTCAAAGCGCAAACTGAGGACAGCAGTGGACGTGGAAGATGTAAGACGTGAAGTGGCTATTATGCACCATCTGCCGCCGCATCCTAATATCGTGGCATTAAAGGGTGTGTTTGAGGATGACAGTGCTGTTCATCTCGTAATGGAGTTGTGCGAAGGTGGTGAACTTTTTGATCGCATCATTGCACGGGGACATTACAGCGAGCGTGCAGCTGCTATTGTAACTCGTACCATCGTGGAAGTTGTCCAGGTTTGCCACAAACATGGCGTGATGCATAGAGACCTGAAGCCCGAGAATTTCTTATTTGCTAACAAAAAGGAGAATTCTCCTCTCAAGGCGATTGATTTTGGATTATCCGTTTTCTTCAAACCAGGTGAACGCTTCTCAGAAATTGTTGGCAGTCCATATTATATGGCACCTGAGGTTCTGAAGCGAAACTATGGGCCTGAAGTTGATGTTTGGAGCGCAGGAGTTATCCTGTACATATTGTTGTGTGGTGTGCCCCCTTTTTGGGCTGAGACAGAGCAAGGGGTTGCTCAGGCTATTCTCCGAGGTGTATTGGACTTCAAGAGGGATCCATGGCCAAAAGTCTCTGAGAGCGCCAAGTCTTTAGTGTGTCAAATGTTGGACCCTGATCCAAAATGTCGCCTTTCTGCGCAGCAGGTTCTGGATCACCTGTGGTTGCAAAATGCAAGCAGAGCCTCAAATATACCCCTTGGAGATGCTGTAAGGTCCAGGCTGAAGCAGTTTTCGGCCATGAACAAGCTTAAGAAGAAAGCTCTAAGAATTATTGCTGAGCATCTGTCTGGCGAGGAGATTGAGGGTTTAAAAGACATGTTTAATATGATGGATACTGATAAGAGTGGCACCATCACATTTGAGGAGCTCAAAGCTGGCCTTCACAAGATTGGTTCTCAACTTGCAGAGTCTGAGGTGCGGCTGCTTATGGAGGCTGCTGATGCTGATGGAAGTGGTACTCTAGACTATGGCGAGTTCGTGGCAGCAACATTTCACTTACAAAGAATGGACAACGATGAACAC---CTGCATAAGGCATTTTCTCATTTTGACAAGGATGGCAGTGGTTTTATTGACATCGAAGAGCTGAGACAAGCTCTATGTGATGATCTT---GATGTCATTAATGACATTATTATAGAAGTGGACATTGATAAGGATGGCCGTATAAGCTATGAAGAATTTGCTGCAATGATGAGG---ACTGGTACAGACTGGAGGAAGGCATCTCGACATTACTCTAGAGAAAGATTTAACAGTCTGAGCATGCGGCTACTC---AGAGATGGATCTCTTCAGCCTGCAAAT
	Lunularia_cruciata_DN2585         CAGGGTGAAAATCTTCATGATGTGTATAAATTAGGCCGAGAACTTGGCCGGGGAGAATTTGGCATCACCTACTTGTGTGAGGAGAAAAGTACAGGTGAGGCATTAGCCTGCAAGTCGATCTCCAAACGTAAGCTGCGAACAGCTGTAGACGTGGAGGATGTACGCCGAGAAGTGGCGGTCATGCACCACCTACCGTCTCACCCGAACATCGTGAAACTTCGAGGCGTCTACCAGGACGATACCGCAGTGCATTTGGTAATGGAATTGTGCGAGGGAGGAGAGCTCTTTGACCGAATTATCGCACGCGGCCATTACAGCGAACGCGAGGCTGCAGCTGTTACACGCACAATCGTTGAGGTTGTTCAAGTATGTCATAAACACCGAGTGATGCACCGCGATTTAAAGCCGGAAAACTTTCTATTCGCCAGCAAGGAGAACACCTCGCCTCTGAAGGCGATAGATTTTGGTCTATCCTGTTTCTTCACGCCTGGTGAGCGTTTCTCGGAGATTGTTGGGAGCCCCTACTACATGGCCCCTGAAGTTCTGAAGAGGAACTACGGCCCGGAAGTAGATGTGTGGAGTGCGGGAGTGATACTCTATATTCTTCTGTGCGGAGTTCCTCCTTTCTGGGCCGAGACTGAGCAAGGAGTGGCATTGGCTATTTTGCGCGGAGTGTTAGACTTCTCGAGGGACCCCTGGCCCAAGGTATCTGATAATGCGAAATCTCTAGTGCGTCACATGCTCGAAGCGGATCCTAAAAGCCGCTATACTGCGCAACAGGTATTGGAGCATCCATGGCTGCAAAACGCAAAAAGAGCTCCGAATACGGCCTTGGGGGATGCTGTTCGCGCTCGTTTGAAGCAATTCTCCGCAATGAATAAGCTTAAGAAGAAAGCTCTCCGTATCATAGCCGAACATCTCTCTGGAGAGGAGATTGAAGGCCTGCGAGACATGTTCCAGATGATGGATACAGATAACAGTGGAGCGATTACCTTTGAGGAGCTTAAAGTTGGTTTGCAGAAGATTGGATCGCAGCTGGCAGAATCTGAGGTGCGATTACTAATGGAAGCTGCCGACGTGGATGGTAATGGTACTCTAGATTATGGGGAGTTTGTGGCTGCAAGCATCCACTTGCAGAGGATGGAAAATGAAGAGCAT---CTACAGAAGGCTTTTGCCCACTTCGATCGAAATGGAAGCGGATACATCGACATGGATGAGCTCCGAGAAGCACTGGGAGATGATCTA---GACGTCATTCAGGATATCATGCACGAAGTCGATACAGATAAGGACGGTCAAATTAGCTACGAAGAGTTTGCCTCAATGATGCGT---ACTGGGACGGACTGGAGAAAAGCATCTCGCCATTATTCAAGAGAGCTTTTCAACAGCCTGAGCACCAGGTTATTC---AGGGATGGGTCTTTCCAGACTGGCAAC
	Haplomitrium_mnioides_1DN2679     GAAGGTCAAAATATCAATGATAAGTACACTCTTGGTCGGGAACTTGGGCGGGGTGAATTTGGCATCACGTATTTGTGCACCGATAATGAAACACAGGAAACTCTGGCTTGTAAGTCTATTTCGAAGCGGAAATTGAGGACTGCAGTTGACGTAGAAGACGTCAGGCGTGAAGTAGCTATTATGCACCATATACCACCGCATCCCAATATCGTTACTTTGAAAGGAGTATTTGAAGACGACGATGCTGTCCATCTTGTCATGGAACTGTGTGAGGGAGGAGAGCTTTTCGACCGTATTATCGCTCGAGGTCATTACAGCGAGCGTGCCGCAGCTGTGGTGACTCGTACCATTGTGGAAGTTGTACAGCTCTGCCACAAGCATGGTGTGATGCACAGAGATTTGAAGCCAGAGAACTTCTTATTTGCCAATAAGCGGGAGAATTCGCCTCTTAAGGCCATTGACTTTGGACTGTCGGTTTTCTTTAAACCAGGTGAAAGGTTTTCTGAGATTGTTGGCAGTCCTTATTACATGGCTCCAGAGGTTTTGAAGCGCAACTATGGACCGGAAGTGGATGTTTGGAGTGCTGGTGTTATACTCTACATACTTCTTTGTGGTGTACCTCCGTTCTGGGCAGAAACTGAGCAAGGAGTTGCCCAGGCAATTTTGCGCGGTGTATTGGACTTCAAGAGGGATCCATGGCCAAAAGTTTCTGATAGTGCCAAGTCTTTAGTTCGCCATATGCTTGACCCGGATCCAAAATGCCGCCTGTCAGCCCAGCAGGTGCTTGATCACATGTGGTTGCAAAATGCAAGCAAGGCTTCAAATATACCACTTGGAGATGCAGTCAGGACCAGGTTGAAGCAGTTCTCGGCAATGAACAAGTTAAAAAAAAAAGCTTTAAGAATTATTGCTGAGCATTTATCTGGTGAGGAGATTGAGGGCTTGAAAGACATGTTCAATATGATGGACACAGATAAGAGTGGCACCATTACATTTGAGGAACTGAAAGCTGGACTGCATAAAATTGGATCTCAACTTGCGGAATCAGAAGTCAGGCTCCTAATGGATGCA------------------------------------------------------------------------------------------------------------------------------------------------------------------------------------------------------------------------------------------------------------------------------------------------------------------------------------------------------------------------------------
	Haplomitrium_mnioides_1DN3876     GAAGGTCAGAACATCACCGATAAATATTCCTTGGGTCGCGAACTTGGTCGTGGTGAATTCGGTATCACGTATTTGTGCACAGATAAAGAAACCCAGGAGCCCTTAGCATGTAAATCCATATCCAAGCGGAAACTCAGAACTGCGGTGGATGTGGAGGATGTTCGGCGAGAAGTAGCAATTATGCACCATTTGCCCCCCCATCCAAATATAGTTACTCTTAAAGGTGTATTCGAAGATGACAACGCAGTACATCTTGTGATGGAGCTTTGCGAAGGAGGAGAACTGTTTGATCGCATTATTGCTCGTGGCCATTACAGCGAACGTGCAGCTGCTGTTGTAACTCGCACAATTGTTGAAGTTGTTCAGCTCTGCCACAAACATGGTGTCATGCACCGGGATCTCAAGCCAGAGAATTTTCTTTTTGCTAACAAGCGAGAGAATTCACCTCTCAAAGCAATTGATTTTGGCTTGTCTGTATTCTTCAAACCAGGAGAGAGATTTTCCGAGATAGTAGGAAGTCCATACTATATGGCACCAGAAGTATTGAAACGCAATTATGGGCCTGAAGTGGATGTGTGGAGTGCTGGTGTTATTCTCTACATCCTTCTTTGCGGTGTACCTCCCTTTTGGGCTGAAACTGAACAAGGAGTTGCACAAGCAATACTTCGTGGTGCATTGGATTTCAAGAGGGACCCTTGGCCCAAGGTTTCGGAAAATGCTAAGTCTTTAGTTCGTCTAATGCTTGAGCCAGATCCGAAGGGTCGATTATCAGCTCAGCAGGTTTTGGATCATCCATGGTTGCAGAATGCTAGGAAGGCACCAAACATTCCACTGGGGGATGCTGTGAGAGCTCGACTGAAGCAATTTTCTGCAATGAATAAACTCAAGAAGAAGGCATTGAGGATAATTGCGGAGCATTTATCTGGGGAAGAAATTGAAGGGTTGAGGGACATGTTTCAAATGATGGATACTGATAACAGTGGGTCTATTACATTTGATGAGTTAAAGTCTGGCCTTCAAAAGATTGGATCTCAACTAGCAGAGTCCGAGGTGCGATTGTTAATGGATGCTGCAGATGTTGATGGGAATGGAACTCTCGACTATGGTGAATTTGTCGCGGCAACCATTCACCTGCAGCGGCTAGACAATGATGAGCAT---TTGCATAAGGCTTTTGCACATTTTGACAAGGATGGAAGTGGATTTATTGATATAGAAGAGCTCAGACAAGCACTAGGTGATGACTTG---GAGGTGATCAATGACATAATTGTGGAAGTTGATATAGACAAGGATGGTAAAATCAGCTACGAGGAATTCGCTTGCATGATGCGA---ACGGGTACAGACTGGAGAAAAGCATCGCGACATTATTCACGGGAACTGTTCAATAGTTTGAGTATAAAACTTTTT---AGAGATGGTTCTCTCCAACCTGCCATT
	Lc_jcf7180005781748               CAGGGTGAGAATCTTCATGACAAGTACACCTTAGGCCGGGAGCTTGGGCGGGGCGAGTTTGGCATCACCTACTTGTGCAGGGATAAGGAAACTCAAGAGCAGCTGGCTTGCAAATCTATCTCCAAGCGTAAACTTCGAACTGCAGTGGATGTGGAAGACGTCCGTCGAGAAGTTGCGGTAATGCATCACCTGCCTTCGCATCCGAATATTGTCACACTGCGAGGAGTCTACCAAGACGACACTGCCGTGCATCTGGTTATGGAGCTTTGTGAGGGCGGGGAGCTCTTCGACCGCATTATCGCCCGCGGTCATTACAGTGAACGGGAAGCTGCTGCCGTCACGCGCACGATCGTTGAGGTCGTTCAAGTATGTCACAAACATAGAGTGATGCACCGGGACCTAAAGCCCGAAAATTTTCTGTTCGCCAACAAGGAGAACAACTCTCCTCTCAAGGCCATAGATTTTGGGCTGTCCTGTTTCTTTACTCCGGGCGAGCGCTTCTCGGAGATCGTTGGCAGCCCTTACTACATGGCACCTGAAGTCCTCAAGAGGAATTATGGTCCAGAGGTAGACGTCTGGAGCGCAGGAGTAATATTATACATACTCTTATGCGGAGTTCCTCCATTTTGGGCAGAAACTGAGCAAGGTGTAGCTCTGGCTATCCTTCGGGGTGTGCTTGATTTCTCAAGAGATCCATGGCCGAAGGTCTCGGATCATGCAAAATCTCTTGTTCGTCATATGCTAGAAGCGGATCCGAAGTCCCGTTACACTGCCCAACAAGTGCTTGAGCACCCGTGGTTGCAAAATGCCAAAAAGGCGCCGAACACCGCTCTCGGTGATGCAGTAAGGGCTAGACTGAAGCAGTTTTCAGCCATGAACAAGCTCAAGAAGAAAGCTTTACGTATTATCGCAGAACACTTATCTGGGGAGGAGATTGAGGGCCTCAGAGACATGTTTCAGATGATGGACACGGACAACAGTGGCTCGATCACATTCGAGGAGCTGAAAGCCGGTTTGCAGAAGATTGGTTCACAGTTAGCTGAGTCTGAGGTGCGGTTATTAATGGAAGCGGCAGATGTGGACGGGAATGGCACCTTGGATTATGGGGAATTTGTGGCCGCGAGCATACACTTGCAAAGAATGGAGAACGAAGAGCAT---TTGCAAAAGGCGTTCGCACACTTCGATCGAAACGGGAGCGGATACATCGATATGGATGAGCTCCGAGACGCTCTTGGTGACGACTTA---GATGTCATTCAAAATATAATGCACGAGGTGGACACGGACAAGGATGGGCAGATCAGTTACGAGGAATTTGCCTCGATGATGCGC---ACTGGGACGGATTGGAGGAAAGCTTCTCGTCATTATTCTAGGGAGCTTTTTAACAGCTTAAGCACCAGATTATTC---AGGGATGGATCTCTTCAGGCTGGAAAT

;
End;

Begin mrbayes;
   log start filename=Mapoly0017s0021_LC.log;
   charset 1st_pos = 1-.\3;
   charset 2nd_pos = 2-.\3;
   charset 3rd_pos = 3-.\3;
   partition by_codon = 3:1st_pos,2nd_pos,3rd_pos;
   set partition = by_codon;
   
   lset nst=6;
   prset ratepr=variable;
   set autoclose = yes;
   mcmc ngen=500000 printfreq=1000 samplefreq=100;
   sump burnin=2500 ;
   sumt burnin=2500;

   
   log stop;
end;

#NEXUS

Begin DATA;
	Dimensions ntax=16 nchar=801;
	Format datatype=NUCLEOTIDE gap=-;
	Matrix
	[                                 1         11        21        31        41        51        61        71        81        91        101       111       121       131       141       151       161       171       181       191       201       211       221       231       241       251       261       271       281       291       301       311       321       331       341       351       361       371       381       391       401       411       421       431       441       451       461       471       481       491       501       511       521       531       541       551       561       571       581       591       601       611       621       631       641       651       661       671       681       691       701       711       721       731       741       751       761       771       781       791       801 ]
	[                                 |         |         |         |         |         |         |         |         |         |         |         |         |         |         |         |         |         |         |         |         |         |         |         |         |         |         |         |         |         |         |         |         |         |         |         |         |         |         |         |         |         |         |         |         |         |         |         |         |         |         |         |         |         |         |         |         |         |         |         |         |         |         |         |         |         |         |         |         |         |         |         |         |         |         |         |         |         |         |         |         | ]
	Lunularia_cruciata_2008577_TXVB   TGTCCTCCTCATGGACTCGTATCTGTTTGTGGTCGGCGTCGGGAGATGGAGGATGCAGTTGCAGCTGTTCCTGCGTTTTTATCAGTGCCATGCGATGTCACTGGATGTAATTGC---CACGCTCCTTTACACTTCTTCGGAGTTTACGATGGACATGGTGGCTCTCAGGCT---GCAGTGTTTTGTGCCGATCGCCTTCATCATGCTTTGGCAGAGGAACTG---TGGCAGAAGGCAATGCTAGCTTGCTTTTTGAGGATGGATGCAGAAGTTGGAGGT---GAACCAATTGCTCCGGAGACAGTAGGTTCAACAGCTGTGGTAGCTGTACTTGGGTCTTCCCAGATAATCGTTGCAAATTGTGGAGATTCTAGAGCTGTGCTCTCTCGTGGAGGTCGAGCGATTGCTCTTTCAAAAGATCACAAGCCTGAACGGGAAGATGAAATGGCTAGGGTGGAAGCTGCCGGAGGTCGGGTTATCTTTTGGAATGGCTATCGTGTCTTGGGTGTGCTAGCCATGTCAAGAGCTATCGGTGACAGATATTTGAAGCCCTATGTAATTGCGGAACCTGAGGTCACGTGCACGGCCCGATCAGATGACGATGAGTGTTTGATATTAGCCAGTGATGGTTTGTGGGATGTCCTATCAAATGACCTTGTTTGTGACATTGCCCGCAAGTGCTTGATCGGTCGC---CAATCAGAAGAATCTCCCGCTTGTGTGGCAGCTGCGCTTCTTACCAAGCTTGCCCTAGCACGAGGTAGTAGTGACAATATTAGTGTTGTGGTAGTTGATCTGATG
	Marchantia_polymorpha_MpVg00730   TGTCCTCCTCATGGGCTTGTATCTGTTTGTGGCCGACGTCGAGAGATGGAGGATGCAGTTGCCGCTGTTCCTGCGTTTTTATCAGTGCCATGCGATGTCACTGGTTGTAATTGC---CATGCCCCTTTACACTTCTTTGGAGTATATGATGGACATGGAGGCTCTCAGGCA---GCTGTGTTTTGTGCAGATCGTCTCCATCATGCCCTTGCAGAGGAAATG---TGGCGGAAGGCCATGTCAGCCTGCTTCCTCCGGATGGATGCGGAGGTTGGAGGT---GATGCAATCGCTCCAGAGACAGTGGGCTCGACTGCTGTTGTGGCTGTAGTTGGTTCTTCTCAGATTATCGTCGCGAATTGCGGAGATTCACGGGCTGTTCTCTCACGTGGTGGGAGAGCAATTGCACTTTCAAAAGATCACAAGCCTGAACGCGAAGACGAGATGGCTAGAGTGGAGGCTGCGGGCGGTCGGGTTATCTTTTGGAACGGTTACCGTGTTTTGGGTGTACTCGCTATGTCGAGGGCCATCGGTGATAGATATCTCAAGCCCTTCGTGATCGCGGAGCCAGAGGTCACTTGCACCGTGCGATCGGAAGATGATGAATGTTTGATCTTGGCTAGTGATGGTTTGTGGGATGTTTTATCGAACGAACTGGTTTGCGAAATAGCGCGCAAGTGCTTGATTGGTCGT---GAAACAGGGGAGTCCCCTGCCTCTGTGGCGGCTGCACTTCTTACCAAGCTCGCCCTAGCACGAGGCAGTAGTGACAACATTAGTGTAGTAGTTGTTGACTTAACG
	Blasia_pusilla_c328917            TGTCCACCTCATGGAATGGTGTCTGTGTGTGGGAGGCGACGAGAAATGGAGGATGCAGTGGCTGCTGTTCCAGCATTTCTCTCCCTTCCTTGTAATTTAGGAGGTTGCAATTGC---AATTCTTCTTTTCACTTTTTTGGAGTTTACGACGGCCACGGAGGTTCTCAGGCA---GCTCTGTTCTGTGCTGATCGCCTGCATCATACTTTGGCTGAGGAGATG---TGGGAAAAAGCTATGTCTTCCTGTTTCTCAAGAATGGATGCAGAAGTGGGAGGT---GAGCCCATTGCGCCTGAAACTGTAGGCTCTACTGCTGTGGTTGCTGTGGTCAGCTCATGTCAGATAATTGTTGCCAACTGTGGGGACAGTAGGGCTGTGCTGTCCCGTGGAGGCCAGGCTATTGCCCTTTCACATGACCATAAGCCTGAAAGAGAAGACGAAATGGAGCGTGTTGAAGCTGCCGGTGGCCGTGTTATCTTCTGGAATGGCTATCGTGTGCTGGGTATCCTTGCCATGTCAAGAGCTATTGGTGATCGGTACTTGAAGCCGTACGTCATTGCAGAACCAGAGGTCACATGCACTCATCGTACAGACGCAGATGAATGTCTGATACTTGGAAGTGATGGGTTATGGGATGTCTTATCTAATGAGGTTGTTTGTGACATTGCCCGCAAATGTCTAGTGGGTCGA---GAAGTAGAGGAATCACCCGCAGCGGTAGCAGCTGCCCTGTTAACTAAGTTGGCACTAGCTCGGGGAAGTAGTGATAACATCAGTGTGGTGGTGATTGATTTGATG
	Marchantia_polymorpha_MpUg00130   TGCCCTCCTCATGGACTCGTATCAGTTTGTGGACGGCGTCGAGAAATGGAGGATGCAGTTGCAGCAGTTCCTGCGTTTTTATCAGTGCCATGCGATGTCACTGGGTGCAGTTGT---CACGCTCCTTTACACTTCTTTGGAGTATATGATGGGCATGGGGGCTCCCAGGCA---GCGGTATTTTGTGCAGATCGCCTCCACCATGCTCTTGCGGAGGAGATG---TGGCAAAGAGCAATGCTAGCCTGCTTCTTAAGAATGGACGCAGAGGTT---------GAGCCAATTGCTCCTGAGACAGTTGGGTCAACTGCAGTGGTCGCAGTAGTGGGATCTTGTCAGATTATCGTTGCGAATTGCGGAGATTCACGAGCTGTGTTATCACGTGGAGGAAGAGCAATTGCCCTTTCAAATGATCACAAGCCCGAACGAGAAGATGAAATGGCCAGGGTGGAAGCCGCCGGAGGTCGTGTTATTTTTTGGAATGGTTATCGTGTCTTGGGTGTGCTTGCCATGTCTAGGGCCATTGGTGATAGGTATTTGAAGCCTTATGTAATCGCGGAGCCAGAAGTCACTTGCACTCAGCGATCGGAAGAAGACGAATGTTTGATATTAGCTAGTGATGGTTTATGGGATGTATTATCAAATGAGCTTGTCTGCGAAATTGCTCGGAAGTGTCTGATTGGTCGT---GAAGCAGAGGAGTCTCCTGCCTCTGTGGCAGCTGCACTTCTTACCAAGCTGGCCCTAGCACGAGGTAGCAGTGACAATATCAGTGTAGTAGTTGTTGATTTGATG
	Pellia_neesiana_2112826_JHFI      TGCCCCCCTCATGGATTGGTGTCTGTTTGCGGACGACGACGAGAGATGGAGGATGCGGTAGCTGCTATTCCTAGTTTTCTGTCACTGCCTTGTGATTCCTTGAGATGCAGGTGT---AATGCTCCCATGCATTTTTTTGGAGTCTATGATGGGCATGGTGGTTCACAGGCA---GCAATGTTTTGTGCAGATCGTCTCCATCATGCCTTGGCAGAAGAAATG---TGGGTGAAGGCAATGCTATCTTGTTTCTTAAGAATGGATGCAGAGGTCGGGGGA---TTGCCCGTTGCTCCAGAGACTGTGGGTTCAACGGCAGTGGTGGCAGTGGTTGGTTCCTGCCAAATAATTGTTGCAAATTGTGGGGATTCTCGAGCTGTCCTTTCACGTGGAGGAAAAGCTGTTGCTCTCTCAAATGACCACAAGCCTGAGCGAGAAGATGAAATGGCGAGGGTGGAAGCAGCTGGAGGTCGTGTGATTTTCTGGAATGGGTACCGTGTCTTGGGTGTGCTGGCCATGTCCAGAGCTATAGGTGATCGATATCTAAAGCCTTATGTTATTGCTGAGCCTGAGGTGACCTGCACTCAACGGTCCAATGAGGATGAGTGCCTTATTCTCGCTAGTGATGGCTTGTGGGATGTATTGTCTAATGAAGTGGTTTGTGACATTGCTCGTAAATGTCTGACTGGGCGT---GATGTGGACGAGTCTCCTGCGGCTGTGGCTGCGGCTCTGCTTACCAAATTGGCTCTTGCGCGGGGTAGTAGTGACAACATTAGTGTAGTAGTTGTGGATTTGATG
	Pallavicinia_lyellii_2108239_YFGP TGCCCACCGCATGGGATGGTTTCTGTCTGCGGACGTCGTCGAGAAATGGAGGATGCTGTAGCTGCTTTTCCAGCGTTTCTGTCTGTACCTCGGGACACAATAGGGTGTAGCTGC---CTCTGTTCTTTCCATTTTTTTGGAGTGTATGACGGACATGGAGGTTCTCAGGCA---GCACTTTACTGTGCAGATCGCTTACATCACACTTTGGCGGAGGAGATG---TGGCAGAAGGCGATGTCAGCTTGCTTCTTCAGAATGGATGCTGAAGTTGGAGGT---GAGCCTGTTGCTCCAGAGACAGTGGGCTCAACTGCTGTGGTGGCTGTAGTCAGCTCATGCCAGCTAATAATTGCAAATTGTGGCGACTCTCGTGCAGTGCTCTCTCGTGGAGGACATGCAATACCCCTTTCCCATGACCACAAGCCTGAAAGAGAGGATGAAATGGCCCGGGTTGAGGCTGCTGGTGGAAGGGTCATCTTCTGGAATGGTTATCGCGTCCTGGGTGTGCTCGCCATGTCAAGAGCTATAGGTGATCGCTACTTGAAGCCGTATGTTATCGCAGAACCTGAAGTGACCTGCACCCAACGCATGGAGGAGGATGAATGCCTTATACTTGCAAGTGACGGGTTATGGGATGTTTTGTCTAATGATGTTGTTTGTGATATAGCTCGCAAATGTTTAGCTGGCCAT---GACTTAGATGAGTCTCCAGCAGCAGTGGCTGCAGCTCTCTTAACTAAGCTGGCTCTTGCTCGCGGTAGTAGTGACAACATCAGTGTAGTTGTGGTGGATTTGACA
	Marchantia_emarginata_DN7049      TGCCCTCCTCATGGACTGGTATCTGTTTGTGGCCGACGTCGAGAGATGGAGGATGCAGTTGCCGCTGTTCCTGCGTTTTTATCAGTGCCATGCGATGTCACTGGGTGCGATTGC---CATGCTCCTTTACATTTCTTCGGAGTATATGATGGGCACGGAGGTTCCCAGGCA---GCGGTGTTCTGTGCAGACCGTCTCCATCATGCCCTTGCAGAGGAGATG---TGGCAAAAGGCAATGCTAGCTTGCTTCTTACGAATGGATGCGGAGGTTGGAGGT---GAGCCAATTGCTCCAGAGACAGTAGGGTCAACAGCAGTTGTCGCTGTAGTTGGGTCTTGCCAGATCATCGTAGCGAATTGCGGAGATTCACGAGCTGTGCTCTCACGTGGAGGGAGAGCAATAGCACTTTCCAATGATCACAAGCCTGAACGGGAGGACGAGATGGCTAGAGTGGAAGCTGCGGGAGGTCGTGTAATTTTTTGGAATGGTTATCGTGTTTTGGGCGTGCTCGCCATGTCTAGGGCCATTGGTGATAGATATCTGAAGCCCTATGTGATCGCAGAGCCAGAGGTTACCTGCACCCAACGATCGGAAGAAGATGAATGTTTGATCTTAGCTAGTGATGGTTTGTGGGATGTGTTATCAAATGAACTTGTTTGCGAAATTGCGCGCAAGTGCTTGATTGGTCGT---GAAACAGAGGAGTCTCCTGCTTCTGTGGCAGCTGCGCTTCTGACAAAGCTGGCACTAGCACGAGGTAGCAGTGACAATATTAGTGTAGTAGTTGTTGATTTGATG
	Lunularia_cruciata_DN3441         TGCCCTCCTCATGGGCTTGTTTCTGTTTGCGGCCGACGTCGAGAGATGGAAGATGCAGTTGCAGCGGTTCCTGCGTTTTTATCAGTGCCATGCGCGGTCACTGAGTGCAATTGC---CATTCTCCTTTGCATTTCTTTGGAGTCTATGACGGGCACGGGGGCTCCCAGGCA---GCCGTGTTTTGTGCAGATCGCCTTCATCATGCCTTAGCAGAGGAAATA---TGGGAGAAGGCGATGCTTACGTGTTTCTTAAGAATGGATGCCGAAGTTGGAGGT---GAGCCGATAGCCCCAGAGACAGTAGGATCGACAGCTGTGGTCGCTGTAGTAGGGTCTTGTCAGATTATTGTCGCGAATTGTGGAGATTCGCGAGCTGTTCTCTCACGAGGAGGCAGAGCGATGGCTCTATCCAAGGATCATAAGCCCGAACGGGAAGATGAAATGGCCAGGGTGGAAGCTGCTGGGGGTCGTGTTATCTTCTGGAATGGCTATCGTGTGCTGGGTGTGCTAGCCATGTCGAGGGCCATTGGTGATAGATACTTGAAGCCCTACGTGATTGCGGACCCAGAGGTTACTTGCACACAACGTTCAGATGAAGATGAGTGTCTGATACTAGCCAGTGATGGTCTATGGGATGTCCTATCGAATGAGCTTGTTTGCGATATAGCCCGCAAGTGTCTTATCGGACGT---GAAACAGAAGAGTCTCCTGCCTCTGTGGCGGCTGCCCTTCTTACCAAGCTGGCCCTTGCACGAGGTAGCAGTGACAATATCAGCGTTGTGGTTGTTGACTTAATG
	Treubia_lacunosa_DN1975           TGTCCTCCTCATGGGTCTGTTTCGGTTTGTGGCAGACGCCGTGAAATGGAAGATGCTGTCGCTGTGATTCCGACTTTCTTAAATCTACCATGTTGTGCCATCGGATGCCAGTGC---AATGCTTCTCTGCACTTCTTTGGGGTTTATGATGGACATGGAGGTTCACAGGCT---GCAGTTTTCTGCGCGGATCGGTTGCATCATGCATTGGCTGAGGAGTTG---TGGCAGAAAGCAATGTCAGCATGTTTTCGTAGAATGGATGCAGAGGTTGGCGGG---GAAGCTATTGCACCAGAGACTGTAGGATCTACAGCTGTTGTAGCTGTTATCAGCTCATGCCAAATCATTGTTGCAAATTGTGGCGATTCTCGAGCTGTTCTTTCTCGCGGGGGAAAATCTGTTGCACTTTCAAATGATCATAAGCCTGAAAGAGAAGATGAGATGGCCCGGGTTGAGGCTGCTGGGGGACGAGTGATATTTTGGAATGGCTATCGAGTGTTGGGTGTGCTAGCCATGTCAAGGGCAATTGGTGATCGATACTTGAAACCCTATGTTATAGCTGAACCTGAGGTGACATGCACACAACGCACGACTGACGATGAATGTTTGATACTAGCCAGTGATGGTCTTTGGGACGTTTTGTCCAATGAGGTAGTTTGTGACATTGCTCGGAAATGTCTGGCTGGTCGT---GAAGTTGAAGAGGCTCCTGCAGCTGTTGCAGCTGCGCTTCTCACCAAGCTAGCACTTGCACGAGGTAGCAGTGACAATATTAGTGTTGTAGTCGTAGATTTGAAA
	Haplomitrium_mnoides_DN6886       TGTCCGCCTCATGGAATGGTGTCTGTCTGTGGTAGGCGCCGGGAGATGGAAGATGCAGTTGCCACAATTCCTGCATTCTTATCACTTCCTTGTGAAGCTGTGGGATGCCATTGC---GATACTTTACTACACTTTTTTGGAGTATATGATGGACACGGGGGCTCTCAGGCA---GCATTATTTTGCGCTGATCGCCTCCATCACACTTTGGCTGAGGAGGTG---TGGAAGAAGGCTATGTCAGCGTGTTTCTTGCGAATGGATGCTGAGGTAGGCGGA---GAGCCTATTGCACCTGAAACCGTGGGTTCCACAGCAGTTGTGGCTGTTATTAGCTCCTGCCAGATAATTGTTGGCAATTGTGGAGATTCACGAGCTGTTTTATGTCGTGGCGGGCAGGCCATTGCCCTGTCAAAGGATCACAAGCCTGAGCGAGAAGATGAAATGGCTCGTGTTGAAGCTGCTGGCGGTCGGGTCATATTCTGGAATGGCTACCGAGTTTTAGGGGTTCTTGCTATGTCTAGGGCTATAGGTGATCGGTATTTAAAGCCGTTTGTGATTGCTGAGCCTGAAGTTACATGCACACTCCGCACAGCAAGTGACGAGTGTTTAATTCTTGCCAGTGATGGACTTTGGGATGTGCTGTCCAATGAAGTTGTTTGTGACATAGCTCTTAAGTGTCTATCTGGCCAC---GACAGAGACGATTCTCCTGCAGCTATTGCAGCTGCTCTCTTGACTAAGCTGGCTCTGGCACGTGGTAGTAGTGACAACATAAGTGTGGTGGTGGTTGATTTGATG
	Treubia_lacunosa_DN2844           TGTCCTCCTCATGGCTTTGTTTCGGTCTGTGGGCGACGACGGGAAATGGAAGATGCTGTTGCTTTGATTCCTGAATTTTTATCACTTCCGTGTGCTGCTGTTGGATGTGACTGC---TCTGCTTTGTTGCATTTTTTTGGAGTTTATGATGGACATGGAGGCTCACAGGCG---GCAGTTTTTTGTGCAGCCCATTTGCATCATGCCCTGGCAGAGGAGGTT---TGGCAGAAAGCTATGCTAGATTGTTTTCTAAGAATGGATGCAGAGGTTGGGGGA---GAGCCCATTGCACCAGAGACAGTTGGATCGACAGCAGTGGTTGCTGTGGTTGGTTCATGCCAGATTATTGTTGCAAATTGTGGGGATTCTCGAGCTGTTTTGTCTCGAGGAGGAAGAGCGATTGCACTTTCATATGACCACAAGCCTGAACGGGAGGATGAGATGGCACGGGTTGAAGCTGCCGGAGGACGTGTTATTTTCTGGAATGGATATCGTGTGTTGGGGGTGTTAGCCATGTCTAGGGCAATTGGTGATCGATATTTGAAACCCTTTGTCATTGCGGAGCCGGAGGTCACATGCACACAGCGCACTGCTGAGGATGAATGTCTTATTCTTGCCAGTGATGGCTTGTGGGATGTTCTGTCTAACGAGGTTGTTTGTGAGCTCGCCCGCAAGTGTTTGACTGGTCAT---GAGATTGACGATTCGCCCACAGCTGTTGCAGCTGCTCTCCTCACTAAACTTGCCCTTGCTCGAGGTAGCAGCGATAACATTAGTGTGGTAGTCATAGATTTGAAG
	Pallavicinia_lyellii_DN14409      TGTCCCCCTCATGGATCGGTATCTGTGTGTGGGCGTCGGCGAGAGATGGAGGATGCAGTTGCTACGATCCCGGCATTTCTATCTGTACCTCTCTGCGATTGCACGAGATGCGGG---GACACCCCGTTGCATTTTTTTGGAGTTTACGATGGGCATGGCGGCTCGCAGGCT---GCAGTTTTCTGTGCGGATCGCCTCCATCTCGCCTTGGCAGAAGAAATG---TGGCAAAAAGCAATGTTATCGTGCTTTCTGAGAGTGGATGCAGAGATTGGAGGA---GAGCCTATTGCTCCAGAGACAGTGGGGTCGACTGCGGTTGTAGCCGTTGTAAGCTCTCGCCAAATCATTGTCGCAAATTGTGGGGATTCTCGTGCTGTGCTTTCGCGGGGAGGAAGAGCTATTGCTCTCTCGGATGATCATAAGCCTGAACGAGAAGACGAAATGGCACGCGTAGAAGCAGCAGGAGGTCGTGTAATATTCTGGAATGGTTACCGTGTGTTGGGTGTACTCGCCATGTCTAGAGCAATTGGGGATAGATATTTGAAGCCGTATGTTATTGCCGAACCTGAGGTGACATGCACTCATCGTTCAAACGAGGACGAGTGTCTCATTCTTGCGAGTGATGGGTTGTGGGATGTGTTGTCTAATGAAGTGGTGTGCGAC---------------------------------------------------------------------------------------------------------------------------------------
	Marchantia_paleacea_2007177_LFVP  TGCCCTCCTCATGGACTCGTATCTGTTTGTGGCCGGCGTCGAGAGATGGAGGATGCAGTTGCAGCAGTTCCTGCGTTTTTATCAGTGCCATGCGATGTCACTGGGTGCAGTTGT---CACGCTCCTTTACACTTCTTTGGAGTATATGATGGGCATGGGGGCTCCCAGGCA---GCGGTATTTTGTGCAGATCGCCTCCACCATGCCCTTGCGGAGGAGATG---TGGCAGAAGGCAATGCTAGCCTGCTTCTTAAGAATGGATGCAGAGGTTGGGGGT---GAGCCAATTGCTCCTGAGACAGTTGGGTCAACTGCAGTGGTCGCAGTAGTGGGGTCTTGTCAGATCATCGTTGCGAATTGCGGAGATTCACGAGCTGTGTTATCACGTGGAGGAAGAGCTATTGCACTTTCAAATGATCACAAGCCTGAACGAGAAGATGAAATGGCCAGGGTGGAAGCCGCCGGAGGTCGTGTTATTTTTTGGAATGGTTATCGTGTCTTGGGTGTGCTTGCCATGTCTAGGGCCATTGGTGATAGGTATTTGAAGCCTTATGTGATCGCGGAGCCAGAAGTTACTTGCACTCAGCGATCGGAAGAAGATGAATGTTTGATATTAGCTAGTGATGGTTTATGGGATGTATTATCAAATGAGCATGTCTGCGATATCACTCGCAAGTGTCTGATTGGTCGT---GAATCAGAGGAGTCTCCTGCCTCTGTGGCAGCTGCACTTCTCACCAAGCTGGCCCTAGCACGAGGTAGCAGTGACAATATCAGTGTAGTTGTTGTTGATTTGATG
	Lc_jcf7180005787374               TGTCCTCCTCATGGACTCGTATCTGTTTGTGGTCGGCGTCGGGAGATGGAGGATGCAGTTGCAGCTGTTCCTGCGTTTTTATCAGTGCCATGCGATGTCACTGGATGTAATTGC---CACGCTCCTTTACACTTCTTCGGAGTTTACGATGGACATGGTGGCTCTCAGGCT---GCAGTGTTTTGTGCCGATCGCCTTCATCATGCTTTGGCAGAGGAACTG---TGGCAGAAGGCAATGCTAGCTTGCTTTTTGAGGATGGATGCAGAAGTTGGAGGT---GAACCAATTGCTCCGGAGACAGTAGGTTCAACAGCTGTGGTAGCTGTACTTGGGTCTTCCCAGATAATCGTTGCAAATTGTGGAGATTCTAGAGCTGTGCTCTCTCGTGGAGGTCGAGCGATTGCTCTTTCAAAAGATCACAAGCCTGAACGGGAAGATGAAATGGCTAGGGTGGAAGCTGCCGGAGGTCGGGTTATCTTTTGGAATGGCTATCGTGTCTTGGGTGTGCTAGCCATGTCAAGAGCTATCGGTGACAGATATTTGAAGCCCTATGTAATTGCGGAACCTGAGGTCACGTGCACGGCCCGATCAGATGACGATGAGTGTTTGATATTAGCCAGTGATGGTTTGTGGGATGTCCTATCAAATGACCTTGTTTGTGACATTGCCCGCAAGTGCTTGATCGGTCGC---CAATCAGAAGAATCTCCCGCTTGTGTGGCAGCTGCGCTTCTTACCAAGCTTGCCCTAGCACGAGGTAGTAGTGACAATATTAGTGTTGTGGTAGTTGATCTGATG
	Sphaerocarpos_texanus_DN5766      TGTCCCCCTCATGGACTTGTATCTGTCTGTGGCCGACGTCGAGAGATGGAGGATGCAGTTGCAGCAGTTCCTGCATTTTTATCAGTGCCGTGCGGAATTTCTGGTTGCAGCTGC---CATGCCCTTCTGCATTTCTTCGGGGTGTATGATGGGCACGGAGGCTCCCAGGCA---GCGGTGTTTTGTGCAGATCGCCTCCATCATGCCCTTGCGGACGAGATG---TGGCAGAAAGCAATGCTAGCCTGCTTTTTGAGGATGGACGCAGAGGTCGGGGGT---GAGCCAATTGCCCCGGAGACAGTAGGGACTACAGCAGTGGTGGCTGTTGTGGGTTCTTGCCAGATTGTCGTCGCTAATTGTGGAGATTCACGAGCCGTGCTTTCACGTGGAGGGAGAGCCATCGCGCTTTCAAATGACCATAAGCCTGAACGAGAAGATGAAATGGCTCGGGTGGAAGCTGCCGGAGGTCGTGTTATCTTTTGGAATGGTTATCGTGTCCTGGGTGTGCTAGCCATGTCTAGGGCCATTGGTGATGGATATTTGAAACCCTACGTGATTGCGGAGCCAGAGGTCACTTGCACTCAACGGTCGGTTGAAGATGAATGTTTGATACTAGCTAGTGATGGTCTATGGGACGTTTTATCAAACGACCTTGTGTGCGAAATTGCTCGTAAGTGCCTTATCGGTCGT---GAGACAGACGAATCTCCTGCCTCTGTCGCAGCCGCGCTTCTGACCAAGTTGGCACTAGCACGAGGTAGCAGTGACAACATAAGTGTCGTGGTTGTAGACCTGATG
	Conocephalum_conicum_2047674_ILBQ TGCCCTCCTCATGGACTCGTATCTGTTTGTGGCCGACGTCGAGAAATGGAGGATGCCGTTGCGGCTGTTCCTGCGTTTTTATCAGTCCCCTGCGATGTCCCTGGCTGCAACGGC---CATTCTCCATTGCACTTCTTTGGTGTATATGATGGGCATGGAGGCTCTCAGGCG---GCGATGTTTTGCGCAGATCGCCTTCATCATACCCTTGCTGAGGAGATG---TGGCAAGAGGCAATGCGAGCCTGCTTTCTACGAATGGATACAGAGGTTGGAGGA---GAGCCAATTGCTCCAGAGACTGTAGGATCAACTGCAGTTGTTGCCGTAGTTGGGTCCTGCCAGATCATTGTTGCGAATTGTGGAGATTCGCGAGCTGTTCTCTCACGAGGAGGGAAAGCTATTGCTCTTTCCAATGACCACAAGCCTGAACGAGAAGATGAAATGGCCAGGGTGGAAGCGGCCGGGGGTCGTGTTATTTTCTGGAATGGTTATCGTGTATTGGGTGTGCTTGCCATGTCTAGGGCCATCGGTGATAGGTATTTGAAGCCATTCGTGATTGCCGAACCAGAGGTTACCTGCACACAGCGGTCTGAAGAAGATGAATGCTTGATACTAGCTAGTGATGGTTTATGGGATGTTTTAACGAATGAATCTGTTTGCGAAATCGCTCGCAAGTGCCTGATCGGACGT---GAAGTAGAGGAGTCTCCTGCTTCTGTGGCGGCTGCACTTCTCACCAAGCTGGCCCTAGCACGAGGTAGCAGTGACAATATCAGTGTAATAGTTGTTGATTTGATG

;
End;

#NEXUS

Begin DATA;
	Dimensions ntax=15 nchar=1044;
	Format datatype=DNA gap=-;
	Matrix
	[                                  1         11        21        31        41        51        61        71        81        91        101       111       121       131       141       151       161       171       181       191       201       211       221       231       241       251       261       271       281       291       301       311       321       331       341       351       361       371       381       391       401       411       421       431       441       451       461       471       481       491       501       511       521       531       541       551       561       571       581       591       601       611       621       631       641       651       661       671       681       691       701       711       721       731       741       751       761       771       781       791       801       811       821       831       841       851       861       871       881       891       901       911       921       931       941       951       961       971       981       991       1001      1011      1021      1031      1041    ]
	[                                  |         |         |         |         |         |         |         |         |         |         |         |         |         |         |         |         |         |         |         |         |         |         |         |         |         |         |         |         |         |         |         |         |         |         |         |         |         |         |         |         |         |         |         |         |         |         |         |         |         |         |         |         |         |         |         |         |         |         |         |         |         |         |         |         |         |         |         |         |         |         |         |         |         |         |         |         |         |         |         |         |         |         |         |         |         |         |         |         |         |         |         |         |         |         |         |         |         |         |         |         |         |         |         |         |    ]
	Treubia_lacunosa_DN19813           GAGGACGAGGGAAGCGAAGAATACAGGCGCGGTGGCTACCATGCTGTGCAGATCGGAGATACGTTCAAATCTTCCCGCTACGTAGTGCATCGGAAGCTCGGTTGGGGTCATTTTTCCACAGTGTGGCTTGCCTGGGACAATATTTGTAAGAGATAT---GTAGCCTTGAAGGTTCAAAAGAGTGCCCAGCATTACACTGAGGCAGCAATTGATGAGATTACCATTTTGAAACAGGTTGCTGCTGGGGATGAAAAAGACTGT---AAGGGAGTTGTGAAGCTG---CTTGATCATTTCAGGCAC---ACTGGAGCAAATGGCAACCATGTATGCATGGTTTTTGAGTTCCTTGGGGACAACCTTCTGGCATTGATTAAGCATTTTAATTATAGGGGACTGCCTCTTTCCATGGTTCGGGAGATTGCACGTCAGATCCTGGTTGGGCTCGATTACTTGCACCAAGAACTGTCGATTATTCATACGGATTTGAAGCCTGAGAATATTCTTCTACTTTCACCATTGGGTCCA---CTGGATTTGAGGTGCAAAATAGTTGACCTAGGAAATGCTTGTTGGAGTCACAAGCAATTCTCAAGTGACATTCAAACCCGCCAGTATCGTTGCCCAGAAGTTCTGTTGGGTGCTAAATATGGGAAGGCAGCTGATATCTGGTCATTTGCATGTATATTATTTGAGCTT---GCAACAGGTGATGTTTTATTTGATCCACAGAGGGGT---GATGATTTCAACAGGGATGAAGATCATTTAGCTTTAATGATGGAGTTACTAGGACGAATGCCCCGCAAGATTGCTCTAGGCGGTCGCTACTCCCGTGATTATTTCAACAGACATGGGGATTTAAAACACATACAAAGACTCCAGTATTGGCCTTTAGATAGAGTTTTGATGGAAAAGTACAACTTTTCAGCTCAGGATGCTCAAGAATTTGCCAGCTTCCTTGGTCCAATTTTGAATTTTGTTCCTGAGAAGCGTCCCACTGCTGAGCAGTGTCTCCTGCACTGTTGGCTCAAATCAGTTTCT
	Treubia_lacunosa_DN4452            GAGGATGAAGGAAACGACGATTATCGGCGTGGCGGTTATCATGTCGTTCGGATTGGTGAAACTTTCAAAAACTCTCGCTATGTAGTGCACCGCAAGCTTGGTTGGGGTCATTTCTCGACAGTTTGGCTCGCATGGGATAATGTGGTCAAGAGACAT---GTGGCGTTGAAAGTTCAGAAGAGTGCTCAGCACTATACAGAAGCAGCGAGAGATGAAATCACTATCTTGAAACAAGTAGCTGCTGGGGATCCCGGTAATTAT---AAAGGAGTTGTTAAGCTC---CTCGATCACTTCAAACAT---GTAGGACCAAATGGTCACCATGTGTGCATGGTTTTTGAGTTTCTGGGTGATAATCTTCTAACTCTTATCAAGCGTTTTAAGTACAGGGGACTTCCACTTGATATGGTTCAGCAACTTGCTGTTCAAATTCTGACTGGGCTTGACTACTTACATCGAGAGCTTTCAGTCATTCATACAGATCTGAAGCCTGAGAATATTCTTTTGTTATACCCGCTGGATCCA---CTGGATTTGCGCTGCAAGATAGTTGATCTTGGTAATGCTTGTTGGAGCTTCAAGCACTTCACAAGTGATATTCAAACACGCCAATATCGATGCCCCGAGGTTTTGCTGGGAGCTAAATATAACAGCGCTGCTGATATGTGGTCGTTTGCTTGCATAATATTTGAGCTT---GCTACAGGTGATTGTTTGTTTGATCCAGGGAGCGGA---GATGGATTCGACAGGGACGAA------------------------------------------------------------------------------------------------------------------------------------------------------------------------------------------------------------------------------------------------------------------------------------------
	Blasia_pusilla_c330513             GAGGACGAAGGGAGCGAAGATTATCGAAGAGGCGGTTATCATGTCGTGCGGACTGGAGACACTTTCAAAGGAGGCCGCTATCTGGTGCACCGCAAGCTTGGCTGGGGCCATTTCTCCACCGTGTGGCTGGCGTGGGATAATGTCGACAAGAAATTT---GTTGCTCTCAAGGTGCAAAAGAGCGCGCAGCATTACACAGATGCTGCCATCGATGAGATCACCATCTTGAAGCAAGTTGCTGCAGGGGATCCAGCTGACTGT---AAAGGAGTTGTTAAGTTA---CTGGACCATTTCAAGCAT---ACAGGTCCCAATGGCCACCATGTGTGCATGGTGTTTGAGCTCTTAGGGGACAACCTCCTTACTTTGATAAAGCACTATAATTACAGAGGTCTTTCCATTAATATGGTCAAACAACTATCATACCAAATTCTTGTGGGCTTAGATTACCTGCATAGAGAATGCTCCATCATTCACACTGATTTGAAGCCTGAGAATGTCCTACTTCTGTACCCCTTGGACCCC---TTGGATCTGAGATGCAAAATAGTAGACCTAGGAAATGCTTGCTGGACTCGGAAGCAGTTCACCAGTGATATTCAGACTCGCCAGTATCGATGCCCAGAGGTGGTCCTCGGTGCAAAGTATTCTCACTCCGCTGACATATGGTCATTTGCCTGCATTGTGTTTGAGCTT---GCAACAGGGGATGTGTTGTTTGACCCAAGGAGCGGT---GATGATTTTGGCAGAGATGAGGATCATCTTGCACTCATGATGGAGCTATTGGGCCGCATGCCCCGCAAGATTGCATTGGGTGGTCGGTACTCACGAGATTACTTCAACCGACATGGGGAGTTGAGACACATCCGAAAACTGCGGTATTGGCCTATGGACAGAGTTCTTATTGAGAAGTATGAATTTGCAGAGAGCGATGCCCAAAAGCTTGCAGATTTCCTATGTCCATTACTGGATTTCTACCCAGAGAAGCGGCCTACTGCAGGACAAAGCCTGCAGCATCCCTGGTTGAATCCTGGACCT
	Lunularia_cruciata_2075099_TXVB    GAAGAGGAAGGAACAGACGACTACAGGCGAGGTGGTTATCACGTTGTCCGGATTGGCGATTCATTCAAAGCAGGCCGTTACTGCGTGCACCGGAAGCTTGGGTGGGGGCACTTCTCCACTGTTTGGCTGGCTTGGGACAATTTCGGCAAGAATTTC---GTGGCATTGAAGGTTCAGAAGAGTGCACGGCATTACACTGAGGCAGCTGTGGATGAGATTACGATTTTGAAACAAATTGCGGATGGTGATCCAGATGACTGT---AAGGGTGTTGTCAAGTTA---CTCGATCATTTTAAGCAC---AGTGGACCCAATGGTCATCATGTATGCATGGTGTTTGAGCTTTTGGGAGACAATCTCCTAACATTGATAAAACACTTCAATTATCAAGGCCTTCCACTTGATATGGTGAGACGACTTGCTATTCAGATCCTTGAAGGTTTAGACTTTCTTCATAGGCACCTGTCGATAATTCATACCGATCTGAAACCTGAAAATGTGCTCCTTCTGTCTCCCCTAGACCCT---TTGGACTTAAGATGTAAAATTGTTGATTTGGGAAATGCGTGCTGGAGTTACAAACAGTTCACCAGTGATATTCAGACGCGGCAGTACCGGTGTCCTGAAGTCTTATTGGGCGCAAAGTACACGGAGTCAGCTGATATGTGGTCTTTTGCTTGCATAGTTTTTGAGCTT---GCAACAGGGGATGTCTTATTCGATCCGCGAAGTGGC---GATGACTTTGACCGGGACGAGGATCATCTCGCTCTGATGATGGAGCTTCTGGGCCGCATGCCTCGCAAGGTGGCCCTAGGTGGGAGATATTCACGAGACTATTTCAACCGGCACGGTGACCTTCGACATATCCGTAAATTGCGGCACTGGCCCTTAGATCGTGTTCTTGTGGAGAAATACGATTTTGCCGAGCATGATGCACAGGAACTATCCATGTTTCTGCGGCCCCTGTTGGATTTTATCCCAGAAAAGCGTCCATCGGCTCAACAGTGTCTTCTGCATTCATGGCTTCGCTCTGAGGCT
	Lunularia_cruciata_DN8570          GAAGAGGAAGGAACAGACGACTACAGGCGAGGTGGTTATCACGTTGTCCGGATTGGCGATTCATTCAAAGCAGGCCGTTACTGCGTGCACCGGAAGCTTGGGTGGGGGCACTTCTCCACTGTTTGGCTGGCTTGGGACAATTTCGGCAAGAATTTC---GTGGCATTGAAGGTTCAGAAGAGTGCACGGCATTACACTGAGGCAGCTGTGGATGAGATTACGATTTTGAAACAAATTGCGGATGGTGATCCAGATGACTGT---AAGGGTGTTGTCAAGTTA---CTCGATCATTTTAAGCAC---AGTGGACCCAATGGTCATCATGTATGCATGGTGTTTGAGCTTTTGGGAGACAATCTCCTAACATTGATAAAACACTTCAATTATCAAGGCCTTCCACTTGATATGGTGAGACGACTTGCTATTCAGATCCTTGAAGGTTTAGACTTTCTTCATAGGCACCTGTCGATAATTCATACCGATCTGAAACCTGAAAATGTGCTCCTTCTGTCTCCCCTAGACCCT---TTGGACTTAAGATGTAAAATTGTTGATTTGGGAAATGCGTGCTGGAGTTACAAACAGTTCACCAGTGATATTCAGACGCGGCAGTACCGGTGTCCTGAAGTCTTATTGGGCGCAAAGTACACGGAGTCAGCTGATATGTGGTCTTTTGCTTGCATAGTTTTTGAGCTT---GCAACAGGGGATGTCTTATTCGATCCGCGAAGTGGC---GATGACTTTGACCGGGACGAGAATTTCGTGGCATTG---------------------------------------------------------------------------------------------------------------------------------------------------------------------------------------------------------------------------------------------------------------------------
	Marchantia_polymorpha_MpVg00770    GAAGAGGAAGGAACAAGTGACTATAAGCGAGGCGGATACCACGTTGTTCGTATCGGAGATTCCTTTAAAGCAGGTCGCTACGTTGTGCACCGGAAGCTTGGGTGGGGGCACTTCTCTACCGTATGGCTGGCTTGGGACAGCTTTGGCAAGAAGTTT---GTGGCTTTGAAGGTTCAAAAGAGTGCCCATCACTACACGGAGGCTGCTGTGGATGAAATAACTATATTAAAACAAATAGCAGATGGTGATCCTGGTGACTGC---AAAGGAGTTGTAAAGCTA---CTTGATCATTTTAAGCAT---TGTGGACCGAATGGTCAACATGTATGCATGGTCTTTGAGCTGTTGGGAGACAACCTATTAACTCTCATAAAGCAATACAAATACCAAGGTCTTCCGCTGGACATGGTTCGACAGCTAGCCGTTCAGATTTTAGGAGGTCTGGACTTCCTTCACAGGCATCTCTCCATAATCCATACCGATTTGAAACCCGAAAACGTGCTGCTCTTGTTCCCCCTTGACCCT---CTGGACCTGAGATGTAAAATCGTTGACTTGGGGAACGCATGCTGGAGCTATAAACAGTTTACCAGTGATATCCAAACGAGGCAATATCGTTGTCCAGAGGTTTTATTGGGCTCCAAGTATACGGAATCAGCTGATATGTGGTCATTCGCATGCATAGTCTTTGAACTT---GCAACAGGTGATGTATTATTCGATCCACGCAGTGGC---GAGGACTTTGACCGAGACGAG---------------------------------------------------------------------------------------------------------------------------------------------------------------------------------------------------------------------------------------------------------TGTCTTCTGCATTCATGGCTTCGAGCAGCTCCT
	Spaherocarpos_texanus_DN7193_22857 GAAGAAGAAGGAACGGAAGACTACAGGCGAGGTGGTTACCATGTGGTTCGTCTCGGAGACTCGTTCAAAGGGGGTCGCTACACTGTGCGTCGAAAGCTTGGCTGGGGGCACTTCTCGACCGTGTGGCTCGCTTGGGACAACGTTAGCAAGAGAAAT---GTGGCCTTGAAGGTGCAGAAGAGTGCACAGCACTACACCGAGGCAGCAGTGGATGAGATCACCATACTGAAACAGATTGCAGATGGTGATCCAGCTGATTGT---AAGGGAGTTGTGAAGTTA---CTTGATCATTTTAAGCAC---AGTGGACCCAATGGGCAACACGTATGCATGGTATTTGAGCTTTTGGGCGACAATCTTCTGACTTTGATCAAGCATTACAATTATCAAGGCGTTCCACTGGACATGGTTCGGCAGCTCGCCATTCAGATCCTTGGAGGGCTAGACTTTCTTCACAGACAGCTCTCGATCATCCATACGGACTTGAAACCTGAGAATGTGCTTCTATTGTCCCCTTTACAACCG---TTGGACTTGAGATGTAAAATCGTGGACTTGGGTAATGCGTGCTGGAGTTACAAGCAATTCACCAGCGATATTCAAACGAGACAGTATCGTTGTCCCGAAGTTCTTCTCGGGGCGAAGTATGCCCAATCGGCTGATATGTGGTCTTTTGCGTGTATAATTTTCGAACTC---GCCACAGGTGATGTGTTATTCGATCCGCGCAGCGGC---GACGACTTTGACAGAGATGAGGATCATCTCGCCCTGATGATGGAGCTTCTTGGGCGTATGCCTCGCAAGGTGGCACTCGGAGGGAAATACTCACGTGATTATTTCACCCGGCATGGTGAACTGAGACATATTCGGAAATTGCGGCACTGGCCCCTGGATAGTGTTTTGGTGGAGAAATACGACTTTACTGAGCATGACGCTCATCAACTGTCAGAGTTTCTACGCCCTCTGTTGGATTTCATTCCTGAAAAACGGCCGACAGCCGAACAATGTCTTTCGCATCCATGGCTTCAACTTCCTTCT
	Haplomitrium_mnioides_1DN2298      GAGGATGAAGGAAATGAAGATTACCGGCGTGGCGGTTATCATATTGTTCGCATAGGTGATGTTTTCAAAGGTGACCGCTACGTCGTGCAGCGCAAACTTGGATGGGGTCATTTCTCTACGGTTTGGCTGGCATGGGACAACATTGGCAAGCGGTAT---GTGGCTTTGAAGGTGCAAAAGAGTGCTAAGCATTACACCGAGGCTGCAATTGATGAAATCACGATTTTAAAGCAGATTGCCTCCGGGGATCCGAAAGACTGT---AAGCGTGTCGTCAAGCTA---CTTGACCATTTCAAGCAT---CCTGGACCCAATGGCCAGCATGTGTGCATGGTTTTCGAGTTTTTGGGTGACAACCTCCTGACTTTGATAAAGCATTTTAACTACAAAGGGCTTCCTCTTGGTATGGTTCGGCAACTTGCCACTCAAATTCTGGGAGGACTAGATTACTTGCACAGGCAGCTTTCCATCATTCACACTGATCTGAAACCCGAGAATATCCTCTTGTTCTCACCCTTGGATGCT---CTGGATTTACGATGCAAGATTGTGGACCTGGGTAACGCTTGCTGGAGCTACAAGCAATTCACCAGTGACATCCAGACTCGCCAATATCGTTGCCCAGAAGTTCTACTGGGGTCCAAGTACAGCAACTCAGCTGACATGTGGTCGTTTGCGTGCATCATTTTTGAGCTA---GCGACAGGGGACGTGTTGTTTGACCCACGGAGTGGC---GATGATTTTGACAGGGACGAA------------------------------------------------------------------------------------------------------------------------------------------------------------------------------------------------------------------------------------------------------------------------------------------
	Marchantia_emarginata_DN860        ---------------------------------------------------------------------------------------------------------------------------------------------------------------------------------------------------------------------------------------------------------CCCGGTGATTGT---AAAGGGGTTGTTAAGTTA---CTTGATCATTTTAAGCAC---TGTGGACCGAATGGTCAACATGTGTGCATGGTATTTGAGCTGCTGGGAGACAATCTCTTAACTCTGATCAAGCACTACAATTATCAAGGCCTTCCTCTGGACATGGTTCGACAGCTAGCCATTCAGATTTTAGGAGGTCTAGACTATCTTCATAGGCAACTCTCGATTATCCATACCGATTTGAAACCTGAGAATGTGCTTCTCCTGTCCCCGCTAGACCCA---CTGGATCTGAGATGTAAAGTTGTTGACCTGGGGAATGCATGCTGGAGTTATAAACAGTTCACTAGTGATATTCAAACGCGACAATATCGCTGTCCAGAGGTCATATTGGGTTCGAAGTACTCTGAATCTGCGGATATGTGGTCATTCGCCTGCATAGTTTTTGAACTT---GCAACAGGTGATGTGTTATTCGATCCACGCAGCGGC---GATGACTTTGACCGAGACGAGGATCACCTCGCTCTCATGATGGAGCTTGTGGGTCGTATGCCTCGCAAGGTGGCATTAGGGGGAAGATATTCACGGGATTATTTCAACCGGCATGGTGAACTAAGACATATTCGGAAGTTGCGATACTGGCCACTAGACAGTGTTCTGGTGGAGAAGTACGACTTTTCGAAGCATGACGCGCAGCAACTCTCAATGTTTCTACGTCCTCTGTTAGATTTTATTCCTGAAAAGCGCCCGACTGCACAGCAGTGTCTTTTGCATCCATGGCTTCGTGCAGCCCCT
	Conocephalum_conicum_2003951_ILBQ  GAACATGAAGAAACAGACGAATACAAGCGAGGAGGATACCACGTTGTTCGTATTCGAGATTCCTTCAAAGGAGGTCGCTATGTCGTTCACCGCAAGCTTGGATGGGGGCACTTCTCTACCGTCTGGCTGGCTTGGGACACCGTTGGGAAGAAATAT---GTGGCCTTGAAGGTTCAGAAAAGTGCAAAGCACTACACGGAGGCGGCACTTGATGAGATAACTATACTTAAGCAAATAGCAGATGGCGATCCAGACAATTGT---AAGGGAGTCGTAAAGTTA---CTTGATGACTTCAGGCAT---AATGGGCCGAATGGTCAACATGTATGTATGGTGTTTGAGTTGTTGGGAGAGAACCTCTTAACTCTGATCAAGCAGTACAATTATCAAGGCCTTCCTCTGGACCTGGTACGACAGCTCGCTCTTCAGATATTGGAAGGTCTGGACTTCCTTCACAGGCATCTCTCCATAATCCACACTGACTTGAAACCTGAGAATGTGCTCCTGATCTCCCCGCTAGACCCC---CTGGATCTGAGATGTAAAATTGTTGACTTGGGAAATGCGTGCTGGAGTTACAAACAGTTCACCAGTGATATTCAAACTAGACAATATCGCTGTCCAGAGGTTTTATTGGGTTCTAAGTACAGTGAATCGGCTGACATGTGGTCATTCGCTTGCATAGTTTTCGAACTT---GCAACAGGTGATGTATTATTCGATCCACGCAGCGGT---GAGAAGTTTGACCGAGACGAGGATCACCTTGCTCTGATGATGGAGCTTTTGGGTCGTATGCCTCGCAAGGTTGCGTTAGGAGGAAGATATTCTCGGGATTATTTTAACCGGCAGGGTGAGCTAAGACATATTCGGAAGTTGCGGTACTGGCCATTAGACAGTGTTCTGGTGAAAAAGTATGAGTTTTCCAAGCAAGAAGCGCAGCAGTTCGCAATGTTTCTTCGCCCCCTGTTGGATTTTATACCTGAGAAACGCCCTACTGCACAGCATTGTCTTTTACATCCATGGCTTCGTCCAACCCCT
	Marchantia_polymorpha_MpUg00160    GAAGAGGAAGGAACAAGCGACTACAAGCGCGGCGGGTACCACGTCGTTCGTATCGGAGATATCTTCAAAGCAGGTCGCTACATTGTGCACCGGAAGCTTGGGTGGGGGCACTTCTCTACCGTTTGGCTGGCTTGGGACAGCTTTGGCAAGAAGTAT---GTGGCATTGAAGGTTCAGAAGAGTGCCCAACACTACACGGAGGCTGCAGTGGATGAAATAACTATACTGAAACAAATCGCAGATGGTGACCCTGAGAACTGT---AAAGGAGTTGTTAGACTT---CTTGATCATTTTAAGCAC---TGCGGACCGAATGGTCAGCATGTATGCATGGTATTTGAGCTGTTGGGAGACAATCTTTTAACTTTGATCAAGCTATACAATTATCAAGGTCTTCCATTGGACATGGTTCGCCAACTAGCCGTTCACATCTTAGGAGGTCTGGACTTCCTTCACAGACACCTCTCCATAATCCATACTGATTTGAAACCCGAGAATGTTCTGCTGTTGTCACCTCTAGATCCC---CTGGATTTGAGATGTAAAATCGTGGACTTGGGCAACGCATGCTGGAGTTACAAACAGTTCACTAGTGATATTCAAACCCGGCAATATCGTTGTCCAGAAGTCCTATTGGGCTCCAAGTATACGGAATCAGCTGACATGTGGTCATTTGCATGCATAGTTTTTGAACTT---GCAACAGGTGATGTATTATTCGATCCACGCAGCGGC---GATGACTTCGACCGGGACGAGGATCATCTCGCTCTCATGATGGAGTTGTTAGGTCGTATGCCTCGCAAGGTTGCTCTAGGGGGAAGATACTCACGGGATTATTTTAACCGGCATGGTGAACTGAGACACATTCGGAAGTTGCGATACTGGCCATTAGACGGTGTTCTCGTGGAAAAGTATGACTTTACAAAGCATGATGCAGAGGAACTGGCAATGTTTCTCCGGCCTCTGTTGGACTTCATTCCTGAAAAACGGCCTACAGCACAACAGTGTCTTCTGCATTCATGGCTTCGTGCAGCCCCT
	Pellia_neesiana_2018011_JHFI       GAGGAGGAAGGAAGCGAGGAGTATCGAAGAGGCGGTTACCATGATGTGCGGATTGGGGAGAGTTTCAAAGGGGGGCGATATGTGGTGCATCGGAAGCTTGGTTGGGGACATTTCTCGACCGTGTGGCTTGCGTGGGACGATGTGAGGCAGAGTTAC---GTGGCTTTGAAGGTGCAGAAGAGCGCACAGCAGTACACGGAGGCCGCGGTGGATGAAATCACCATCTTGAAGCAGATCGCAGCTGAGGACCCGGGTGACTGC---AAGAGAGTTGTGAAGCTG---CTGGACCATTTTAAGCAC---TCGGGACCGAATGGTCACCACGTCTGCATGGTATTTGAGTTCTTAGGAGACAATCTTCTCAGCCTGATGAAGCATTACAACTACAGGGGGCTGCCTCTGAAGATGGTGCAGCAACTCGCCCACGAAATGCTTGTGGGACTCGATTTTCTTCACAGGCAACTCTCTATCATCCACACCGATCTGAAGCCCGAAAATGTCCTTCTCGTGTCCCCCATAGACCCG---ATCGAGATGAAATGCAAGATTGTGGATTTCGGTAATGCTTGCTGGACTCACAAGCAGTTCACGAGTGATATTCAAACTCGGCAGTACCGCTGTCCCGAGGTGGTGCTGGGTGCCAAGTACAATCAATCTGCAGATATGTGGTCATTCGCTTGCATTGTCTTTGAACTC---GTCACTGGGGATGTTTTGTTCGACCCTCGAAGTGGT---GTTGACTACGACAGAGACGAAGATCATCTCGCTCTTATGATGGAGCTTTTAGGTCGCATGCCCCGGAAGATTGCTGCAGGTGGTCGGTACTCACGAGACTATTTCAACCGGCAGGGGGAGCTGAGGAATATCAGGAAACTGCGTTTCTGGCCCATGGACAGGGTTCTCGTGGAAAAATATGAGTTCTCAGAAGACGATGCTCGACAGATTGCTGCCTTCCTATGTCCCCTGTTGGATTATAACCCTGAAAGGCGGCCCACAGCAGGGCAGTGTCTCTTGCACCCTTGGGTGAATGTTGCAAAC
	Pallavicinia_lyellii_2013007_YFGP  GAAGACGAAGGCACGGACGGGTACAAACGAGGCGGTTACCACGTTGTGCGCATTGGTGACTATTTTAAGGGTGGCCGGTACTGCGTGCAACGAAAGCTTGGTTGGGGCCACTTCTCCACCGTGTGGCTTGCTTGGGACACTTTCGATGAGAGACAT---GTGGCCCTGAAGGTGCAGAAAAGTGCTCAGCATTACACAGAGGCGGCAATCGACGAAATTACTATATTAAAGCAGATTGCAGCGAGTGATCCGGATGACTCC---AAGGGAGTCGTCAAGCTG---TTTGATCATTTCAAGCAC---TCGGGGCCCAATGGTCACCATGCTTGCATGGTTTTCGAGTTACTTGGAGACAGTTTGTTATCTCTGATAAAATATTACAATTATCAAGGGCTTCCGCTTGATCATGTTCGACAGCTAGCCACTCAGATCCTCGTGGGCCTTGATTTCCTTCATAGACAATTGTCCATCATCCATACTGATCTGAAGCCAGAAAATGTACTTTTGTTAACTCCTTTGGACCCT---TTGGATTTGAGATGCAAGATAGTTGATTTGGGGAACGCATGCTGGAGTTACAAGCAGTTCACGAGTGACATTCAAACACGACAGTACCGATGTCCTGAAGTTATACTGGGTTCCGAATATGCCCAGTCAGCAGACATGTGGTCGTTTGCTTGTATTATTTTTGAGCTT---GCTACAGGTGACGTGTTGTTTGATCCTCGTAGTGGC---GACAATTTTGACCGGGACGAGGATCATCTTGCTTTGATGATGGAGCTACTGGGCCGTATGCCTCGTAAGGTTGCCTTGGGGGGCCGTTATTCACGTGATTATTTCAATCGCCATGGTGATCTACGACATATACACAAACTGCGGTACTGGCCATTGCATAGAGTTTTGGTGGAGAAATATGAATTTAATGAGCATGATGCGCAACAGGTGGTCAGCTTTCTTTGCCCACTGTTAGACTTTGTTCCTGACAAGAGACCTACTGCAGAACAATGTCTTATGCATCCATGGGTCAGTGTTGGATTG
	Pallavicinia_lyellii_DN4224        GACAACGAAGGCACGGACGAGTACAAACGAGGCGGTTACCACGCAGTGCGTATTGGTGACTATTTCAAAGGCAGTCGTTACTGCGTGCAACGAAAGCTTGGCTGGGGTCATTTCTCGACCGTGTGGCTGGCTTGGGACACTTTCGAAAAGAGATAT---GTGGCCCTCAAAGTGCAGAAAAGTGCCCAGCACTACACTGAGGCGGCAATTGATGAAATCACCATACTGAAGCAGATCGCAGCGAGTGATCCGCGTGATTCC---AAGGGGGTCGTAAAGCTA---CTCGATCACTTCAAGCAT---TCGGGGCCTAATGGGCACCATGTATGCATGGTTTTCGAGTTACTCGGAGACAGTCTATTAACACTAATAAAACATTACAATTACCAGGGACTTCCGCTTGAATACGTTCGACGGCTAGCTACTCAGATCCTCGTGGGGCTAGACTTCCTACATAGACAATTCTCGATTATCCATAGTGATCTGAAACCTGAAAAAGTACTCCTACACTCGACGATGAGTGCG------------------------------------------------------------------------------------------------------------------------------------------------------------------------------------------------------------------------------------------------------------------------------------------------------------------------------------------------------------------------------------------------------------------------------------------------------------------------------------------------------------------------------------
	Lc_jcf7180005784812                GAAGAGGAAGGAACAGACGACTACAGGCGAGGTGGTTATCACGTTGTCCGGATTGGCGATTCATTCAAAGCAGGCCGTTACTGCGTGCACCGGAAGCTTGGGTGGGGGCACTTCTCCACTGTTTGGCTGGCTTGGGACAATTTCGGCAAGAATTTC---GTGGCATTGAAGGTTCAGAAGAGTGCACGGCATTACACTGAGGCAGCTGTGGATGAGATTACGATTTTGAAACAAATTGCGGATGGTGATCCAGATGACTGT---AAGGGTGTTGTCAAGTTA---CTCGATCATTTTAAGCAC---AGTGGACCCAATGGTCATCATGTATGCATGGTGTTTGAGCTTTTGGGAGACAATCTCCTAACATTGATAAAACACTTCAATTATCAAGGCCTTCCACTTGATATGGTGAGACGACTTGCTATTCAGATCCTTGAAGGTTTAGACTTTCTTCATAGGCACCTGTCGATAATTCATACCGATCTGAAACCTGAAAATGTGCTCCTTCTGTCTCCCCTAGACCCT---TTGGACTTAAGATGTAAAATTGTTGATTTGGGAAATGCGTGCTGGAGTTACAAACAGTTCACCAGTGATATTCAGACGCGGCAGTACCGGTGTCCTGAAGTCTTATTGGGCGCAAAGTACACGGAGTCAGCTGATATGTGGTCTTTTGCTTGCATAGTTTTTGAGCTT---GCAACAGGGGATGTCTTATTCGATCCGCGAAGTGGC---GATGACTTTGACCGGGACGAGGATCATCTCGCTCTGATGATGGAGCTTCTGGGCCGCATGCCTCGCAAGGTGGCCCTAGGTGGGAGATATTCACGAGACTATTTCAACCGGCACGGTGACCTTCGACATATCCGTAAATTGCGGCACTGGCCCTTAGATCGTGTTCTTGTGGAGAAATACGATTTTGCCGAGCATGATGCACAGGAACTATCCATGTTTCTGCGGCCCCTGTTGGATTTTATCCCAGAAAAGCGTCCATCGGCTCAACAGTGTCTTCTGCATTCATGGCTTCGCTCTGAGGCT

;
End;

Begin mrbayes;
   log start filename=Mapoly0017s0028_LC.log;
   charset 1st_pos = 1-.\3;
   charset 2nd_pos = 2-.\3;
   charset 3rd_pos = 3-.\3;
   partition by_codon = 3:1st_pos,2nd_pos,3rd_pos;
   set partition = by_codon;
   
   lset nst=6;
   prset ratepr=variable;
   set autoclose = yes;
   mcmc ngen=500000 printfreq=1000 samplefreq=100;
   sump burnin=2500 ;
   sumt burnin=2500;

   
   log stop;
end;

#NEXUS

Begin DATA;
	Dimensions ntax=16 nchar=876;
	Format datatype=NUCLEOTIDE gap=-;
	Matrix
	[                                   1         11        21        31        41        51        61        71        81        91        101       111       121       131       141       151       161       171       181       191       201       211       221       231       241       251       261       271       281       291       301       311       321       331       341       351       361       371       381       391       401       411       421       431       441       451       461       471       481       491       501       511       521       531       541       551       561       571       581       591       601       611       621       631       641       651       661       671       681       691       701       711       721       731       741       751       761       771       781       791       801       811       821       831       841       851       861       871      ]
	[                                   |         |         |         |         |         |         |         |         |         |         |         |         |         |         |         |         |         |         |         |         |         |         |         |         |         |         |         |         |         |         |         |         |         |         |         |         |         |         |         |         |         |         |         |         |         |         |         |         |         |         |         |         |         |         |         |         |         |         |         |         |         |         |         |         |         |         |         |         |         |         |         |         |         |         |         |         |         |         |         |         |         |         |         |         |         |         |         |      ]
	Lunularia_cruciata_2009789_TXVB     ATGGATGGACTTCAGAGTAGCGGGCCTCCTCCTTTCCTCAATAAAACTTACGATATGGTGGATGATTCGGCAACAGATGCAGTAGTGTCATGGAGCAGTAGTAGTAACAGCTTCATCGTATGGAACCCTCCGGAGTTTGCTCGGGACCTCTTACCGAAGTATTTTAAGCATAACAATTTTTCAAGTTTTGTGCGGCAACTCAACACCTATGGTTTCCGCAAAGTGGATCCAGATCGGTGGGAGTTTGCCAATGAAGGGTTTCTACGTGGACAGAGGCATCTACTGAAGAACATACACCGCCGAAAGCCTGTTTCTCACAACCAACCT------GGGCCCTGTCTAGAGGTAGGCAAATTT---GGTTTGGAAGGGGAGATCGAACGACTCAAAAGAGACAAGAACGTGTTGATGCTGGAGTTGGTAAGATTGAGACAACAACAACAGGCAACAGAGCGGGAATTGCAGGTTATGGGCCAACGATTACAGGTGACAGAGCAGAGGCAGCAGCAGATGATGTCGTTCTTGGCGAAAGCTATGCAGAACCCCAGCTTTCTCGCTCAGCTTGTTCAACAAAATGAA---AGGAAAAGAAGGCGG---CTCCCAAAGCAAGAGGGGGCTGGGGACTCC---GAGGGTCAAATTGTCAAATATCAGCCC---GCGGTCCTATTACATTTGTTTAACAACACTGAG---GACATGGGATCAGGG---AATCGACAATCGGGTGTAACTCTTACAGAGATGCACGTTCCTGTGACC---GGTATCAATGACGTCTTCTGGGAGCAGTTTCTGCGGGGGAACCCCGATTCTTCAGAG---AGTGTGGATCAGCTCGCTGAACAAATGGAGCAGCTTGCTCCTGGG
	Metzgeria_crassipilis_DN19992       ATGGACGGCTTGCAGAGTGGAGGGCCTCCTCCATTCTTGAACAAAACTTATGACATGGTAGATGATCCTGCAACGGACGCCGTGGTATCATGGAGCGCCGGCAGCAACAGCTTTATCGTGTGGAATCCGCCGGAATTTGCTCGAGATTTGCTTCCCAAGTATTTTAAGCACAACAATTTTTCGAGTTTTGTTCGACAGCTCAATACTTACGGGTTCCGGAAAGTGGATCCCGACCGTTGGGAATTTGCCAATGAGGGCTTTCTCCGGGGGCAGAGGCAGCTGCTTAAGAACATCCACCGTCGGAAGCCCGTGTCTCACAGTCAACCG------GGGCCCTGCGTAGAAGTCGGGAAATTC---GGGCTCGAAGGTGAGATCGAGAGATTGAAAAGGGACAAGAACGTGTTGATGCTGGAGTTGGTGAGGTTGAGGCAGCAGCAACAAGCGACAGAGCGTGAGCTGCGGGACATGGGTGAACGATTACAGGTCACTGAACAACGGCAGCAGCAGATGATGTCCTTTTTGGCCAAGGCCATGCAGAATCCTAGCTTTCTGGCCCAGCTCGTCCAGCAAAACGAA---AGGAAGAGAAGGCGA---CTTCCTAAGCAGGAAGGGATGGACTCTGAT---GAAGGTCAAATTGTTAAATACCAACCG---GCAGTTCTCTTGCACTTATTCAACAACCCAGAT---GATGCCGCTGGTGCC---AACCTCCGCTCGGGTGTCACTCTCACAGAGATGCAATTTCCCGTTGCA---GGAGTGAACGATGTTTTCTGGGAGCAGTTTTTGACAGGGACTCCTGATTCTCTGGAT---ACTGTAGATCAGCTCGCAGAGCAGATGGGTCAATTGGCCCCGGGT
	Marchantia_polymorpha_MpVg00470     ATGGATGGATTGCAAAGCAGTGGTCCACCTCCATTTTTGAACAAAACGTATGACATGGTAGATGATCCCCTTACGGATGCGATTGTGTCATGGAGTACAAGTAATAATAGCTTCATCGTGTGGAACCCCCCAGAATTTGCAAGGGACCTTCTACCCAAATACTTCAAGCACAACAACTTCTCGAGTTTTGTTCGACAGCTGAACACTTATGGATTTCGTAAGGTGGATCCTGATCGTTGGGAGTTCGCGAATGAAGGCTTTCTGCGAGGTAAGAGACATCTTCTTAAGAATATCCATCGGAGGAAGCCAGTTTCTCATCATCATTCA------GGGCCCTGTGTAGAGGTGGGAAAATTC---GGTCTAGAAGGAGAGATTGAAAGATTAAAACGGGACAAGAATGTTCTCATGCTTGAGTTGGTGAGATTGCGACAACAACAACAAGCTACTGAGCGTGAGCTACAGGTAATGGGTCAACGTCTTCAAGTAACTGAGCAGCGGCAGCAACAAATGATGACATTCTTGGCCAAAGCCATGCAAAATCCCAGTTTTCTTGCTCAGTTAGTTCAACAAAATGAG---AGAAAGAGGAGACGT---CTACCTAAACAGGAAAACGGAAGTGAGTCG---GAAGGTCAAATTGTGAAGTACCAACCT---GCTATGCTCATGCAGTTTTTGAGCAGTTCAGAT---GACACAGTATCTACA---AATCGTTACTGCGGGGTAACCTTAACAGAGATGCAGGTTTGTGCAGCT---GGCATGAATGACATATTCTGGGAGCAGTTTCTGAGTGGGAATCCTGATTCTCCAGAC---ACAGTAGACCGATTGGCGGAACAAATGGGCCAGCTTGCTCCTGGG
	Marchantia_polymorpha_MpUg00290     ATGGATGGACTCCAGAGTAGTGGGCCTCCTCCTTTCCTCAATAAAACTTATGACATGGTGGACGATCCTGCCACAGATGCAGTTGTTTCGTGGAGCAGTAGTAGCAACAGTTTCATTGTGTGGAACCCCCCAGAGTTTGCTCGAGACCTGTTACCAAAGTATTTCAAGCACAACAATTTCTCCAGTTTTGTGCGGCAACTCAACACCTATGGTTTCCGCAAAGTAGATCCCGATCGCTGGGAGTTTGCGAATGAAGGATTCCTCCGCGGCCAAAGACATTTATTGAAGAATATTCACCGCCGAAAGCCTGTGTCTCACAATCAGCCT------GGGCCCTGTGTAGAGGTAGGCAAATTT---GGTTTGGAAGGGGAGATTGAACGCCTTAAAAGGGACAAGAACGTTTTGATGCTGGAGTTGGTTAGATTGAGACAACAGCAGCAGGCGACAGAGCGTGAATTGCAGGTTATGGGCCAGCGACTGCAGGTCACGGAACAGAGGCAGCAACAAATGATGTCCTTTTTGGCGAAGGCAATGCAAAATCCTAGCTTTCTGGCTCAGCTTGTGCAACAA---GAG---CGGAAAAGGAGGCGT---TTACCGAAACAGGAAGGGGCTGGGGACTCT---GAAGGCCAAATAGTGAAGTACCAGCCA---GCCGTCCTTTTGCATCTGTTCAACAACACCGAA---GACATGGGGTCAGGG---AACCGACAGTCCGGAGTAACTCTTACCGAGATGCATGTTCCTGTGACC---GGCATAAATGATGTATTCTGGGAGCAGTTTCTGCGGGGAAATCCCGACTCTTCAGAA---AGTGTTGATCAGCTTGCTGAACAGATGGAGCAGCTTGCTCCAGGA
	Blasia_pusilla_c313796              ATGGACGGATTGCAGAGTAGCGGTCCTCCTCCTTTTCTCAACAAGACTTATGACATGGTGGATGATCCGGCGACTGATGCTGTAGTGTCGTGGAGTAGTAATAGCAACAGTTTTATTGTGTGGAATCCGCCCGAGTTTGCTCGTGACCTCTTACCGAAGTACTTTAAGCACAACAACTTTTCCAGTTTTGTCCGACAGCTCAACACCTATGGGTTTCGCAAAGTGGACCCGGATCGCTGGGAGTTTGCCAACGAAGGTTTTCTGCGAGGACAAAGGCATCTACTTAAGAACATACACCGTCGAAAGCCAGTGTCGCACAACCAGCCT------GGGCCCTGTGTAGAGGTAGGAAAATTT---GGTTTGGAAGGAGAAATTGAACGACTGAAACGCGATAAGAACGTCCTGATGCTCGAGTTAGTTAGATTGAGACAACAGCAGCAAGCGACTGAGCGAGAGCTCCAGGTGATGGGTCAGCGGCTGCAGGTTACCGAACAGAGGCAGCAGCAGATGATGTCTTTCTTGGCCAAAGCCATGCAGAATCCTAGTTTCCTTGCCCAGCTCGTGCAACAGAATGAG---AGAAAGAGGAGACGT---TTACCCAAGCAGGAAGGAGGAGGAGACTCT---GAAGGTCAGATTGTCAAATATCAGCCC---GGTGTACTCTTGCAGTTATTCAACAACCAGGAT---GATATAGGATCAGGA---AACCGTCAATCGGGTGTTACACTTACGGAGATGCACAGTGCAGGAGCA---GGCATAAACGATGTGTTTTGGGAGCAGTTTCTGAGAGGAAATCCTGATTCCCCAGAA---AGTGTGGATCAGCTAGCTGAGCAGATGGGACAACTCGCTCCAGGA
	Treubia_lacunosa_DN16767            ATGGATGGGTTGCAGAGTAGCGGTCCTCCGCCTTTTCTCAACAAGACGTATGACATGGTGGACGATCCAGCGAGCGATGCAGTGGTATCATGGAGCGATAGCAGTAACAGTTTCATAGTGTGGAATCCTCCAGAGTTTGCGAGAGATTTGTTACCTAAGTACTTTAAGCATAATAACTTCTCCAGCTTTGTTCGTCAGCTGAATACTTATGGATTCCGCAAAGTGGATCCAGACCGCTGGGAATTTGCGAACGAAGGATTTCTCCGCGGTCAAAGACAACTTCTTAAGAGTATACATCGTAGAAAGTCTGTATCTCACATTCAGCCT------GGGCCTTGTGTAGAGGTGGGAAAATTC---GGTCTGGAAGGGGAGATAGAAAGGCTGAAAAGAGACAAGAATGTTCTGATGATCGAGTTGGTGAGACTTCGGCAACAACAACAAGCAGCAGAGCGGGATTTACAGATCATGGGTCAACGACTCCAAGCTACCGAGCAACGGCAACAGCAGATGATGTCGTTTCTAGCTAAGGCTATGCAGAATCCTAGCTTTCTTGCACAGTTAGTACAGCAGAACGAG---AGAAAGAGGAGAAGG---CTACCAAAGCAGGAAGGCGCTAGCGATGCA---GATTGTCAGATTGTCAAGTATCAGCCA---GCTGTGCTGCTGCATCTATTTAATAGTTCAGAT---GAAATGACTTATCCT---AATCGGCAGTCAGGTGTAATTCTTACAGAGATGCATGTTCCAGCAGCA---GGTTTGAATGATGTGTTCTGGGAGCAATTTCTCAGAGGGCACTCAGATTCTCCCGAC---ATCGTGGACCAACTAGCTGAGCAGATGGGCCAGCTTGCACCAACT
	Treubia_lacunosa_DN34844            ATGGATGGATTGCAAAGTAGTGGGCCACCTCCTTTTCTCAACAAAACTTACGATATGGTGGATGATTCAACCACGGATGCTGTGGTGTCATGGAGTACTGGTAGTAACAGCTTTATAGTCTGGAATCCTCCAGAATTTGCGCGGGATTTGCTTCCTAAATTTTTTAAACATAACAATTTTTCGAGCTTCGTTCGGCAACTCAATACTTATGGATTTCGTAAAGTGGACCCAGATCGCTGGGAATTTGCAAACGAAGGGTTTCTCCGAGGCCAAAGACATCTCCTGAAAAACATTCACAGGAGAAAACCGGTATCGCATGCTACTGCA------GGGCCTTGTGTTGAGGTAGGAAAATTC---GGCTTGGAAGGGGAGATAGAAAGATTGAAACGTGACAAAAATGTTTTAATGCTGGAGTTGGTTAGATTGAGACAACAGCAGCAAGCCAATGAGCGTGATTTGCAGTTAATGGGACAACGGCTGCAAGTAACAGAGCAACGGCAACAACAGATGATGTCTTTCTTAGCTAAAGCTATGCAGAATCCAAGTTTTCTTGCTCAGTTGGTACAGCAAAATGAA---AGGAAGAGGAGGCGA---TTACCTAAACAGGAAAGCGGGGAAGCCGGA---AATGGCCAGATTGTCAAGTATCAACCT---ACCATACTCATGCAGTTTTTTAGTAATTCTGAT---GACCTGGGTGCAACT---GATCGTCCTTCTGGCGTCACCCTCACTGAAATGCAGGTTTCTGTTTTT---GGAATGAATGACATATTCTGGGAGCAATTTTTGAGTGGCAATCCTGATTCATCCGAG---AGTGTGGAACGCCTAGCAGAGCAAATGGGGCAGCTTGCTCCAGGT
	Lunularia_cruciata_DN9307           ATGGATGGTCTGCAAAGCAGTGGTCCACCTCCGTTTCTAAACAAAACATACGACATGGTAGATGATTCTGTCACAGACGCGATTGTGTCATGGAGCTCAAGTAATAACAGCTTCATCGTGTGGAACCCTCCGGAATTTGCGAGGGACCTCCTTCCTAAATATTTCAAGCACAACAACTTTTCAAGTTTCGTTCGACAGCTAAACACCTATGGTTTCCGAAAAGTCGACCCCGATCGGTGGGAGTTTGCGAATGAAGGGTTTCTTCGAGGTAAGAGACACCTTCTGAAAAATATACATCGGAGGAAGCCAGTATCTCATCATCCACCA------GGACCCTGTGTTGAAGTGGGAAAATTT---GGACTAGAAGGCGAGATTGAAAGGCTGAAACGTGACAAGAATGTGCTTATGATTGAGCTGGTTAGATTGCGGCAACAACAACAAGCGACCGAGCGGGAGCTTCAGGTAATGGGCCAACGCCTTCAAGTAACCGAGCAGCGCCAGCAACAGATGATGTCATTCCTGGCCAAAGCGATGCAGAATCCCAGTTTTCTTGCTCAGCTGGTTCAACAAAATGAG---AGGAAGAGGAGACGT---TTGCCCAAACAAGAAAGCGGAAGTGAGACG---GAAGGTCAAATTGTCAAGTACCAACCC---GCTATGCTCATGCAGTTTTTGAACAGCTCTGAT---GACCCGGCATCCACA---AGTCACTACAGTGGAGTAACACTAACAGAGATGCAGGTCTGCGCTGGT---GGAATGAATGACATATTTTGGGAGCAGTTCCTGAGTGGTAATCCTGATTCCCCAGAC---ACAGTGGACCGTCTGGCAGAGCAGATGGGCCAGCTTGCACCAGGA
	Pallavicinia_lyellii_2107211_YFGP   ATGGACGGGTTACAGAGTAACGGGCCTCCCCCTTTCCTCAACAAAACGTATGATATGGTAGATGATCCGTCTACAGATGCAGTTGTTTCATGGAGCAGTGGAAACAATAGCTTCGTTGTGTGGAATCCGCCCGAGTTTGCTCGAGATCTTCTACCGAAGTATTTCAAGCATAACAACTTTTCGAGTTTTGTGCGGCAACTCAACACCTACGGTTTTCGCAAAGTCGATCCAGACAGATGGGAATTCGCCAATGAAGGCTTTCTCCGAGGACAGAGGCATCTGCTCAAGAGCATTCACCGTCGGAAACCAGTGTCTCACACTCAACCA------GGACCATGTGTGGAAATAGGCAAGTTC---GGTTTGGAGGGGGAGATCGAAAGACTAAAACGAGACAAAAAGGTACTGATGCTTGAGTTGGTCAGATTGAAGCAGCAGCAGCAGGCGACTGAGCGGGATCTTCAAGATATGGGGCAACGTCTTCAAGTCACAGAGCGACGGCAACAACAGATGATGTCCTTCTTAGCAAAAGCTATGCAAAATCCAGGCTTCCTTGCCCAGCTGGTCCAGCAGAACGAA---AGGAAAAGGAGACGA---TTACCTAATCAGGAAGGGGATGCTGGGTCA---GAAGGTCAATTGGTCAAGTATCAGCCT---TCGGTGCTCTTGCATTTGTTAAACAACGCGGAC---GACATAGGATCTGTC---GGTCGGCAATCAGGTGTTACCCTAACGGAGATGCATGTCCCCGCAGCA---CTTGTGAATGATGGTTTCTGGGAGCAATTTCTTAGAGGGAGCCCTGATTCTCCAGAC---AGTGTAGATCAGCTAGCTGAGCAGATGGGTCAACTGGCTCCAGGA
	Pellia_neesiana_2004106_JHFI        ATGGATGGATTACAAAGCAATGCCCCACCCCCTTTCCTGAGTAAAACCTACGACATGGTGGATGATAAGGCCACGGATGCGGTGGTATCTTGGAGTGCTACTAACAATAGCTTCATTGTTTGGAATCCTCCAGAATTTGCCAGTGAGTTACTTCCCAAGTACTTTAAGCATAACAACTTTTCAAGCTTCGTGAGGCAGCTGAACACATACGGATTTCGCAAAGTTGACCCGGACCGTTGGGAATTTGCGAATGAAGGATTTCTTCGAGGTCAGAGGCATCTTCTAAAGAATATCCATCGACGAAAGCCTGTTTCTCACCATCACTCA------GGACCATGTGTAGAGGTAGGAAAGTTT---GGCCTGGAAGGCGAGATCCAGAGATTGAAACGTGACAAAAATGTGCTGATGCTTGAGTTGGTGAGGTTGCGTCAACAAGAGCAAGCAACTGAGCGCGAGCTCAAGTCAATGGGCCAACGCCTGCAAGTGACAGAGCTGCGTCAGCAACAAATGATGTCATTTTTAGCTAAAGCCATGCGAGATCCTACTTTCCTTGCACAACTAGTGCAACAAAACGAG---AGGAAGAGGAGACGC---TTGCCTAAACAGGGAAAC------GACGGT---GATGGGCAAATTGTACAGTACCAACCG---GCTATGCTCTTACAGTTTCTCAGCAGTTCTGAC---GATTCGGGAGTGAAA---AACCATTATTCTGGCGCGACCCTCACAGAAATGCACGCATGTGCGCCT---GGCATGAATGATCTTTTCTGGGAGCAATTCTTGACTGGCAATCCGGAGTCTCCAGAC---AATGTAGACGAATTGGCAGAAAAGATGGAACAACTGACTTCGGAT
	Pellia_neesiana_2004104_JHFI        ATGGACGGATTGCAAGGCGGTGCTCCGCCTCCTTTCTTGAGTAAAACTTACGACATGGTGGATGATAAGGCCACGGATGCGGTGGTATCTTGGAGTGCTACTAACAATAGCTTCATTGTTTGGAATCCTCCAGAATTTGCCAGTGAGTTACTTCCCAAGTACTTTAAGCATAACAACTTTTCAAGCTTCGTGAGGCAGCTGAACACATACGGATTTCGCAAAGTTGACCCGGACCGTTGGGAATTTGCGAATGAAGGATTTCTTCGAGGTCAGAGGCATCTTCTAAAGAATATCCATCGACGAAAGCCTGTTTCTCACCATCACTCA------GGACCATGTGTAGAGGTAGGAAAGTTT---GGCCTGGAAGGCGAGATCCAGAGATTGAAACGTGACAAAAATGTGCTGATGCTTGAGTTGGTGAGGTTGCGTCAACAACAGCAAACAACTGAGCGCGAGCTGCAGCTAATGGGCCAGCGCCTACAGGTGACAGAGCAGCGTCAGCAGCAAATGATGTCATTTTTGTCTAAAGCCATGCAAAATCCAAGTATCCTTGCACAACTAGTGCAACAAAACGAG---AGGAAGAGGAGGCGC---TTGCCTAAACAGGAAAACGACGTTGACACT---GATGGGCAAATTGTTAAGTACCAACCG---GCCATGCTCATGCAATTTCTCAACAGCTCTGAA---GACCGGGAAGTAACG---AACCACTATTCTGGCGTGACACTGACAGAAATGCAGGCGTGTGCGTCC---GGCATGAATGACATCTTCTGGGAGCAATTTTTGACTGACAATCCTGAGTCCCCATAC---AATGTGGATGCGTTGGCAGAGCAGATGGGACAACTGGCCCCGAGT
	Lc_jcf7180005781751                 ATGGATGGACTTCAGAGTAGCGGGCCTCCTCCTTTCCTCAATAAAACTTACGATATGGTGGATGATTCGGCAACAGATGCAGTAGTGTCATGGAGCAGTAGTAGTAACAGCTTCATCGTATGGAACCCTCCGGAGTTTGCTCGGGACCTCTTACCGAAGTATTTTAAGCATAACAATTTTTCAAGTTTTGTGCGGCAACTCAACACCTATGGTTTCCGCAAAGTGGATCCAGATCGGTGGGAGTTTGCCAATGAAGGGTTTCTACGTGGACAGAGGCATCTACTGAAGAACATACACCGCCGAAAGCCTGTTTCTCACAACCAACCT------GGGCCCTGTCTAGAGGTAGGCAAATTT---GGTTTGGAAGGGGAGATCGAACGACTCAAAAGAGACAAGAACGTGTTGATGCTGGAGTTGGTAAGATTGAGACAACAACAACAGGCAACAGAGCGGGAATTGCAGGTTATGGGCCAACGATTACAGGTGACAGAGCAGAGGCAGCAGCAGATGATGTCGTTCTTGGCGAAAGCTATGCAGAACCCCAGCTTTCTCGCTCAGCTTGTTCAACAAAATGAA---AGGAAAAGAAGGCGG---CTCCCAAAGCAAGAGGGGGCTGGGGACTCC---GAGGGTCAAATTGTCAAATATCAGCCC---GCGGTCCTATTACATTTGTTTAACAACACTGAG---GACATGGGATCAGGG---AATCGACAATCGGGTGTAACTCTTACAGAGATGCACGTTCCTGTGACC---GGTATCAATGACGTCTTCTGGGAGCAGTTTCTGCGGGGGAACCCCGATTCTTCAGAG---AGTGTGGATCAGCTCGCTGAACAAATGGAGCAGCTTGCTCCTGGG
	Sphaerocarpos_texanus_DN24419_11809 ------------------------------------------AAGACGTATGATATGGTGGATGATCCCGCCACGGATGCAGTAGTTTCATGGAGCAGTAGCAGCAATAGCTTTATCGTCTGGAACCCTCCCGAATTCGCTCGGGACCTTCTGCCAAAGTATTTCAAGCACAACAATTTTTCCAGTTTTGTGCGCCAACTCAATACGTATGGCTTTCGCAAAGTGGATCCGGATCGATGGGAGTTTGCGAATGAAGGGTTTCTTCGAGGACAACGGCAGCTCTTGAAGCACATACACCGGAGAAAACCTGTTGCGCACAATCAGCTT------GGGCCTTGTGTGGAAGTAGGGAAGTTT---GGTTTGGAAGGGGAGATTGAAAGACTGGAGAGAGATAAGAATGTCGTCATGTTGGAGTTGGTACAGTTGAGACAGAAGCAGCAGGCGACAGAGCGTGAATTGCAGGTCATGGGCCAAAGGCTGCAGGTGACGGAGCAGAGGCAGCAGCAGATGATGTCCTTTCTGGCGAAAGCCATGCAGAATCCTAGTTTTCTTGCCCAGCTTATGCAGCAAAATGAG---AGAAAACGGAGGCGG---TTACCAAAG---GAGGGAGCTGAGGACTCT---GAGAGCCAAATCATCGAATATCAGCCG---GCAGTCCTCTTCCATTTGTTCAACAATACAGAG---GACATTGGCTCAGGG---AGTCATCCATCAGGTGTCACGCTTACCGAGATGCACCCCCCTGGTGCA---GGCATAAATGATGTCTTCTGGGAGCAATTTTTGCGAGGGAACCCTGATTCTTCAGAG---AGTGTAGATCAACTCGCTGAACAGATGGAGCAGCTTGCGCCAGTT
	Marchantia_emarginata_DN5525        ATGGATGGATTGCAAAGCAGTGGTCCACCTCCCTTTCTGAACAAAACGTATGACATGGTAGATGATTCTGCTACAGATGCGATTGTGTCTTGGAGTACAAGTAATAATAGCTTCATCGTCTGGAACCCCCCAGAATTTGCAAGGGATCTCCTACCGAAATACTTCAAGCACAACAACTTCTCGAGTTTCGTTCGACAGCTCAACACTTATGGGTTCCGTAAGGTGGATCCCGATCGTTGGGAATTCGCGAATGAAGGATTTCTGCGAGGTAAGAGACATCTTCTTAAGAATATCCATCGGAGGAAGCCAGTTTCTCATCATCATTCA------GGGCCCTGTGTAGAGGTGGGAAAATTT---GGTCTAGAAGGCGAGATTGAAAGATTAAAACGGGACAAGAATGTTCTCATGCTTGAGTTGGTTAGATTGCGACAACAACAACAAGCTACTGAGCGCGAGTTACAGGTAATGGGCCAACGCCTTCAAGTAACTGAGCAGCGGCAGCAACAGATGATGTCATTCTTGGCTAAAGCCATGCAAAATCCCAGCTTTCTTGCTCAGTTAGTTCAACAAAATGAG---AGAAAGAGGAGACGA---CTACCTAAACAGGAAAATGGAAGTGAGTCG---GATGGCCAAATTGTCAAATACCAACCT---GCAATGCTCATGCAGTTTCTGAACAGTACAGAT---GACCCAGGATCTACA---AATCGCTACTGCGGGGTAACTCTAACAGAGATGCAGGTCTGTGCAGCT---GGCATTAATGATATATTCTGGGAGCAGTTTTTGAGTGGGAATCCTGACTCTCCAGAT---ACGGTGGACCGATTGGCGGAACAAATGGGCCAGCTTGCACCAGGG
	Haplomitrium_mnioides_1DN3321       ATGGATGGATTGCAAGGAAGTGGTCCTCCGCCTTTCCTTAACAAGACTTACGACATGGTGGACGATCCAGCCACAGACGCCGTCGTGTCGTGGAGTAGTGGTAGTAACAGCTTTATTGTTTGGAATCCTCCAGAATTTGCCCGGGATTTGCTTCCCACGTATTTCAAGCATAACAATTTCTCGAGCTTTGTGCGACAACTGAACACTTATGGATTTCGTAAGGTGGATCCAGATCGTTGGGAATTTGCGAATGAAGGATTTCTTCGAGGTCAAAGGCACCTTCTCAAAAATATACATAGGCGAAAGCCAGTCTCTCAGAGCCATCCA------GGACCCTGTGTGGAGGTTGGCAAATTC---GGTTTGGAAGGGGAGATTGAACGACTGAAGCGGGACAAGAATGTGCTAATGCTTGAATTGGTCAGACTAAGGCAGCAACAGCAAGCTACCGAACGTGATTTGCAACTCATGGGTCAACGCCTTCAACTGACAGAGCAGCGTCAGCAGCAGATGATGTCTTTCTTAGCTAAAGCCATGCAGAATCCAAGTTTTCTAGCACAGCTTGTTCAGCAGAATGAA---AGAAAGCGGAGGCGG---CTTCCTAAGCAGGAAAACGGCAGTGACACT---GATGGCCAAATTGTGAAGTATCAACCC---GCTATGCTTATGCAATATTTCAACTCC---GAT---GACCTCGGCACAACT---AATCGTCAATCCAGTGTGACCTTAACGGAGATGCAGGTTTCTGCCCCA---GGAATGAATGACGTGTTTTGGGAGCAGTTTTTGAGTGGCAATCCTGATGCCCCGGAT---AGTGTAGACTTGCTGGCAGAGCAATTGGGACAGCTTGCCCCCGGG
	Conocephalum_conicum_2046850_ILBQ   ATGGATGGACTGCAGAGCAGTGGGCCTCCCCCTTTTCTTAATAAGACATACGATATGGTGGATGATCCCGCAACGGATACTGTTGTGTCTTGGAGCAGTAGTAGCAACAGCTTTATTGTGTGGAACCCCCCAGAGTTCGCTCGAGACCTTCTACCGAAATATTTCAAGCATAACAATTTCTCAAGCTTTGTGCGGCAACTTAACACTTACGGTTTTCGAAAAGTGGATCCAGATCGCTGGGAATTTGCGAACGAAGGATTTCTTCGTGGACAAAGGCATCTATTGAAGAATATTCACCGCCGAAAGCCTGTATCTCATAATCATCCT------GGGCCATGTGTAGAGGTAGGCAAATTT---GGTTTGGAGGGAGAGATTGAACGACTTAAAAGGGATAAAAATGTTTTGATGCTTGAGCTGGTCCGACTCAGACAACAGCAACAAGCAACGGAGCGGGAATTGCAGGTAATGGGCCAGCGACTGCAGGTAACTGAGCAGAGGCAGCAGCAAATGATGTCTTTTCTGGCGAAAGCAATGCAAAACCCCGGCTTCCTGGCTCAGCTTGTGCAGCAAAATGAA---CGGAAAAGGAGGCGA---TTACCGAAACAGGAAGGGGCTGGGGACTCT---GAAGGTCAAATTGTTAAATATCAGCCG---GCCGTTCTCTTGCATTTGTTGAACAACAGTGAG---GACATGGGATCAGGG---AACCGTCAATCCGGAGTAACACTGACCGAGATGCATGTCCCTGTAACT---GGCATAAATGATGTCTTCTGGGAGCAGTTTTTGCGAGGGAACCCTGACTCTTCAGAA---AGTGTCGATCAGCTCGCAGAACAAATGGAGCAGCTTGCTCCGGGA

;
End;

#NEXUS

Begin DATA;
	Dimensions ntax=15 nchar=2400;
	Format datatype=NUCLEOTIDE gap=-;
	Matrix
	[                                                1         11        21        31        41        51        61        71        81        91        101       111       121       131       141       151       161       171       181       191       201       211       221       231       241       251       261       271       281       291       301       311       321       331       341       351       361       371       381       391       401       411       421       431       441       451       461       471       481       491       501       511       521       531       541       551       561       571       581       591       601       611       621       631       641       651       661       671       681       691       701       711       721       731       741       751       761       771       781       791       801       811       821       831       841       851       861       871       881       891       901       911       921       931       941       951       961       971       981       991       1001      1011      1021      1031      1041      1051      1061      1071      1081      1091      1101      1111      1121      1131      1141      1151      1161      1171      1181      1191      1201      1211      1221      1231      1241      1251      1261      1271      1281      1291      1301      1311      1321      1331      1341      1351      1361      1371      1381      1391      1401      1411      1421      1431      1441      1451      1461      1471      1481      1491      1501      1511      1521      1531      1541      1551      1561      1571      1581      1591      1601      1611      1621      1631      1641      1651      1661      1671      1681      1691      1701      1711      1721      1731      1741      1751      1761      1771      1781      1791      1801      1811      1821      1831      1841      1851      1861      1871      1881      1891      1901      1911      1921      1931      1941      1951      1961      1971      1981      1991      2001      2011      2021      2031      2041      2051      2061      2071      2081      2091      2101      2111      2121      2131      2141      2151      2161      2171      2181      2191      2201      2211      2221      2231      2241      2251      2261      2271      2281      2291      2301      2311      2321      2331      2341      2351      2361      2371      2381      2391      ]
	[                                                |         |         |         |         |         |         |         |         |         |         |         |         |         |         |         |         |         |         |         |         |         |         |         |         |         |         |         |         |         |         |         |         |         |         |         |         |         |         |         |         |         |         |         |         |         |         |         |         |         |         |         |         |         |         |         |         |         |         |         |         |         |         |         |         |         |         |         |         |         |         |         |         |         |         |         |         |         |         |         |         |         |         |         |         |         |         |         |         |         |         |         |         |         |         |         |         |         |         |         |         |         |         |         |         |         |         |         |         |         |         |         |         |         |         |         |         |         |         |         |         |         |         |         |         |         |         |         |         |         |         |         |         |         |         |         |         |         |         |         |         |         |         |         |         |         |         |         |         |         |         |         |         |         |         |         |         |         |         |         |         |         |         |         |         |         |         |         |         |         |         |         |         |         |         |         |         |         |         |         |         |         |         |         |         |         |         |         |         |         |         |         |         |         |         |         |         |         |         |         |         |         |         |         |         |         |         |         |         |         |         |         |         |         |         |         |         |         |         |         |         |         |         |         |         |         |         |         |         |         |         |         |         |         |         |         |         |         |         |         |         ]
	Blasia_pusilla_c333016                           AAACCAGCCCCAAGTTACCGAGCCGTGAGTTCAGTAATTGAGAAGAAAGAGGACGGTCCGGGACCCCGGTGCGGTCATACCCTTACGGCGGTAGCAGCTGTCGGAGATGAAGGTTCTCCGGGTTTCATCGGGCCCCGTCTTATTCTCTTCGGTGGTGCCACTGCTCTCGAGGGGAATTCCCACGCTGCCGGTCCCCCTGCT---------TCTTCTGGCGCAGGCATCAGGTTGGCAGGAGCTACGGCAGATGTGCACTGCTACGATATACAAGCGAACAAGTGGATAAGACTTACACCTGTTGGGGATCCACCATCTCCGCGAGCTGCCCATGCTGCCACAGCTGTGGGAACTATGGTCGTTATTCAGGGTGGCATTGGTCCTGCAGGGCTTTCGACTGATGATCTGCATGTCCTTGACCTCACACAAAGCAGGCCCCGATGGCACAGAGTCGTCGTACAAGGACCTGGACCTGGACCTCGGTATGGTCATGTTATGTCTTTGGTTGCTCAGCGCTTTCTCCTGTCCATAAGTGGCAACGATGGAAAACGACCACTTGCAGATGTGTGGGCGCTAGATACTGCTGCGAAGCCTTATGAGTGGCGCAAATTGGAACCTGAAGGAGACGGTCCTCCACCTTGCATGTATGCAACGGCGAGTGCCCGATCTGATGGTCTGTTACTTCTTTGTGGTGGAAGAGATGCCAGCAGTGTGCCTCTTGCAAGTGCTTATGGGCTTGCCAAACATCGAGATGGGCGGTGGGAGTGGGCAATTGCCCCTGGCGTATCTCCCTCTCCACGTTACCAACATGCTGCTGTCTTTGTGAATGCAAGATTACATGTTTCTGGAGGAGCTCTTGGAGGTGGGCGGATGGTGGAGGATGCGTCTAGTGTTGCAGTCCTGGATACAGCTGCTGGTGTATGGTGTGATAGAAAATCAGTTGTCACCAGTCCTCGAACTGGAAGATACAGTGCTGATGCAGCAGGTGGGGAAGCATCTTGGGAACTGACGAGACGATGCCGACATGCTGCCGCAGCTGTTGGTGATCTTATCTTTATGTATGGTGGACTCAGAGGAGGTGTTTTGTTGGATGACTTGCTTGTAGCAGAGGACTTGGCAGCTGCTGAA---CCCTCTATGGGTGTCAGGCTGCATCATCGAGCAGTTGTTGTGGCTGCGGAATCAGGGGGTGCTTTAGGGGGATTGGTCAGGCAACTTTCTATTGACCAGTTTGAAAATGAAGGGCGGAGAGTGAGCCATGGAACTCCAGATAGTGCGAGC---GCTGCCAGAAGACTTCTAGACAGGCAGATGTCTTTGAGTGGAGTTCAAAAGAAGGTTCTCTCACACCTACTCAAACCTCGAGGCTGGAAGCCTCCAGTCAAGAGACAATTCTTTATGGACTGCAATGAGATCGCTGAACTCTGTGATACAGCAGAGAGATGGTTTGCACGCGAGCCAAGTGTATTACAGATTAAAGCACCAGTCAAAATTTTTGGTGATCTTCACGGTCAATTTGGTGATCTCATGCGACTTTTTGATGAGTATGGATCTCCTTCAACTGCAGGTGACATAACGTATATTGATTATCTTTTCTTGGGTGACTACGTTGATCGTGGACAACACAGCTTGGAAACTATCACCCTGCTTCTTGCACTTAAGATAGAGTACCCCAACAATGTCCATCTTATACGAGGAAATCATGAGGCTGCTGACATCAATGCTTTGTTTGGCTTCCGCATTGAGTGCATTGAGCGAATGGGTGAGCGGGATGGAATTTGGGCCTGGCAACGCATCAATCAGCTTTTCAATTGGCTCCCTCTAGCAGCTCTCATAGAAAAGAAAATCATATGTATGCATGGTGGAATTGGAAGATCCATAAATCATGTTGATCAGATTGAAGCTCTGCAGCGGCCAATAACCATGGAGGCAGGATCGGTTGTCCTTATGGATCTCCTCTGGTCTGACCCAACAGAAAATGACAGCGTAGAAGGGTTACGCCCGAATGCTCGAGGCCCTGGTCTTGTCACTTTTGGACCAGACCGAGTGATGGAATTCTGTAAAAACAACGATTTGCAGCTCATTGTCAGGGCACATGAATGTGTAATGGATGGGTTTGAACGCTTTGCTCAGGGTCATTTAATAACTCTTTTTTCTGCCACAAACTACTGTGGTACTGCAAATAATGCTGGAGCAATTTTAGTCTTGGGAAGGGACCTAGTGGTTGTGCCAAAGCTTATACACCCTATCCCACCGGCGATTACCTCTCCCGAATCATCTCCAGAACGACATCTGGAAGATACCTGGATGCAGGAGCTGAATGTGCAAAGGCCGCCCACTCCAACTAGGGGCAGGCCTCAA---GCTTCC---AGTGATCGTGGATCATTGGCGTGGATC
	Lunularia_cruciata_DN2148                        CGTCCAGCTCCCACCTACAGAATTGTAAGTGCCATTTTGGATAAAAAGGAGGATGGTCCTGGGCCTCGGTGCGGACACACTCTCACCGCTGTGGCAGCTGTTGGAGATGATGGATCACCTGGTTACATTGGGCCTCGTCTTATTCTCTTCGGAGGCGCTACTGCTCTTGAGGGCAATTCTGCTGCGGCGGGTCCTCAGGCC---------TCATCCGGCGCTGGAATAAGACTAGCTGGTGCGACTGCAGACGTGCATTGTTATGATGTCCAGTCGAATAAGTGGGCGAGGCTGACTCCTGTTGGAGATCCCCCATCACCTCGTGCAGCGCATGCTGCCACTGCCGTGGGCACAATGGTTGTCATCCAGGGGGGCATTGGACCTGCTGGACTTTCAACTGATGACCTGCATGTATTGGATTTAACGCAATCTAGACCAAGATGGCACAGGGTGGTAGTGCAAGGACCTGGTCCAGGTCCGCGGTATGGTCACGTTATGTCATTAGTTGCTCAACGGTTCCTGCTTTCGATCAGCGGCAATGACGGTAAACGACCGTTGGCAGATGTGTGGGCACTGGATACTGCAGCCAAGCCGTATGAATGGCGAAAGCTTGAGCCAGAGGGCGATGGTCCACCACCCTGCATGTATGCTACGGCAAGCGCTCGCTCGGATGGTTTGCTTCTTCTTTGTGGTGGAAGGGACGCAAGTAGCGTGCCACTAGCAAGTGCGTATGGACTCGCGAAACACCGGGATGGACGGTGGGAATGGGCTCTGGCACCGGGCGTCTCTCCTTCACCTCGATATCAACATGCAGCGGTGTTTGTCAATGCAAGGCTACATGTCTCTGGCGGAGCTTTAGGGGGTGGTCGCATGGTTGAGGATGCGTCCAGTGTAGCAGTTCTTGATACAGCCGCTGGAGTATGGTGTGATCGAAAGGCAGTTGTGACAAGTCCAAGGACGGGAAGATACAGTGCGGATGCTGCAGGAGGAGAAGCATCAGTTGAGCTAACAAGGCGCTGCCGTCATGCAGCTGCTGCTGTTGGTGATCTCATTTTTATGTATGGTGGACTTAGAGGAGGAGTTCTGCTGGATGACCTTCTTGTTGCAGAAGACTTAGCAGCTGCGGAA---CCGCCAACCGGTGTCAGGCTTCATCATAGAGCTGTTGTAGTGGCGGCTGAGTCCGGAGGAGCTTTAGGAGGATTGGTCCGGCAACTCTCGATTGATCAGTTTGAAAATGAAGGTCGTAGAGTAAGCTATGGAACTCCTGATAATGCAAGC---GCCGCTAGAAAGCTTTTGGATCGTCAAATGTCATTAAGCGGTGTTCAAAAGAAGGTTCTGGGACAACTTTTGAAACCACGTGGGTGGAAGCCTCCAGTAAAAAGACAGTTTTTTATGGATTGTAACGAGGTTGCTGAATTGTGTGATACAGCAGAGCGGCTGTTTGCTCGGGAACCAAGTGTGCTCCAAATCAGAGCTCCAGTAAAGATTTTTGGCGATCTTCATGGTCAATTTGGAGATTTGATGAGGTTGTTTGATGAGTATGGGTCTCCATCCACAGCTGGAGATATAACGTACATCGACTATCTATTCCTTGGTGACTATGTCGACCGTGGGCAGCATAGCTTGGAGACCATCACTCTCTTGCTTGCGTTAAAGGTTGAGTATCCCAGGAATGTCCACCTCATCCGCGGAAATCACGAAGCCGCAGATATCAATGCCCTTTTCGGTTTTCGGATTGAATGTATCGAGAGAATGGGCGAAAGTAATGGTATATGGGTCTGGCAACGTATAAATCAACTATTCAACTGGCTCCCTTTGGCGGCACTGATAGAGAAAAAGATAATCTGTATGCACGGTGGGATAGGAAGGTCTATCAATCACGTGGAGCAAATTGAAGCATTACAACGTCCGATAACAATGGAGGCAGGATCAGTTGTTTTGATGGACCTACTCTGGTCGGATCCAACAGAAAATGATAGCGTCGAAGGTCTTCGTCCAAACGCACGGGGTCCAGGCCTGGTAACCTTTGGGCCTGATCGTGTCATGGAGTTCTGTAAGAACAACGATCTACAGCTTATCGTGAGAGCACACGAGTGCGTCATGGATGGATTTGAGCGTTTTGCACAGGGACACTTGATCACGTTATTTTCCGCCACCAATTATTGTGGAACTGCAAACAATGCCGGAGCCATATTAGTGCTGGGAAGGGACCTTGTTGTTGTTCCCAAGCTTATCCATCCTCTTCCACCTCCTATTGCATCACCAGAATCGTCCCCCGAGCATCATGTGGAGGACACATGGATGCAGGAGCTAAATGTCCAAAGACCACCAACGCCGACCCGAGGCAGGCCTCAA---GCAGCC---GTTGACAGAGGATCTCTCGCTTGGATC
	Treubia_lacunosa_DN931                           AGACCTGCACCAGCCTACAGGGCGGTGAATGCAATCATCGAAAAGAAAGAGGATGGCCCAGGGCCTCGCTGTGGACATACTTTGACAGCAGTAGCTGCTGTAGGTGATGATGGCTCGCCTGGTTTCATTGGAGCTCGACTGATTCTTTTCGGAGGAGCCACTGCGCTCGAGGGAAACTCCAATGCTGCTGGTCCTCCAGCT---------TCCTCAGGAGCGGGAATAAGGTTGGCAGGGGCTACCGCAGACGTACACTGTTTTGATATCCAGTCAAACAAGTGGGCAAGACTTATACCAGTTGGCGATCCTCCATCACCTCGCGCAGCGCATGCTGCTACTGCAGTGGGAACCATGGTTGTTATCCAGGGTGGGATTGGTCCGGCGGGGTTGTCAACTGATGACCTTCATGTCCTTGACTTGACTCAGCCAAAACCCAGGTGGCACAGGGTGGTTGTGCAAGGGCCTGGCCCAGGACCCCGATATGGACACGTGATGTCCTTGGTTGGGCAACGGTTTCTTCTCTCTATAAGTGGAAATGATGGTAAGCGTCCGCTTGCAGATGTGTGGGCTCTGGACACTGCTGCAAAGCCTTATGAGTGGCGGAAACTCGAACCAGAGGGAGATGGACCTCCTCCATGCATGTATGCAACTGCCAGTGCTCGATCTGATGGGCTTTTGCTCCTCTGTGGAGGACGGGATGCAAGCAGTGTGCCCCTAGCAAGTGCATATGGTCTAGCCAAACATCGGGATGGACGATGGGAGTGGGCAATCGCTCCAGGTGTCTCACCGTCTCCACGATACCAACATGCAGCTGTATTTGTGAATGCAAGACTGCACGTTTCTGGGGGAGCTCTTGGAGGGGGTAGAATGGTTGAAGATTTTTCTAGTGTAGCAGTTCTAGATACTGCAGCTGGTGTCTGGTGTGATCGAAAATCAGTAGTTTCAAGTCCCAGGACTGGGAGATACAGTGCTGATGCAGCAGGTGGGGAAGCATCTGTGGAGCTCACTCGACGTTGTCGCCATGCAGCTGCTGCTGTGGGAGATCTTATATTTATGTATGGTGGTCTGAGAGGAGGTGTATTGTTGGATGATCTACTTGTAGCAGAGGATCTTGCTGCGGCAGAA---AAGGCATCAAATGTCAGACTTCATCACAGAGCGGTTGTGGTTGCCGCGGAGTCTGGAGGAGCTCTCGGTGGCTTGGTAAGGCAGCTTTCTATAGATCAGTTTGAAAATGAAGGGCGGCGTGTGAGCCATGGGACTCCAGATAATGCGACT---GCTGCAAGACGTCTGCTGGACAGACAAATGTCCATCAGTGGTGTTCAGAAAAAGGTG---------------------------------------------------------------------------------------------------------------------------------------------------------------------------------------------------------------------------------------------------------------------------------------------------------------------------------------------------------------------------------------------------------------------------------------------------------------------------------------------------------------------------------------------------------------------------------------------------------------------------------------------------------------------------------------------------------------------------------------------------------------------------------------------------------------------------------------------------------------------------------------------------------------------------------------------------------------------------------------------------------------------------------------------------------------------------------------------------
	Treubia_lacunosa_DN303                           AGATCTGCGCCGATGTATAGAGTTGTCGACGTAATAGTCGAGAAGAAGGAAGACGGCCCCGGACCTCGTTGCGGTCACACGTTAACAGCAGTTGCTGCAGTTGGGGACGATGGCACGCCTGGCTTTATTGGCCCTCGCCTCATACTTTTCGGAGGTGCTACAGCTCTCGAAGGCAATTCTACTGCTACAGGGCCCCAACCA---------TCTTCTGGCGCTGGCATTCGATTAGCTGGTGCTACTGCAGATGTTCATTGTTTTGATATTCATTCGAGCAGATGGACAAGATTAACTCCAGTTGGGGATCCACCATCACCTCGTGCAGCACATGCTGCTACTGCTGTAGGCACTATGGTTGTTATTCAGGGTGGTATTGGCCCGGCTGGCCTTTCAACAGATGACCTTCATGTTCTTGACCTCACGCAGCTAAAGCCAAGATGGCACAGGGTGGTTGTTCAAGGAGCAGGTCCAGGTCCTCGATACGGGCATGTTATGTCTTTGGTTGGTCAACGCTTCCTGCTATCCATCAGTGGCAATGATGGAAAACGGCCTTTGGCTGATGTCTGGGCTCTTGATACTGCTGCAAAGCCCTATGAGTGGCGAAAACTGGAGCCGGAGGGAGACGGTCCACCACCCTGCATGTATGCAACAGCCAGTGCTCGGTCAGATGGTCTACTGCTCTTGTGTGGTGGACGGGATGCAAGTAGTGTGCCACTTGCCAGTGCCTATGGATTAGCTAAACATCGGGATGGGCGTTGGGAGTGGGCTCTTGCTCCAGGTGTTTCACCATCTCCTCGTTACCAACATGCGGCTGTGTTTGTTAATGCAAGACTTCATGTTTCTGGAGGAGCTCTAGGTGGTGGGCGTATGGTTGAGGATGCATCTAGTGTTGCAGTTTTGGACACTGCAGCTGGAGTTTGGTGTGATAGAAAAGCTGTTGTAACAAGCCCTAGAACAGGAAGGTTTAGTGCTGATGCTGCAGGAGGGGAAGCATCTGTGGAGCTTACAAGAAGATGTCGTCATGCTGCAGCAGCTGTTGGGGATCTAATTTTTATGTATGGTGGGCTTAGAGGTGTG---TTACTGGATGACTTGCTGGTAGCTGAAGATTTAGCGGCAGCTGAA---GCTCCAACCGGTGTTCGTCTTCATCACAGAGCTGTAGTGGTCGCAGCAGAATCTGGGGGAGCTCTTGGAGGGCTTGTGAGGCAGTTGTCTATTGATCAGTTTGAGAATGAGGGCCGGCGAGTCAGCTATGGAACTCCTGATAATTCAAAT---GCTGCAAGAAGGTTATTAGATCGGCAAATGTCTATAAGTGGTGTTCAAAAAAAG------------------------------------------------------------------------------------------------------------------------------------------------------------------------------------------------------------------------------------------------------------------------------------------------------------------------------------------------------------------------------------------------------------------------------------------------------------------------------------------------------------------------------------------------------------------------------------------------------------------------------------------------------------------------------------------------------------------------------------------------------------------------------------------------------------------------------------------------------------------------------------------------------------------------------------------------------------------------------------------------------------------------------------------------------------------------------------------------------
	Lunularia_cruciata_2006199_TXVB                  AGGCCAGCACCTAGCTACCGTGTTGTAAATGCAATTATTGAGAAAAAGGAGGACGGACCTGGTCCACGATGTGGACACACATTGACAGCAGTAGCAGCAGTGGGAGATGAAGGTTCCCCTGGGTTTATCGGACCTCGGCTTATACTTTTTGGTGGTGCCACTGCTCTCGAGGGCAATTCTCACGCTGCCGGACCCCCAGCT---------TCGTCTGGCGCAGGCATCAGGTTGGCAGGAGCTACGGCGGATGTGCATTGCTATGACATACACGCGAACAAGTGGATGAGACTTACGCCTGTAGGAGATCCACCTTCTCCTCGAGCTGCACATGCCGCCACGGCAGTGGGTACCATGGTTGTCATTCAGGGTGGTATTGGACCTGCTGGACTTTCCACTGATGATCTCCACGTTCTTGACCTCACTCAGTCAAGACCCCGATGGCACAGAGTTGTTGTGCAAGGACCGGGACCAGGACCTCGATATGGCCATGTAATGTCCTTGGTTGCCCAGCGCTTTCTCCTGTCAATTAGCGGCAATGATGGAAAGCGGCCCCTTGCAGACGTCTGGGCTCTTGATACAGCTGCGAAGCCCTACGAGTGGCGTAAATTAGAACCTGAGGGAGATGGTCCACCACCGTGCATGTATGCAACAGCTAGCGCCAGATCGGACGGCCTTTTACTACTTTGTGGTGGAAGAGATGCTAGCAGTGTGCCCCTTGCTAGTGCGTATGGACTTGCGAAACATCGAGATGGGAGGTGGGAATGGGCTATTGCTCCTGGTGTATCACCTTCTCCTCGTTATCAACATGCTGCGGTGTTTGTGAATGCAAGATTGCATGTATCAGGCGGAGCTCTTGGTGGTGGCCGCATGGTGGAGGATGCTTCGAGTGTAGCAGTGCTCGATACAGCAGCTGGAGTTTGGTGCGATAGGAAGTCAGTTGTCACAAGTCCCCGCACTGGACGTTATAGTGCCGATGCTGCAGGAGGAGAAGCATCTTGTGAACTCACAAGACGATGCCGGCATGCGGCAGCTGCTGTTGGTGATCTTATCTTCATGTACGGTGGACTGAGGGGAGGGGTGTTATTAGATGACCTTCTTGTCGCAGAGGACTTGGCTGCTGCGGAA---CCACCAATGGGAGTCAGGCTTCATCATCGAGCAGTTGTTGTAGCTGCGGAGTCTGGAGGAGCCTTAGGAGGATTGGTGAGGCAACTGTCAATTGATCAGTTTGAGAATGAAGGTCGACGAGTGAGTCACGGAACTCCTGATAGTGCTAGT---GCTGCTCGAAGACTTCTAGACAGACAGATGTCCATCAGTGGGGTTCAGAAAAAGGTACTTTCACATCTTTTGAAGCCACGTGGCTGGAAGCCCCCAGTGAAGAGACAGTTCTTCATGGATTGCAATGAAATTGCGGAACTCTGTGACACTGCAGAGAGGTGGTTTGCTCGTGAGCCTAGTGTCTTGCAAATCAAAGCACCGGTTAAAATCTTTGGCGATCTACACGGCCAGTTTGGTGATCTTATGCGGCTTTTTGATGAGTACGGGTCTCCTTCCACCGCAGGTGACATAACGTATATTGATTATCTCTTCTTGGGGGACTACGTTGATCGGGGACAGCACAGCTTGGAGACCATAACCCTACTTCTTGCTTTAAAGATTGAGTATCCCAACAACGTACATCTCATACGAGGAAATCATGAAGCTGCTGATATCAATGCCTTGTTTGGCTTCCGAATTGAGTGCATTGAACGAATGGGTGAGGGAGATGGCATCTGGGCATGGCAACGAATCAATCAGCTTTTCAACTGGCTTCCCCTAGCGGCTCTAATAGAGAAGAAGATCATATGTATGCACGGTGGAATCGGTAGGTCCATAAATCACGTGGAGCAGATCGAAGCACTTCAACGGCCCATAACTATGGAGGCAGGATCCGTCGTCTTGATGGATCTGCTCTGGTCAGATCCAACAGAAAATGACAGTGTCGAAGGTTTACGTCCTAATGCTCGCGGACCGGGCTTGGTAACTTTTGGACCTGACCGAGTCATGGACTTCTGTAAGAACAACGATTTACAACTTATTGTCAGAGCACATGAATGTGTTATGGACGGATTCGAACGGTTCGCTCAGGGCCATCTTATTACCCTTTTTTCTGCGACTAATTACTGCGGTACTGCTAATAACGCTGGAGCAATCTTAGTTCTGGGAAGAGATCTGGTTGTCGTGCCAAAGCTAATACACCCAATTCCTCCGGCAATCACTTCCCCAGAATCATCCCCTGAACGACACCTCGAAGACACATGGATGCAGGAATTGAACGTGCAACGGCCCCCAACACCGACTCGCGGCAGGCCCCAA---GCACCT---AGTGATCGTGGTTCTCTGGCCTGGATT
	Haplomitrium_mnioides_1DN1413                    AGGCCAGCTCCAACCTACAGAGCGGTGAATGCAACATTAGAGAAGAAGGAGGATGGGCCAGGTCCTCGATGCGGACATACTCTAACGGCTGTAGCAGCCGTGGGTGATGATGGATCTCCTGGTTTCATTGGCCCTCGTCTCATTCTTTTCGGAGGAGCAACGGCACTGGAGGGGAATTCTACTGCTGTTGGACCACCAGCA---------TCCGCTGGAGCGGGGATAAGGTTGGCTGGGGCTACTGCGGACGTACATTGCTTCGATATTCAGTCCAACAAATGGATGAGATTAACACCAGTTGGTGATCCACCGTCTCCTCGTGCTGCGCATGCTGCAACTGCAGTTGGAACTATGGTTGTGATTCAGGGGGGAATTGGTCCTGCTGGACTCTCTACGGATGATCTTCATGTACTTGATCTGACACAGTTGAAGCCCAGATGGCACAGGGTGGTTGTGCAAGGACCAGGTCCTGGGCCTCGCTATGGCCATGTGATGTCCTTGATTGGGCAACGTTTTCTGCTGTCCATTAGTGGGAACGATGGTAAGCGTCCACTTGCTGATGTTTGGGCTTTGGATACTGCTGCAAAACCTTATGAATGGAGAAAATTGGAACCAGAAGGGGATGGCCCACCACCTTGCATGTATGCAACAGCTAGTGCACGCTCAGATGGCCTGCTGCTTCTGTGTGGAGGAAGAGATGCAAGCAGTGTGCCACTGGCAAGTGCATATGGACTTGCAAAACATCGAGATGGAAGATGGGAGTGGGCAATAGCTCCTGGTGTGTCACCATCTCCAAGATACCAGCATGCAGCTGTTTTTGTCAATGCAAGACTCCATGTGTCAGGTGGAGCTTTAGGTGGGGGAAGAATGGTTGAGGATGGATCAAGTGTTGCA---------------------------------------------------------------------------------------------------------------------------------------------------------------------------------------------------------------------------------------------------------------------------------------------------------------------------------------------------------------------------------------------------------------------------------------------------------------------------------------------------------------------------------------------------------------------------------------------------------------------------------------------------------------------------------------------------------------------------------------------------------------------------------------------------------------------------------------------------------------------------------------------------------------------------------------------------------------------------------------------------------------------------------------------------------------------------------------------------------------------------------------------------------------------------------------------------------------------------------------------------------------------------------------------------------------------------------------------------------------------------------------------------------------------------------------------------------------------------------------------------------------------------------------------------------------
	Marchantia_polymorpha_MpVg00440                  CGTCCCGCTCCTACCTTTAGAATTGTTAGTGCTATTTTGGACAAGAAGGAAGATGGCCCGGGGCCTAGATGTGGTCATACTCTCACTGCTGTGGCAGCCGTAGGCGATGATGGATCGCCTAGTTACATTGGACCTCGTCTCATCCTGTTTGGGGGCGCTACTGCTCTTGAGGGCAATTCTAATGCGGCGGGTCCGCAAACC---------TCGTCTGGCGCCGGAATCAGATTAGCGGGTGCTACGGCAGATGTACATTGCTATGACGTCCAGTCCAATAAATGGGCGAGGCTGACTCCTGTTGGAGATCCTCCATCGCCTCGTGCAGCTCATGCAGCCACTGCTGTTGGTACGATGGTTGTAATTCAGGGTGGCATAGGGCCGGCGGGACTTTCAACCGATGATCTTCATGTTCTTGATCTAACACAGGCTAGACCAAGATGGCACAGGGTTGTTGTGCAAGGCCCAGGTCCAGGTCCCCGATACGGTCACGTGATGTCATTAGTTGCGCAACGGTTCCTCCTGTCTATTAGTGGCAATGACGGAAAACGGCCATTAGCAGATGTGTGGGCTCTAGATACTGCAGCGAAGCCATATGAATGGCGAAAACTAGAACCAGAGGGCGATGGTCCCCCACCCTGCATGTATGCCACGGCAAGCGCCCGCTCTGATGGTTTGCTTCTGCTTTGTGGAGGTCGGGACGCCAGTAGCGTGCCTTTAGCAAGTGCCTACGGATTGGCGAAACATCGGGATGGTCGTTGGGAATGGGCTCTCGCACCGGGTGTGTCTCCTTCACCTCGTTATCAACACGCAGCGGTTTTTGTGAACGCAAGGCTGCACGTTTCTGGCGGTGCGCTGGGAGGCGGGCGAATGGTGGAGGATGCGTCCAGTGTAGCAGTTCTTGATACAGCCGCGGGAGTTTGGTGCGACCGGAAGGCGGTCGTGACAAGCCCAAGAACTGGAAGGTACAGTGCTGATGCCGCAGGAGGAGAGGCTTCTGTTGAGCTTACAAGACGGTGCCGTCATGCAGCTGCGGCCGTCGGCGATCTCATTTTTATGTATGGTGGATTGAGAGGAGGAGTCCTACTTGATGACCTTCTTGTGGCAGAGGACTTGGCCGCCGCGGAA---CCACCTACTGGTGTTAGACTTCATCATAGAGCTGTTGTAGTTGCCGCTGAATCTGGAGGAGCGTTAGGAGGTTTGGTTAGGCAACTGTCTATTGATCAATTCGAAAATGAAGGTCGGAGAGTTAGTTATGGAACTCCTGATAGTGCAAGT---GCTGCACGAAAGCTTTTGGATCGGCAAATGTCTATAAGTGGTGTTCAAAAAAAGGTCCTTGGACACCTTTTAAAGCCGCGAGGTTGGAAGCCTCCGGTGAAAAGACAGTTCTTCATGGACTGCAATGAAGTCGCTGAGTTGTGTGAGACAGCTGAGCGCCTATTCGCACGTGAACCCAGCGTGCTACAAATAAGGGCTCCAGTTAAAATCTTCGGAGATCTACATGGTCAATTTGGAGATTTGATGAGATTATTTGATGAGTATGGATCTCCTTCAACAGCTGGAGACATCACGTACATAGATTATCTGTTTCTGGGTGATTATGTGGACCGTGGGCAGCATAGCTTGGAAACCATTACACTTTTGCTGGCTTTAAAGGTAGAATATCCGAGGAATGTGCACCTTATCCGCGGGAATCACGAAGCTGCTGATATCAATGCGCTTTTTGGCTTTCGAATTGAATGTATCGAGCGAATGGGTGAAGGAGATGGAATATGGGTCTGGCAACGTATCAATCAGCTCTTCAACTGGCTTCCTTTGGCCGCGTTGATAGAGAAAAAAATTATATGTATGCATGGTGGGATAGGAAGGTCTATAAATCGTGTGGAGCAAATCGAAGCATTGCAGCGCCCCATTACAATGGAGGCCGGATCAGTGGTTCTAATGGATCTTCTCTGGTCGGATCCAACGGAGAATGACAGCGTCGAAGGTCTTCGGCCAAATGCGCGAGGTCCCGGTCTGGTAACGTTTGGGCCGGATCGGGTCATGGAGTTTTGTAAAAACAACGATCTGCAGCTTATTGTGAGAGCACACGAGTGCGTCATGGACGGATTTGAGCGCTTTGCGCAAGGTCACTTGATCACATTATTCTCTGCCACCAATTATTGTGGTACTGCAAACAATGCTGGAGCTATATTAGTGTTGGGTAGAGACCTTGTCGTCGTTCCCAAGCTCATCCATCCTATACCACCTCCTATCGCATCACCCGAGTCTTCCCCTGAACATCATGTAGAGGATACATGGATGCAGGAGCTTAATGTCCAAAGACCACCAACGCCTACTCGTGGGAGGCCTCAT---GCAGCT---AGTGATCGTGGTTCATTGGCTTGGATT
	Marchantia_polymorpha_MpUg00300                  AGGCCAGCACCTAGCTACAGAGTTGTGAGCGCAGTAATCGAGAAAAAAGAGGACGGACCTGGTCCTCGATGCGGTCACACCTTGACAGCAGTAGCAGCTGTTGGAGATGAAGGGTCCCCTGGGTTTATTGGACCTCGCCTTATTCTGTTTGGTGGTGCCACTGCTCTGGAAGGAAATTCTCACGCTGCTGGACCCCCAGCA---------TCTTCTGGCGCAGGCATCAGGTTGGCGGGAGCTACGGCAGATGTGCACTGCTATGACATACACGCGAACAAGTGGATGAGACTTACTCCTGTTGGGGATCCACCCTCTCCTCGAGCTGCTCACGCCGCCACAGCAGTTGGCACTATGGTTGTGATTCAGGGTGGTATAGGTCCTGCCGGTCTTTCTACAGATGACCTTCATGTTCTTGACCTAACCCAGTCAAGACCTCGGTGGCACAGAGTTGTTGTGCAAGGGCCCGGACCCGGACCTCGATATGGTCATGTTATGTCTTTGGTGGCACAGCGGTTTCTCCTCTCAATAAGTGGCAATGACGGAAAGCGGCCCCTTGCTGATGTCTGGGCACTAGATACTGCTGCCAAGCCTTACGAGTGGCGTAAACTGGAGCCGGAGGGAGATGGTCCTCCTCCATGCATGTATGCAACAGCTAGCGCCAGATCGGACGGTCTTTTATTACTTTGTGGTGGAAGAGATGCCAGCAGTGTGCCTCTTGCAAGCGCGTATGGACTTGCAAAGCATCGTGATGGACGCTGGGAATGGGCGATTGCTCCCGGTGTATCACCTTCTCCGCGCTACCAACATGCTGCAGTTTTCGTGAATGCGAGGTTGCATGTATCTGGTGGAGCTCTCGGGGGCGGCCGAATGGTTGAGGATGCTTCCAGTGTAGCAGTGCTGGATACAGCAGCCGGTGTCTGGTGCGATCGAAAGTCCGTGGTTACGAGCCCGCGCACTGGAAGGTATAGTGCGGATGCTGCGGGAGGGGAGGCATCTTGTGAGCTGACAAGACGATGTCGACATGCTGCAGCTGCCGTTGGCGATCTTATCTTCATGTATGGTGGACTCCGGGGAGGTGTGCTGTTAGATGATCTTCTTGTTGCTGAGGACTTGGCTGCCGCTGAA---CCCCCAGTGGGTGTCAGGCTCCATCATCGAGCAGTTGTTGTAGCTGCGGAGTCTGGTGGAGCTCTAGGAGGATTGGTGAGGCAGCTTTCCATCGACCAGTTTGAGAATGAAGGTCGACGAGTGAGTCATGGAACACCAGATAGTGCGAGT---GCGGCTCGCAGACTTCTAGATAGACAGATGTCTATAAGTGGGGTCCAAAAGAAGGTGCTTTCACATCTATTGAAACCTCGTGGTTGGAAGCCCCCAGTTAAAAGACAATTTTTCATGGAATACAATGAAATTGCTGAGCTTTGTGATACCGCAGAAAGATGGTTTGCTCGTGAGCCTAGCGTCTTGCAAATCAAAGCACCAGTTAAAATATTTGGTGACCTACATGGTCAGTTTGGCGATCTGATGCGTTTATTTGATGAGTATGGGTCTCCTTCAACCGCCGGTGATATAACGTATATTGATTACCTCTTTTTGGGCGACTACGTGGATCGGGGACAGCACAGCTTGGAAACCATCACCCTTCTTCTAGCTCTGAAGATAGAATATCCCAACAATGTTCATCTTATACGAGGAAACCATGAGGCTGCCGACATCAATGCCCTGTTTGGCTTTCGAATTGAGTGCATCGAACGGATGGGTGAAAAGGAGGGTATATGGGCATGGCAACGAATAAACTCGTTATTTAATTGGCTTCCTTTAGCAGCTCTCATAGAGAAAAAAATCATATGTATGCACGGTGGAATAGGAAGGTCCATAAATCATGTCGAACAGATTGAGGCACTCCAGCGGCCGATAACCATGGAGGCAGGGTCTGTTGTTTTGATGGATCTGCTATGGTCTGATCCAACAGAAAATGACAGTGTGGAAGGTCTACGACCTAACGCTCGCGGTCCGGGCCTGGTTACTTTCGGACCGGATCGAGTTATGGAGTTTTGCAAGAACAATGACTTGCAACTTATCGTCAGAGCGCATGAATGTGTTATGGATGGGTTTGAGCGCTTTGCTCAGGGTCATCTGATTACTCTTTTTTCTGCCACAAATTATTGCGGTACGGCCAATAACGCCGGAGCAATTTTAGTTCTGGGAAGAGATCTTGTTGTTGTGCCAAAGCTGATACATCCAATACCTCCTGCGATTACATCTCCTGAATCTTCTCCCGAGCGTCATTTGGAGGACACATGGATGCAGGAATTAAATGTGCAGAGGCCCCCCACTCCGACACGTGGCAGGCCCCAG---GCTCCT---AGTGATCGTGGTTCTTTAGCCTGGATT
	Pallavicinia_lyellii_2002119_2008442_YFGP_DN3520 AGACCAGCTCCGACCTACAGAGCTGTGAATGCAATCATTGAGAAAAAGGAGGACGGACCCGGTCCGCGATGTGGTCATACATTAACTGCCGTAGCAGCTGTTGGAGACGAGGGCTCTCCCGGTTTCATCGGGCCTCGCCTCATTTTGTTTGGTGGTGCCACTGCCCTCGAGGGAAATTCTAACGCTGCGGGCCCTCCAGCT---------TCGTCCGGCGCTGGCATCAGGCTGGCAGGAGCCACGGCTGACGTGCATTGTTACGACGCACACCTGAACAAGTGGTTAAGACTCACACCTGTTGGTGATCCACCATCACCTCGTGCTGCACATGCGGCCACAGCTGTTGGAACAATGGTTGTGATTCAGGGTGGCATTGGTCCAGCTGGTCTGTCAACAGATGATTTGCATGTCCTCGACCTTACACAACCAAGGCCAAGGTGGCACAGGGTTGTAGTGCAAGGACCAGGACCAGGGCCTCGATATGGTCATGTTATGTCCCTGGTAGCTCAGCGATTTCTGTTATCAATAAGTGGCAATGATGGAAAGCGCCCCCTTGCAGATGTCTGGGCGCTTGACACTGCTGCGAAACCTTATGAATGGCGGAAACTTGAACCAGAAGGGGACGGTCCACCTCCTTGCATGTACGCAACAGCAAGTGCACGGTCTGATGGTCTATTACTTCTATGTGGTGGAAGAGATGCGGGTAGTGTGCCACTGGCAAATGCGTATGGCCTTGCAAAGCATCGTGATGGTCGATGGGAATGGGCCTTGGCTCCTGGTGTATCTCCCTCACCGCGGTATCAACATGCAGCTGTATTTGTAAATGCAAGACTACATGTCTCTGGTGGGGCTCTTGGTGGAGGTCGAATGGTGGAGGATGCTTCGAGTGTTGCAGTCCTAGATACAGCAGCTGGTGTTTGGTGTGATAGGAAGGCAGTTGTCACAAGTCCCCGCACTGGACGGTACAGTGCTGATGCTGCTGGTGGGGATGCATCGTCGGAGCTGACAAGGAGATGCCGTCATGCAGCAGCTGCAGTAGGTGATTTGATTTTCATGTATGGTGGACTTAGAGGAGGTGTGTTGTTAGATGATCTCTTGGTAGCAGAAGATTTGGCATCTGCAGAG---CCACCTGTTGGTGTCAGGCTCCATCATAGAGCGGTTGTAGTTGCTGCCGAATCTGGGGGTGCATTAGGAGGATTGGTAAGGCAGTTGTCAATCGATCAGTTTGAAAATGAAGGTCGACGAGTGAGTCACGGTACTCCAGATAGCACTAGT---GCAGCAAGAAGGCTTCTGGACAGGCAGATGTCCATGAGTGGTGTGCAGAAGAAGGTTCTATCACATCTGCTGAAACCACGAGGCTGGAAGCCGCCGGTAAAAAGGCAGTTTTACCTGGATTGCAATGAGATTGCTGAGCTCTGTGACACTGCTGAAAGGTGTTTTGCACGAGAACCAAGTGTTCTGCAGATTAAGGCCCCTGTGAAAATCTTTGGTGACCTTCATGGTCAGTTTGGAGATCTGATGCGCCTATTTGACGAGTATGGATCTCCTTCGACTGCAGGGGATATTACGTACATTGATTATCTTTTTCTAGGTGACTATGTTGATCGCGGACAGCACAGCTTGGAAACTATAACTTTACTTCTCGCGCTCAAGATAGAATACCCCAACAATGTTCATCTTATACGGGGAAATCATGAGGCTGCTGACATAAATGCTCTTTTCGGCTTCCGCATTGAGTGCATTGAACGAATGGGTGAGAGGGATGGTATATGGGCATGGCAGCGTATTAACCAGCTATTCAACTGGCTCCCTCTGGCAGCCCTGATAGAGAAGAAGATTATATGCATGCATGGTGGAATTGGAAGGTCTATCAATCATGTTGAGCAGATAGAAGCTCTTCAGCGGCCAATTACAATGGAAGCAGGCTCAGTCGTTCTTATGGACCTGCTTTGGTGTGATCCCACAGAAAATGACAGTGTAGAAGGGTTACGGCCCAATGCTCGTGGACCAGGTCTAGTGACTTTTGGACCAGACCGTGTGATGGAGTTCTGTAAAAACAACGATCTACAGCTTATTGTTAGGGCCCATGAATGTGTGATGGATGGCTTTGAACGCTTTGCACAAGGCCATTTAATCACTCTATTCTCTGCCACAAACTACTGCGGTACTGCAAACAACGCCGGAGCAATATTGGTCTTGGGAAGAGACCTTGTGGTTGTGCCAAAGCTTATCCACCCTATTCCACCAGCAATTAGTTCTCCTGAATCATCACCTGAAAGACACCTGGAAGATACTTGGATGCAGGAGTTGAATGTTCAAAGGCCTCCAACACCAACGCGAGGCAGGCCTCAG---GCTCCA---AATGATCGAGGTTCCTTGGCCTGGATT
	Pellia_neesiana_2018894_JHFI                     ------------------------------------------------------------------------------------------------------------------------------------------------------------------------------------------------------------------------------------------------------------------------------------------------------------------------------------------------------------------ATGGTGGTTATTCAGGGAGGTATTGGTCCAGCTGGACTTTCAACTGATGACCTACATGTTCTGGATTTGACGCAACCAAGGCCCCGGTGGCACAGGGTTGTTGTTCAAGGACCTGGTCCTGGTCCACGCTATGGTCATGTTATGTCACTGGTTGCACAACGATTTCTCCTTTCTATCAGTGGCAATGATGGCAAACGTCCACTCGCCGATGTGTGGGCACTAGATACTGCTGCAAAACCATATGAGTGGAGGAAGCTTGATCCTGAGGGCGATGGTCCTCCACCATGCATGTATGCAACAGCAAGTGCTCGCTCGGATGGCCTTCTACTTCTTTGCGGAGGAAGAGATGCCAGCAGTGTGCCTCTGGCGCACGCATATGGACTGGCTAAGCATCGTGATGGTAGATGGGAGTGGGCTCTCGCACCTGGGGTTTCTCCTTCTCCTCGATATCAGCATGCAGCGGTGTTTGTGAATGCCAGGCTACATGTCTCTGGTGGTGCTCTTGGAGGCGGGCGTATGGTTGAGGATACGTCAAGTGTAGCAGTTCTCGATACTGCAGCTGGTGTTTGGTGTGATCGAAAGGCAGTTGTAACCAGCCCTAGGACTGGACGGTATAGTGCTGATGCTGCTGGTGGTGAGGCTTCTGTGGAACTCACTAGGCGATGCAGACATGCCGCGGCTGCTGTTGGTGACCTTATATTTATGTATGGTGGACTGAGAGGAGGTGTACTGCTGGATGATCTTTTAGTTGCTGAAGACTTGGCAACCACAGAA---ACCCCATCTGGTGTCAGGCTGTATCATAGAGCTGTAGTTGTTGCTGCAGAGTCGGGTGGTGCTTTGGGTGGGCTTGTACGACAACTATCTATCGACCAATTTGAAAATGAAGGACGCCGTGTAAGTTATGGAACGGTCGAAAATGCGAAT---GCAGCAAGAAAACTTTTGGATCGCCAAAGGTCACTTAATGGTGTTCAAAAGAAGGTACTTGTGCAGTTACTAAAACCCCGTGGCTGGAAGCCTCCTGTGAAAAGACAATTCTTTATGGACTGTAATGAAGTTGCTGATCTCTGTGAAACGGCTGAACGTCTCTTTGCACATGAACCAAGTGTTCTN---------------------------------------------------------ATGCGCCTGTTTGATGAATACGGATCTCCATCAACTGCAGGAGACATAACGTATATTGATTATCTCTTTCTTGGTGATTATGTTGACCGAGGTCAGCATAGTTTGGAAACCATTGTATTGCTTCTGGCACTTAAGGTGGAGTATCCCAGAAATGTGCATTTAATCCGCGGGAATCATGAAGCTGCTGATATCAATGCACTCTTTGGTTTTCGGATAGAGTGTATTGAACGAATGGGTGAAAGAGATGGTATATGGGTTTGGCAACGAATCAATCAGCTTTTCAACTGGCTGCCACTTGCAGCATTGATCGAAAAAAAGATAATATGTATGCATGGTGGAATCGGGAGGTCTATCAATCTGATTGAACAAATTGAGGCACTTCAGCGTCCAATAACTATGGAGGCTGGATCGGTTGTGCTCATGGACCTGCTTTGGTCAGACCCAACTGAAAATGACAGTGTGGAGGGCCTTCGTCCAAATGCACGTGGACCGGGCTTGGTGACTTTTGGGCCAGATCGTGTTATGGATTTCTGTAAAAACAACGACCTGCAGCTGATCGTCAGAGCCCATGAATGTGTGATGGATGGATTTGAACGATTTGCACAAGGTCACCTGATAACATTATTCTCAGCCACCAATTATTGTGGTACTGCTAATAATGCCGGGGCAATATTAGTCCTTGGCAGGGACTTGGTCGTTGTGCCAAAACTTATCCATCCCCTTCCTCCCGCTATTGCATCACCAGAGTCCTCGCCTGAACATCATTCGGATGATACATGGATGCAGGAATTGAATGTGCAAAGACCACCAACTCCTACAAGAGGTAGACCTCAT---ACAGCT---CATGATCGTGGTTCATTGGCCTGGATT
	Pallavicinia_lyellii_DN6341                      CGCCCAGCTCCGACTTACAGAGTTATTGATGCTATTTTAGAGAAAAAGGAAGATGGTCCAGGACCAAGATGTGGCCATACACTCACCGCAGTGGCAGCCGTTGGTGACGACGGTTCTCCGGGTTACGTTGCTCCTCGTCTTATCCTCTTCGGCGGCGCCACTGCCCTGGAAGGCAATTCCAATGCTGCGGGGCCTCAGACA---------TCGTCCGGCGCTGGCATCAGACTAGCAGGGGCCACTGCAGACGTACATTGTTATGAGGTCCAGTCCAACAAGTGGACAAGGCTGACGCCCGTTGGAGATCCACCATCACCTCGAGCAGCCCATGCTGCGACTGCGGTTGGCACCATGGTCGTTATTCAGGGTGGCATAGGGCCAGCTGGGCTGTCAACAGATGACCTGCATGTTTTGGACTTAACTCAACCCAGGCCACGATGGCACAGGGTCGTTGTACAAGGACCAGGTCCAGGTCCACGATATGGACATGTCATGTCCTTGGTTGCGCAACGGTTTCTTCTGTCTATCAGCGGCAATGATGGGAAGCGTCCTTTAGCTGATGTTTGGGCACTTGATACTGCTGCAAAGCCGTATGAGTGGCGTAAGCTTGAACCTGAGGGCGATGGTCCTCCACCATGCATGTATGCAACTGCAAGTGCTCGATCAGATGGACTTTTACTACTTTGTGGAGGAAGGGATGCTGGTAGTGTGCCACTGGCTCATGCCTATGGTCTAGCAAAACATAGAGATGGACGTTGGGAGTGGGCTCTTGCTCCTGGGGTTTCACCTTCCCCTCGATATCAACATGCAGCAGTTTTTGTGAATGCGAGGCTACATGTGTCGGGTGGTGCTCTTGGAGGTGGCCGAATGGTGGAGGATGCTTCAAGTGTGGCAGTCCTAGATACTGCAGCTGGAGTTTGGTGTGATAGAAAGGCTGTAGTGACCAGCCCTAGAACTGGAAGATACAGTGCAGATGCGGCTGGTGGAGAAGCATCTGTAGAACTTACAAGGCGATGTCGACATGCTGCAGCCGCTGTTGGTGATCTCATCTTTACATACGGTGGATTAAGAGGAGGAGTCCTGCTTGATGACTTGCTTGTTGCGGAAGATTTGGTGCCTGGCGAA---GCTCCAGCTGGAGTGAGGTTGCATCACAGGGCTGTGGTTGTGGCTGCAGAATCCGGGGGGGCTTTGGGTGGCTTGGTAAGGCAACTATCAATTGATCAATTTGAGAATGAAGGAAGGCGTGTTAGTTATGGTACTCCAGATAATGGAAGT---GCTGCAAGAAAGCTATTAGATCGTCAAATGTCAATAAGTGGTGTTCAAAAGAAGGTTCTCTCTCAGCTACTCAAGCCACGGGGCTGGAAGCCTCCAGTGAAGAGACAGTTCTTCATGGATTGTAATGAGGTTGCAGAATTGTGTGAGACAGCTGAACGGCTATTTGCACGTGAACCAAGTGTTTTGCAAATCAAAGCACCAGTAAAGATTTTTGGGGACCTTCATGGGCAATTTGGGGATCTCATGCGATTATTTGATGAGTATGGATCACCATCAACTGCGGGGGACATTACGTACATCGATTATCTATTTTTGGGCGACTATGTGGACCGAGGGCAGCATAGCCTGGAAACCATAACACTGCTTCTTGCTCTTAAGGTGGAATATCCCAGAAATGTACATCTCATTCGTGGAAATCATGAAGCTGCAGATATAAATGCCCTCTTTGGTTTTCGCATTGAATGTATTGAACGGATGGGTGAGAGGGATGGCATTTGGGTATGGCAACGGATTAATCAACTCTTCAACTGGTTGCCACTTGCGGCCCTGATAGAAAAGAAAATAATTTGTATGCATGGTGGAATCGGAAGATCTATCAATCTTGTGGAGCAAATTGAAGCACTACAACGGCCAATAACAATGGAAGCCGGATCAGTTGTGCTTATGGATCTTTTGTGGTCTGATCCAACTGAGAATGATAGTGTGGAGGGGCTTAGGCCAAATGCTCGTGGCCCTGGGTTGGTGACGTTTGGGCCAGATCGGGTTATGGAATTCTGCAAAAACAATGATCTGCAACTGATTGTTAGAGCCCATGAATGTGTTATGGATGGATTTGAGCGCTTTGCACAAGGTCACTTGATCACATTGTTCTCTGCCACGAACTATTGTGGTACTGCAAATAATGCAGGAGCAATATTAGTGCTTGGGAGGGATCTTGTAGTGGTTCCGAAACTTATTCATCCCATTCCTCCT---ATAGCATCCCCCGAGTCCTCTCCTGAACACCATCTGGAAGATACATGGATGCAGGAACTTAATGTCCAAAGGCCACCAACCCCAACAAGAGGCAGGCCCCAT---GCAGCA---AATGAACGGGGCTCATTGGCATGGATT
	Lc_jcf7180005780957                              AGGCCAGCACCTAGCTACCGTGTTGTAAATGCAATTATTGAGAAAAAGGAGGACGGACCTGGTCCACGATGTGGACACACATTGACAGCAGTAGCAGCAGTGGGAGATGAAGGTTCCCCTGGGTTTATCGGACCTCGGCTTATACTTTTTGGTGGTGCCACTGCTCTCGAGGGCAATTCTCACGCTGCCGGACCCCCAGCT---------TCGTCTGGCGCAGGCATCAGGTTGGCAGGAGCTACGGCGGATGTGCATTGCTATGACATACACGCGAACAAGTGGATGAGACTTACGCCTGTAGGAGATCCACCTTCTCCTCGAGCTGCACATGCCGCCACGGCAGTGGGTACCATGGTTGTCATTCAGGGTGGTATTGGACCTGCTGGACTTTCCACTGATGATCTCCACGTTCTTGACCTCACTCAGTCAAGACCCCGATGGCACAGAGTTGTTGTGCAAGGACCGGGACCAGGACCTCGATATGGCCATGTAATGTCCTTGGTTGCCCAGCGCTTTCTCCTGTCAATTAGCGGCAATGATGGAAAGCGGCCCCTTGCAGACGTCTGGGCTCTTGATACAGCTGCGAAGCCCTACGAGTGGCGTAAATTAGAACCTGAGGGAGATGGTCCACCACCGTGCATGTATGCAACAGCTAGCGCCAGATCGGACGGCCTTTTACTACTTTGTGGTGGAAGAGATGCTAGCAGTGTGCCCCTTGCTAGTGCGTATGGACTTGCGAAACATCGAGATGGGAGGTGGGAATGGGCTATTGCTCCTGGTGTATCACCTTCTCCTCGTTATCAACATGCTGCGGTGTTTGTGAATGCAAGATTGCATGTATCAGGCGGAGCTCTTGGTGGTGGCCGCATGGTGGAGGATGCTTCGAGTGTAGCAGTGCTCGATACAGCAGCTGGAGTTTGGTGCGATAGGAAGTCAGTTGTCACAAGTCCCCGCACTGGACGTTATAGTGCCGATGCTGCAGGAGGAGAAGCATCTTGTGAACTCACAAGACGATGCCGGCATGCGGCAGCTGCTGTTGGTGATCTTATCTTCATGTACGGTGGACTGAGGGGAGGGGTGTTATTAGATGACCTTCTTGTCGCAGAGGACTTGGCTGCTGCGGAA---CCACCAATGGGAGTCAGGCTTCATCATCGAGCAGTTGTTGTAGCTGCGGAGTCTGGAGGAGCCTTAGGAGGATTGGTGAGGCAACTGTCAATTGATCAGTTTGAGAATGAAGGTCGACGAGTGAGTCACGGAACTCCTGATAGTGCTAGT---GCTGCTCGAAGACTTCTAGACAGACAGATGTCCATCAGTGGGGTTCAGAAAAAGGTACTTTCACATCTTTTGAAGCCACGTGGCTGGAAGCCCCCAGTGAAGAGACAGTTCTTCATGGATTGCAATGAAATTGCGGAACTCTGTGACACTGCAGAGAGGTGGTTTGCTCGTGAGCCTAGTGTCTTGCAAATCAAAGCACCGGTTAAAATCTTTGGCGATCTACACGGCCAGTTTGGTGATCTTATGCGGCTTTTTGATGAGTACGGGTCTCCTTCCACCGCAGGTGACATAACGTATATTGATTATCTCTTCTTGGGGGACTACGTTGATCGGGGACAGCACAGCTTGGAGACCATAACCCTACTTCTTGCTTTAAAGATTGAGTATCCCAACAACGTACATCTCATACGAGGAAATCATGAAGCTGCTGATATCAATGCCTTGTTTGGCTTCCGAATTGAGTGCATTGAACGAATGGGTGAGGGAGATGGCATCTGGGCATGGCAACGAATCAATCAGCTTTTCAACTGGCTTCCCCTAGCGGCTCTAATAGAGAAGAAGATCATATGTATGCACGGTGGAATCGGTAGGTCCATAAATCACGTGGAGCAGATCGAAGCACTTCAACGGCCCATAACTATGGAGGCAGGATCCGTCGTCTTGATGGATCTGCTCTGGTCAGATCCAACAGAAAATGACAGTGTCGAAGGTTTACGTCCTAATGCTCGCGGACCGGGCTTGGTAACTTTTGGACCTGACCGAGTCATGGACTTCTGTAAGAACAACGATTTACAACTTATTGTCAGAGCACATGAATGTGTTATGGACGGATTCGAACGGTTCGCTCAGGGCCATCTTATTACCCTTTTTTCTGCGACTAATTACTGCGGTACTGCTAATAACGCTGGAGCAATCTTAGTTCTGGGAAGAGATCTGGTTGTCGTGCCAAAGCTAATACACCCAATTCCTCCGGCAATCACTTCCCCAGAATCATCCCCTGAACGACACCTCGAAGACACATGGATGCAGGAATTGAACGTGCAACGGCCCCCAACACCGACTCGCGGCAGGCCCCAA---GCACCT---AGTGATCGTGGTTCTCTGGCCTGGATT
	Sphaerocarpos_texanus_DN10829_6016               ---------------------------------------------------------------------------------------------------------------------------------------------------------------------------------------------------------------------------------------------------------------------------------------------------------------------------------------GCTCATGCTGCCACCGCTGTGGGGACTATGGTCGTCATCCAGGGTGGCATTGGGCCTGCGGGGTTGTCCACTGATGACCTTCATGTACTGGACTTAACACAATCTAGACCAAGATGGCACAGGGTCGTTGTGCAAGGACCAGGTCCAGGTCCTCGTTATGGTCATGTAATGTCTTTGGTTGCGCAGCGGTTTCTTCTTTCAATCAGCGGCAATGATGGCAAGCGGCCGTTAGCAGATGTGTGGGCACTCGACACTGCAGCGAAACCCTATGAATGGCGAAAGCTTGAGCCAGAGGGCGATGGACCCCCACCCTGCATGTACGCCACTGCAAGCGCTCGTTCTGATGGTTTGCTGCTTCTGTGTGGTGGGAGAGACGCCAGTAGCGTGCCTTTAGCGAGTGCCTATGGACTTGCGAAACATCGCGATGGTCGATGGGAGTGGGCGCTTGCGCCGGGCATCTCTCCCTCTCCACGATATCAACACGCAGCGGTCTTCGTGAATGCAAGGCTACACGTCTCCGGGGGAGCTTTAGGAGGTGGACGGATGGTTGAGGATGCGTCCAGCGTAGCAGTTCTAGATACAGCTGCTGGAGTGTGGTGTGATAGAAAGGCAGTCGTCACAAGTCCAAGAACGGGAAGGTACAGTGCGGATGCTGCAGGTGGGGAGGCGTCTGTTGAACTGACAAGACGCTGCCGCCATGCAGCCGCAGCTGTTGGTGATCTCATATTTATGTATGGTGGACTTAGAGGAGGAGTCTTGCTGGATGACCTTCTTGTGGCAGAGGACCTAGCAGCTGCGGAG---CCTCCAACTGGTGTCCGGCTTCATCATAGAGCTGTGGTTGTTGCAGCAGAATCTGGAGGAGCTTTAGGGGGGTTGGTCAGACAACTTTCCATAGATCAATTCGAAAATGAAGGCCGTAGAGTAAGCTATGGAACACCTGATAGTGCAAGT---GCTGCAAGAAAGCTTCTGGATCGACAAATGTCGATAAGCGGCATACAAAAGAAGGTGCTTGGACATCTCTTAAAGCCACGTGGCTGGAAGCCTCCAGTAAAAAGACAATTTTTTATGGATTGTAACGAGGTCGCTGAACTGTGTGAGACAGCAGAGCGTCTGTTTGCACGAGAACCGAGTGTGCTACAAATCAGAGCCCCTGTAAAAATCTTTGGTGATCTTCATGGTCAATTTGGGGACTTGATGAGATTATTTGATGAATATGGCTCACCATCAACAGCTGGGGATATAACGTACATCGACTATCTTTTCCTTGGCGATTATGTTGACCGCGGCCAGCATAGCCTGGAAACCATCACACTCTTGCTGGCATTGAAGGTAGAATATCCCAGGAATGTGCATCTGATTCGTGGAAACCACGAGGCTGCGGATATTAATGCTCTTTTCGGTTTTCGTATTGAGTGCATCGAAAGAATGGGTGAAAGAGATGGGATATGGGTCTGGCAACGCATAAATCAGCTCTTCAACTGGCTCCCATTGGCGGCACTGATAGAAAAAAAAATCATATGTATGCACGGCGGGATAGGGAGGTCTATAAATCTTGTGGAGCAAATCGAGGCGCTGCAGCGCCCTATAACAATGGAAGCAGGATCAGTTGTTTTGATGGATCTTCTCTGGTCGGACCCAACAGAGAATGACAGCGTTGAAGGTCTTCGTCCAAATGCGAGAGGCCCCGGTCTGGTGACGTTTGGGCCGGATCGTGTCATGGAGTTTTGTAAAAACAACGATCTGCAGCTTATCGTGAGGGCACATGAGTGCGTCATGGACGGATTTGAGCGCTTTGCACAGGGCCACTTAATCACGTTGTTTTCTGCCACCAATTATTGTGGCACTGCTAACAACGCCGGAGCTATCTTAGTGCTAGGTAGGGACCTTGTTGTTGTTCCTAAACTCATCCATCCTATTCCACCTCCTATCGTATCACCGGAGTCTTCGCCTGAGCATCATGTGGAAGATACGTGGATGCAGGAGCTCAATGTCCAAAGACCACCAACGCCAACGCGAGGTAGGCCTCAT---GCAGCA---AACGATCGGGGTTCATTAGCGTGGATC
	Marchantia_emarginata_DN1538_30100               ------------------------------------------------------------------------------------------------------------------------------------------------------------------------------------------------------------------------------------------------------------------------------------------------------------------------------------------------------------------------------------------------------------------------------------------CAATCTAGACCAAGATGGCACAGGGTCGTTGTGCAAGGACCGGGTCCAGGTCCCCGATACGGTCATGTCATGTCATTAGTTGCGCAACGTTTCCTCCTGTCCATCAGTGGCAATGACGGGAAGCGGCCACTGGCAGATGTGTGGGCACTGGATACTGCAGCGAAGCCATATGAATGGCGAAAACTAGAACCGGAGGGCGACGGTCCCCCACCCTGCATGTATGCCACAGCAAGCGCACGCTCAGATGGTTTGCTTCTTCTTTGTGGAGGAAGAGACGCCAGTAGCGTGCCTTTAGCAAGTGCTTATGGGCTTGCGAAGCACCGGGATGGCCGTTGGGAATGGGCTCTCGCACCGGGTGTATCTCCTTCACCGAGGTATCAACACGCAGCGGTTTTTGTCAACGCGAGGCTCCACGTCTCCGGCGGTGCTTTGGGGGGTGGGCGAATGGTGGAGGATGGCTCCAGTGTAGCAGTTCTTGATACAGCTGCGGGAGTATGGTGCGACAGAAAGGCAGTTGTGACGAGTCCAAGGACGGGAAGGTACAGCGCTGATGCTGCAGGGGGAGAGGCCTCAGTTGAGCTCACAAGACGGTGTCGTCACGCAGCTGCAGCAGTTGGTGATCTCATTTTTTTGTACGGTGGACTTAGAGGAGGAGTCTTGCTCGATGACCTTTTGGTGGCAGAAGACTTGGCTGCTGCGGAA---CCACCAACTGGTGTTAGACTTCATCATAGAGCTGTTGTAGTTGCTGCTGAGTCGGGAGGAGCTTTAGGAGGTTTGGTCAGGCAACTCTCTATTGATCAGTTTGAAAATGAAGGGCGTAGAGTAAGCTATGGAACTCCTGATAGTGCAAGT---GCTGCAAGAAAGCTTTTGGATCGACAAATGTCGATCAGTGGTGTACAAAAGAAGGTTCTTGGACACCTTTTAAAACCACGCGGTTGGAAGCCGCCGGTAAAAAGGCAGTTCTTCATGGATTGTAATGAGGTTGCCGAGTTGTGTGAGACAGCTGAGCGTCTGTTTGCCCGGGAACCAAGTGTGCTGCAAATCAGGGCTCCAGTAAAAATATTCGGTGATCTTCATGGTCAGTTTGGAGATTTAATGAGATTATTTGATGAATATGGATCTCCTTCAACAGCTGGAGACATCACGTACATAGACTATCTGTTCCTAGGTGATTATGTCGACCGTGGGCAGCATAGCTTGGAAACCATCACACTTTTGCTGGCGTTGAAGGTAGAATATCCCAGGAATGTCCACCTTATCCGCGGGAACCACGAAGCTGCGGATATCAATGCGCTTTTCGGCTTTCGAATTGAATGTATCGAGCGAATGGGTGAAAGCAATGGAATCTGGGTCTGGCAACGTATTAATCAGCTTTTCAACTGGCTTCCTCTGGCGGCGTTGATAGAGAAAAAAATTATTTGTATGCACGGTGGGATAGGAAGGTCTATAAATCTTGTGGAGCAAATTGAAGCATTGCAGCGCCCAATTACAATGGAGGCAGGATCAGTGGTTCTGATGGATCTTCTCTGGTCGGACCCAACGGAGAATGATAGTGTCGAAGGTCTTCGTCCAAATGCACGTGGTCCTGGTCTGGTAACGTTTGGGCCGGATCGCGTTATGGAGTTTTGTAAAAACAACGATCTGCAGCTTATTGTGAGGGCACACGAGTGCGTCATGGATGGATTTGAGCGCTTTGCACAGGGTCACTTGATCACTTTATTCTCTGCCACCAATTATTGTGGCACTGCAAACAATGCTGGAGCTATACTAGTATTGGGTAGAGATCTTGTTGTCGTTCCCAAGCTCATCCATCCTATTCCACCTCCTATCGCGTCACCAGAGTCTTCCCCTGAACATCATGTAGAGGATACGTGGATGCAGGAACTTAATGTCCAAAGACCACCAACGCCAACCCGTGGCAGGCCTCAT---GCAGCT---AGTGATCGGGGTTCATTGGCTTGGATC
	Conocephalum_conicum_2042113_2045351_ILBQ        ------------------------------------------------------------------------------------------------------------------------------------------------------------------------------------------------------------------------------------------------------------------------------------------------------------------------------------------------------------------ATGGTTGTGATTCAGGGTGGTATTGGTCCCGCTGGACTTTCCACCGACGATCTGCACGTTCTTGACCTTACCCAGTCCAGACCCCGGTGGCACAGAGTTGTTGTACAAGGGCCTGGACCTGGACCACGATATGGTCATGTTATGTCTTTGGTGGCACAGCGATTTCTCTTGTCAATAAGTGGCAATGATGGAAAGCGGCCCCTTGCAGATGTCTGGGCACTAGACACTGCCGCAAAGCCTTACGAGTGGCGTAAACTGGAGCCAGAGGGAGATGGTCCACCACCATGCATGTATGCAACAGCTAGTGCCAGATCGGACGGTCTTTTACTCCTTTGTGGTGGAAGAGATGCTAGTAGTGTGCCCCTTGCCAGTGCATATGGCCTTGCGAAGCATCGCGACGGACGTTGGGAATGGGCAATCGCTCCCGGTGTATCTCCTTCTCCTCGCTATCAACATGCTGCAGTGTTTGTCAATGCGAGATTACATGTATCGGGTGGAGCTCTTGGCGGTGGTCGAATGGTTGAAGATGCTTCTAGCGTAGCAGTGCTGGACACGGCAGCCGGTGTCTGGTGCGATCGAAAGTCCGTCGTCACCAGTCCTCGCACGGGAAGGTATAGTGCAGATGCAGCGGGAGGGGATGCATCTTGTGAGCTGACAAGACGATGCCGACATGCCGCTGCTGCCGTGGGGGATCTTATCTTTATGTACGGTGGACTACGTGGAGGTGTGTTATTAGATGACCTTCTCGTCGCAGAGGACTTGGCTGCCGCTGAA---CCTCCGATGGGTGTTCGGCTCCATCATCGAGCAGTTGTCGTAGCTGCCGAGTCTGGGGGAGCCCTAGGAGGCCTTGTGAGGCAACTTTCAATTGACCAGTTTGAAAATGAAGGTCGACGAGTTAGTCATGGAACCCCAGATAGTGCGAGT---GCGGCTCGAAGACTTCTAGATAGACAAATGTCTATAAGTGGGGTTCAGAAAAAGGTTCTCTCACATTTGTTGAAGCCTCGTGGCTGGAAGCCCCCTGTCAAGAGACAATTTTTCATGGATTGCAATGAAATTTCAGAGCTTTGTGATACCGCGGAAAGATGCTTTGCTCATGAGCCCAGTGTCTTACAAATCAAAGCACCAGTGAAAATCTTTGGTGATCTCCACGGTCAATTTGGTGATCTAATGCGGCTCTTTGATGAGTACGGATCTCCGTCAACTGCAGGTGACATAACGTATATTGATTATCTTTTTCTTGGTGACTACGTCGATCGGGGACAGCACAGCTTGGAAACCATTACCCTACTTCTTGCCTTAAAGATTGAATATCCCAATAATGTCCATCTCATCCGAGGAAATCATGAGGCTGCCGATATCAACGCACTGTTTGGATTTCGAATTGAGTGTATCGAGCGAATGGGAGAGAGAGATGGTATATGGGCATGGCAGCGAATAAATCAGTTATTCAATTGGCTACCTTTAGCAGCGTTGATAGAGAAGAAAATCATCTGTATGCATGGTGGAATTGGGAGGTCCATAAATCATGTCGAACAGATTGAGGCACTCCAACGTCCCATAACCATGGAAGCAGGCTCTGTTGTGTTGATGGATCTCCTTTGGTCTGATCCAACAGAAAACGATAGTGTGGAGGGTTTACGACCCAATGCCCGTGGTCCTGGCCTGGTAACATTTGGACCTGATCGAGTTATGGAGTTTTGCAAGAACAACGACTTGCAACTCATTGTTAGAGCGCATGAATGTGTTATGGATGGTTTCGAACGCTTTGCTCAAGGACATTTGATTACCCTTTTTTCTGCAACAAATTACTGCGGGACAGCCAATAACGCGGGAGCTATACTAGTTCTTGGAAGGGATCTGGTCGTTGTGCCAAAGCTGATACATCCAATACCCCCAGCAATCACATCTCCTGAATCATCTCCTGAACGACATTTGGAGGACACGTGGATGCAGGAATTAAATGTTCAGAGGCCCCCTACTCCGACACGCGGCAGACCCCAG---GCTCCT---AGTGATCGTGGCTCATTGGCCTGGATA

;
End;

#NEXUS

Begin DATA;
	Dimensions ntax=17 nchar=615;
	Format datatype=NUCLEOTIDE gap=-;
	Matrix
	[                                 1         11        21        31        41        51        61        71        81        91        101       111       121       131       141       151       161       171       181       191       201       211       221       231       241       251       261       271       281       291       301       311       321       331       341       351       361       371       381       391       401       411       421       431       441       451       461       471       481       491       501       511       521       531       541       551       561       571       581       591       601       611     ]
	[                                 |         |         |         |         |         |         |         |         |         |         |         |         |         |         |         |         |         |         |         |         |         |         |         |         |         |         |         |         |         |         |         |         |         |         |         |         |         |         |         |         |         |         |         |         |         |         |         |         |         |         |         |         |         |         |         |         |         |         |         |         |         |     ]
	Lunularia_cruciata_2073401_TXVB   TCTGACGATGATTATGATTATTTGTTCAAAGTCGTTCTCATCGGGGACTCCGGAGTAGGGAAATCAAACCTGTTGTCTAGATTCACTCGCAACGAGTTCAGTCTGGAATCCAAATCAACTATTGGCGTGGAGTTTGCAACCCGTAGCATCAATGTGGACAGCAAGCTCATCAAGGCCCAGATATGGGACACTGCTGGTCAAGAGAGGTACAGGGCGATTACTAGCGCGTATTATCGTGGGGCCGTGGGAGCTCTCTTGGTTTATGACATCACACGACACGTCACCTTTGAGAATGTGGAGAGGTGGCTTAAAGAGTTGAAGGATCACACGGATTCCAATATAGTGGTTATGCTTGTCGGAAACAAATCAGATCTCCGGCATTTAAGAGCTGTGTCCACAGACGATGGGCAG---TCATTCTCTGAGAAGGAAGGTCTGTTTTTCATGGAAACTTCTGCCCTCGAGTCTACAAATGTGGAGAATGCTTTTAAGCAGATTTTGACGCAGATCTACAGGGTGGTGAGTAAAAAGGCTCTGGACGTTGGTGAGGATCCATCAGCTGGA---CCTGGGAAAGGTCAAACAATCACA---AAGAAAGTAGGGTGCTGCTCA
	Blasia_pusilla_c353810            TCGGACGATGATTATGACTATTTGTTCAAAGTGGTTCTTATTGGAGACTCTGGAGTAGGTAAATCAAATCTGTTGTCTAGATTTACCCGGAATGAGTTCAGTCTGGAATCGAAATCAACTATTGGCGTGGAGTTTGCTACTCGTAGCATCAATGTGGACAGCAAACTCATCAAGGCGCAGATATGGGACACTGCAGGTCAAGAAAGGTACAGGGCAATCACAAGTGCGTATTATCGTGGGGCTGTCGGAGCTCTACTGGTCTATGATATTACACGGCACGTAACCTTCGAGAATGTGGAGAGATGGCTAAAAGAACTCAAGGATCACACTGATTCTAATATTGTGGTTATGCTAGTTGGTAACAAGTCAGATCTGCGACATCTAAGAGCCGTTTCAACTGACGATGGTCAA---TCCTTTTCGGAGAAGGAAGGTCTTTTCTTCATGGAGACATCTGCGCTTGAATCTACGAATGTTGAAAATGCCTTCAAGCAGATACTGACGCAGATCTACCGGGTGGTAAGTAAAAAGGCTCTGGACGTTGGTGACGATCCATCTGCTGGC---CCTGGGAAGGGTCAAACTATTACA---AAAAAAGTAGGATGCTGCTCA
	Lunularia_cruciata_DN1463         TCTGACGATGATTATGATTATTTGTTCAAAGTCGTTCTCATCGGGGACTCCGGAGTAGGGAAATCAAACCTGTTGTCTAGATTCACTCGCAACGAGTTCAGTCTGGAATCCAAATCAACTATTGGCGTGGAGTTTGCAACCCGTAGCATCAATGTGGACAGCAAGCTCATCAAGGCCCAGATATGGGACACTGCTGGTCAAGAGAGGTACAGGGCGATTACTAGCGCGTATTATCGTGGGGCCGTGGGAGCTCTCTTGGTTTATGACATCACACGACACGTCACCTTTGAGAATGTGGAGAGGTGGCTTAAAGAGTTGAAGGATCACACGGATTCCAATATAGTGGTTATGCTTGTCGGAAACAAATCAGATCTCCGGCATTTAAGAGCTGTGTCCACAGACGATGGGCAG---TCATTCTCTGAGAAGGAAGGTCTGTTTTTCATGGAAACTTCTGCCCTCGAGTCTACAAATGTGGAGAATGCTTTTAAGCAGATTTTGACGCAGATCTACAGGGTGGTGAGTAAAAAGGCTCTGGACGTTGGTGAGGATCCATCAGCTGGA---CCTGGGAAAGGTCAAACAATCACA---AAGAAAGTAGGGTGCTGCTCA
	Treubia_lacunosa_DN39995          TCAGATGACGATTACGATTACCTGTTCAAGGTAGTCCTGATAGGTGATTCTGGAGTCGGGAAGTCTAACTTACTTTCAAGGTTTACTCGTAATGAGTTCAGTTTGGAATCCAAATCTACAATTGGTGTGGAGTTTGCCACTCGAAGCATCAATGTTGACAGCAAACTCATCAAAGCTCAGATTTGGGATACTGCCGGCCAAGAAAGGTACAGAGCTATAACAAGTGCATACTATAGAGGAGCTGTGGGTGCTCTGCTAGTGTATGACATTACACGACATGTTACTTTTGAAAATGTGGAGAGATGGTTGAAAGAGCTCAAGGATCACACTGATTCAAATATCGTGGTGATGCTTGTTGGAAACAAATCTGATTTGCGCCATTTGAGGGCAGTCTCCACCGATGATGGTCAG---TTCTTCTCTGAGAAGGAAAGTCTTTTTTTTATGGAGACTTCTGCCCTGGAATCAACAAATGTTGAGAATGCTTTCAAACAGATTCTCACTCAGATTTACAGGGTTGTAAGCAAGAAGGCTCTCGACGTTGGGGATGATGCTCTAGCAGTA---CCTGGCAAGGGTCAAACCATAAGT---AGAAAAGTGGGTTGCTGTTCA
	Treubia_lacunosa_DN10061          TCAGATGACGATTACGATTACCTCTTCAAGGTTGTTTTGATTGGAGACTCTGGAGTGGGAAAGTCAAATCTTTTGTCGAGGTTTACACGTAACGAGTTCAGTTTAGAATCAAAATCTACTATAGGCGTCGAGTTCGCTACCCGAAGCATCAATGTTGACAGCAAGCTCATCAAAGCGCAGATATGGGACACTGCGGGTCAAGAGAGATACAGGGCAATCACAAGTGCTTACTATCGAGGCGCAGTGGGTGCGCTACTTGTTTACGACATCACACGACATGTTACGTTTGAAAATGTGGAAAGATGGCTCAAGGAATTGAAGGATCATACAGATTCGAACATTGTGGTGATGCTTGTTGGCAATAAATCTGATCTTCGACATTTGAGAGCTGTATCCACTGATGATGGACAA---AGCTTCTCGGAAAAGGAGAGCTTGTTCTTTATGGAGACATCAGCACTGGAATCAACCAATGTGGAACATGCATTTAAGCAGATATTGACTCAGATCTACAGGGTGGTTAGCAAGAAGGCCCTAGATGTTGGTGAAGATATGTCAGCAGTG---CCTGGTAAAGGTCAAACCATATCC---AAAAAAGTAGGATGCTGTTCC
	Marchantia_polymorpha_MpUg00350   TCCGACGATGATTATGATTATTTGTTCAAAGTTGTTCTCATCGGAGACTCCGGGGTAGGAAAATCAAACCTGTTGTCTAGATTCACGCGCAACGAGTTCAGTCTGGAATCCAAATCAACCATTGGCGTGGAGTTTGCAACTCGTAGCATCAATGTGGACAGCAAACTCATCAAAGCTCAGATATGGGACACTGCTGGTCAAGAGAGGTACCGGGCCATCACTAGCGCGTATTATCGTGGTGCCGTAGGAGCTCTCTTGGTATATGATATAACTCGTCACGTCACTTTCGAGAACGTGGAAAGGTGGCTGAAGGAGTTGAAGGATCACACTGATTCTAATATAGTGGTTATGCTCGTTGGGAACAAATCAGATCTGCGGCATCTAAGAGCTGTTTCCACTGACGATGGTCAG---AACTTTTCTGAGAAAGAAAGCCTTTTTTTCATGGAGACTTCTGCCCTCGAGTCCACAAATGTTGAGAATGCTTTCAAGCAGATTCTTACTCAGATTTACAGGGTGGTAAGCAAGAAGGCTCTGGACGTCGGTGAGGATCCATCTGCTGGA---CCTGGGAAAGGTCAAACAATAACA---AAGAAAGTAGGATGTTGCTCA
	Marchantia_polymorpha_MpVg00760   TCCGACGATGACTATGATTATTTGTTCAAAGTTGTTCTCATCGGAGACTCCGGGGTAGGCAAATCAAACCTTTTGTCTAGATTTACGCGCAACGAGTTCAGTTTGGAATCCAAATCAACCATTGGCGTGGAGTTTGCAACCCGTAGCATCAATGTGGACAGCAAGCTCATCAAAGCTCAGATATGGGACACTGCTGGTCAAGAGAGGTACCGGGCCATTACTAGCGCCTATTATCGTGGTGCTGTTGGAGCCCTCTTGGTTTATGACATCACTCGTCACGTTACGTTTGAGAACGTGGAGAGGTGGCTTAAGGAGTTGAAGGATCACACTGATTCCAATATAGTGGTTATGCTCGTTGGGAACAAATCAGATCTGCGGCATTTAAGAGCTGTTTCCACTGACGATGGTCAG---TCCTTCTCCGAGAAGGAAAGTCTTTTTTTCATGGAGACCTCCGCCCTCGAGTCCACAAATGTTGAAAACGCTTTCAAGCAGATTCTCACTCAAATCTACAGGGTGGTAAGCAAAAAGGCTCTGGACGTTGGGGAGGATCCATCTGCTGGA---CCTGGGAAAGGTCAAACAATCCAA---AAGAAAGTAGGATGTTGCTCA
	Pellia_neesiana_2002924_JHFI      TCTGATGACGATTACGACTATTTGTTCAAAGTGGTGCTGATCGGGGACTCCGGAGTTGGTAAATCGAACCTTTTGTCTAGATTTACGCGCAATGAGTTCAGTCTGGAATCCAAGTCCACCATTGGCGTGGAGTTCGCGACTCGTAGCATCAACGTCGACGGTAAACTCATCAAGGCCCAGATATGGGACACTGCCGGTCAAGAAAGATATAGGGCTATTACGAGTGCATATTATCGCGGTGCTGTGGGAGCTCTTCTGGTTTATGATATCACACGGCATGTCACTTTTGAGAACGTGGAAAGGTGGCTCAAAGAGCTCAGGGACCATACGGACTCCAATATCGTGGTAATGCTCGTCGGGAACAAGTCCGATCTGCGGCATTTGAGGGCCGTTTCAACGGACGATGGTCAG---TCTTTCTCAGAACGAGAGGGTCTGTTCTTCATGGAGACTTCTGCACTTGAGTCGACGAATGTGGAGAATGCATTCAAGCAGATTTTGACTCAGATTTACAGGGTCGTAAGCAAGAAAGCTTTGGATGTTGGGGAGGACCCGGCAGCTGGC---CCCGGAAAGGGACAAACAATCGCA---AGAAAAGTGGGGTGCTGCTCG
	Pallavicinia_lyellii_2105855_YFGP TCCGATGACGATTATGACTACTTGTTCAAAGTGGTTCTCATCGGAGACTCTGGAGTAGGTAAATCGAACCTCTTGTCGAGATTTACACGCAACGAGTTCAGCTTGGAATCTAAATCCACCATTGGCGTGGAGTTTGCAACTCGTAGCATTAATGTCGACAGCAAGCTTATCAAGGCACAAATATGGGACACCGCTGGGCAAGAAAGATACAGGGCCATTACGAGCGCGTACTATCGTGGGGCTGTAGGAGCTCTCTTGGTTTATGACATCACACGACACGTGACTTTTGAGAACGTGGAGAGGTGGCTCAAGGAGCTCAAAGACCACACTGATTCCAATATAGTGGTTATGCTTGTTGGAAACAAGTCGGATCTACGACATCTGCGAGCCGTCTCAACTGATGATGGCCAG---TCTTTCTCAGAGAAAGAGGGTCTGTTCTTCATGGAGACGTCTGCACTTGAGTCAACCAATGTGGAGAACGCTTTCAAGCAGATATTAACTCAGATTTATAGGGTTGTGAGTAAGAAAGCCCTCGACGTCGGCGAGGACATGTCAGCTGGC---CCTGGGAAAGGGCAAACCATCACC---AAGAAGGTAGGATGCTGCTCA
	Pallavicinia_lyellii_2105622_YFGP TCAGACGATGATTACGATTATCTGTTCAAGGTTGTGCTGATCGGCGATTCTGGCGTCGGGAAGTCCAATCTTCTCTCCAGGTTTACGCGGAACGAGTTCAGTTTAGAGTCGAAATCCACGATCGGAGTGGAGTTCGCAACACGTAGCATCAACGTGGACGGCAAACTCATCAAAGCTCAGATATGGGATACCGCAGGTCAAGAAAGGTACAGAGCTATCACTAGTGCATATTATCGAGGAGCTGTGGGTGCACTCCTGGTGTATGATATCACTCGACATGTAACTTTCGAGAATGTGGAAAGATGGCTGAAAGAGCTGAAGGATCATACTGATTCCAACATTGTGGTGATGCTGATCGGGAACAAATCTGACCTGCGCCATTTGAGAGCTGTATCTGCAGATGATGGGCAG---TCATTCTCTGAGAAAGAGGGCCTTTTCTTTATGGAGACTTCTGCTCTTGAATCAACGAATGTGGAAAATGCTTTCAAACAGATTTTGACCCAGATTTACAGGGTTGTGAGCAAGAAGGCCCTTGATGTTGGAGAAGATCCCTCATCCTTA---CCTGGAAAAGGGCAAACGATAAGT---ACGAAGGTTGGGTGTTGTTCT
	Pallavicinia_lyellii_DN9426       TCAGACGATGATTACGATTATCTGTTCAAGGTTGTGCTGATCGGCGATTCTGGCGTCGGGAAGTCCAATCTTCTCTCCAGGTTTACGCGGAACGAGTTCAGTTTAGAGTCGAAATCCACGATCGGAGTGGAGTTCGCAACACGTAGCATCAACGTGGACGGCAAACTCATCAAAGCTCAGATATGGGATACCGCAGGTCAAGAAAGGTATAGAGCTATCACTAGTGCATATTATCGAGGAGCTGTGGGTGCGCTCCTGGTGTATGATATAACTCGACATGTAACTTTCGAGAATGTGGAAAGATGGCTGAAAGAGCTGAAGGATCATACGGATTCCAACATTGTGGTGATGCTGATCGGGAACAAATCTGACCTGCGCCATTTGAGAGCTGTATCTGCTGATGATGGGCAG---TCATTCTCTGAGAAAGAGGGCCTTTTCTTTATGGAGACTTCTGCTCTTGAATCGACGAATGTGGAAAATGCTTTCAAACAGATTTTGACCCAGATTTACAGGGTTGTGAGCAAGAAGGCCCTTGATGTTGGAGAAGATCCCTCATCCTTA---CCTGGAAAAGGGCAAACGATAAGT---ACGAAGGTTGGGTGTTGTTCT
	Pallavicinia_lyellii_DN501        TCCGATGACGATTATGACTACTTGTTCAAAGTGGTTCTCATCGGAGACTCTGGAGTAGGTAAATCTAACCTCTTGTCGAGATTTACACGCAACGAGTTCAGCTTGGAATCGAAATCCACCATTGGCGTGGAGTTTGCAACTCGTAGCATTAATGTCGACAGCAAGCTTATCAAGGCACAAATTTGGGACACCGCCGGGCAAGAAAGATACAGGGCCATTACGAGCGCGTACTATCGTGGGGCTGTAGGAGCTCTCTTGGTTTATGATATCACACGACACGTGACTTTTGAGAACGTGGAGAGGTGGCTTAAGGAGCTCAAAGACCACACTGATTCCAATATAGTGGTAATGCTTGTTGGAAACAAGTCGGATCTACGACATCTGCGAGCTGTCTCAACTGATGATGGCCAG---TCTTTCTCAGAGAAAGAGGGTCTGTTCTTCATGGAGACGTCTGCACTTGAGTCGACCAATGTGGAGAACGCTTTCAAGCAGATTTTAACTCAGATTTATAGGGTTGTGAGTAAGAAAGCCCTCGACGTCGGCGAGGACATGTCAACTGGC---CCTGGGAAAGGGCAAACTATCACC---AAGAAGGTAGGATGCTGCTCA
	Lc_jcf7180005779451               TCTGACGATGATTATGATTATTTGTTCAAAGTCGTTCTCATCGGGGACTCCGGAGTAGGGAAATCAAACCTGTTGTCTAGATTCACTCGCAACGAGTTCAGTCTGGAATCCAAATCAACTATTGGCGTGGAGTTTGCAACCCGTAGCATCAATGTGGACAGCAAGCTCATCAAGGCCCAGATATGGGACACTGCTGGTCAAGAGAGGTACAGGGCGATTACTAGCGCGTATTATCGTGGGGCCGTGGGAGCTCTCTTGGTTTATGACATCACACGACACGTCACCTTTGAGAATGTGGAGAGGTGGCTTAAAGAGTTGAAGGATCACACGGATTCCAATATAGTGGTTATGCTTGTCGGAAACAAATCAGATCTCCGGCATTTAAGAGCTGTGTCCACAGACGATGGGCAG---TCATTCTCTGAGAAGGAAGGTCTGTTTTTCATGGAAACTTCTGCCCTCGAGTCTACAAATGTGGAGAATGCTTTTAAGCAGATTTTGACGCAGATCTACAGGGTGGTGAGTAAAAAGGCTCTGGACGTTGGTGAGGATCCATCAGCTGGA---CCTGGGAAAGGTCAAACAATCACA---AAGAAAGTAGGGTGCTGCTCA
	Sphaerocarpos_texanus_DN5086      GCTGATGATGATTATGACTATCTGTTCAAAGTCGTTCTCATCGGAGACTCCGGGGTAGGCAAATCAAACCTATTGTCTAGATTCACTCGCAACGAGTTCAGTCTGGAATCCAAATCAACTATTGGCGTGGAGTTTGCAACCCGTAGCATCAATGTGGACAGCAAGCTCATCAAGGCTCAGATATGGGACACTGCCGGTCAAGAGAGGTACAGGGCGATCACTAGTGCGTATTATCGTGGGGCCGTAGGGGCTCTTTTGGTGTATGACATCACCCGACACGTCACATTCGAGAACGTGGAGAGGTGGCTTAAAGAGTTGAAGGATCACACTGATTCCAATATAGTGGTTATGCTCGTCGGGAACAAATCAGATCTGCGACATTTGAGAGCTGTCTCCACAGACGATGGGCAG---TCTTTCTCCGAGAAGGAAGGTCTTTTTTTTATGGAGACTTCTGCTCTGGAGTCGACAAATGTTGAGAACGCGTTTAAGCAGATTCTGACACAGATCTACAGGGTGGTGAGCAAAAAGGCCTTAGACGTTGGCGAGGATCCTTCAGCTGGA---CCTGGGAAAGGCCAAACTATTTCA---AAGAAAGTAGGATGCTGCTCA
	Marchantia_emarginata_DN6147      TCCGACGATGACTATGATTATTTGTTCAAAGTTGTTCTCATCGGAGACTCCGGGGTAGGGAAGTCAAACCTGTTGTCTAGATTCACACGCAACGAGTTCAGTCTGGAATCCAAATCAACCATTGGCGTGGAGTTTGCAACTCGTAGTATCAATGTGGACAGCAAGCTGATCAAAGCCCAGATATGGGACACTGCTGGTCAAGAGAGGTACCGAGCCATCACTAGCGCGTATTATCGTGGTGCTGTAGGAGCTCTCTTGGTTTATGACATCACTCGGCACGTCACGTTCGAGAACGTGGAGCGATGGCTTAAGGAGTTGAAGGATCACACTGATTCTAATATAGTGGTTATGCTTGTTGGGAACAAATCAGATCTGCGGCATTTAAGAGCTGTCTCTACCGACGATGGTCAG---TCCTTCTCTGAGAAGGAAAGTCTTTTTTTCATGGAGACTTCTGCCCTCGAGTCCACAAATGTCGAGAATGCTTTTAAGCAGATTCTGACTCAGATCTACAGGGTTGTAAGCAAAAAGGCTCTGGACGTTGGTGAGGATCCATCAGCTGGA---CCTGGGAAAGGTCAAACAATCACA---AAGAAAGTAGGATGTTGCTCA
	Haplomitrium_mnioides_2DN8052     TCGGACGATGACTACGATTATTTGTTCAAGGTAGTTCTGATCGGAGATTCTGGCGTCGGCAAATCCAACCTTCTATCGAGGTTTACGAGGAACGAGTTCAGTTTGGAATCCAAATCGACAATTGGGGTTGAGTTTGCCACTCGCAGCATCAATGTTGATAGCAAACTCGTCAAGGCTCAGATCTGGGACACAGCTGGTCAAGAAAGGTACAGGGCTATTACAAGTGCATACTATCGAGGAGCTGTGGGGGCACTATTAGTTTATGATATCACACGGCATGTAACTTTTGAAAATGTGGAAAGATGGTTGAAGGAGCTCAAAGATCACACGGACTCTAATATTGTTGTCATGCTTGTTGGGAACAAGTCTGATCTGCGCCATTTGAGAGCAGTATCAACGGACGATGGTCAG---TCATTCTCGGAGAAAGAAGGCCTTTTCTTTATGGAGACTTCAGCTCTCGAATCGACAAATGTAGAGAATGCTTTTAAGCAGATTCTCACTCAGATATATAGGGTTGTGAGTAAGAAGGCGCTAGATGTTGGAGAGGATGCATCAGCTGTG---CCTGGCAAAGGACAAACCATAAGT---AGAAAGGTTGGATGTTGTTCG
	Conocephalum_conicum_2043991_ILBQ TCCGACGATGATTATGATTATCTGTTTAAAGTTGTTCTCATTGGGGACTCCGGAGTAGGGAAATCAAATCTGTTGTCTAGATTTACACGGAACGAGTTCAGCTTGGAATCCAAATCAACCATTGGCGTGGAGTTTGCAACTCGTAGCATCAATGTGGACAGCAAGCTCATCAAAGCCCAGATTTGGGACACGGCTGGTCAAGAGAGGTATCGGGCGATCACTAGCGCATATTATCGTGGAGCTGTTGGCGCTCTTTTGGTGTATGACATCACGCGACACGTCACTTTTGAGAATGTTGAGAGGTGGCTCAAAGAGCTGAAGGATCATACTGATTCAAATATAGTGGTTATGCTCGTTGGGAACAAGTCAGATCTGCGGCATTTGAGAGCTGTTTCTACTGATGATGGTCAG---GCTTTCTCCGAGAAGGAAAGTCTGTTTTTCATGGAGACGTCTGCCCTTGAGTCCACAAATGTCGAGAATGCTTTTAAGCAGATTCTGACCCAGATCTACAGGGTGGTAAGCAAAAAGGCTCTTGACGTTGGGGAAGATCCATCCGCTGGA---CCTGGGAAAGGTCAAACAATCACT---AAGAAAGTAGGATGTTGCTCA

;
End;

#NEXUS

Begin DATA;
	Dimensions ntax=14 nchar=1035;
	Format datatype=DNA gap=-;
	Matrix
	[                                 1         11        21        31        41        51        61        71        81        91        101       111       121       131       141       151       161       171       181       191       201       211       221       231       241       251       261       271       281       291       301       311       321       331       341       351       361       371       381       391       401       411       421       431       441       451       461       471       481       491       501       511       521       531       541       551       561       571       581       591       601       611       621       631       641       651       661       671       681       691       701       711       721       731       741       751       761       771       781       791       801       811       821       831       841       851       861       871       881       891       901       911       921       931       941       951       961       971       981       991       1001      1011      1021      1031     ]
	[                                 |         |         |         |         |         |         |         |         |         |         |         |         |         |         |         |         |         |         |         |         |         |         |         |         |         |         |         |         |         |         |         |         |         |         |         |         |         |         |         |         |         |         |         |         |         |         |         |         |         |         |         |         |         |         |         |         |         |         |         |         |         |         |         |         |         |         |         |         |         |         |         |         |         |         |         |         |         |         |         |         |         |         |         |         |         |         |         |         |         |         |         |         |         |         |         |         |         |         |         |         |         |         |         |     ]
	Lunularia_cruciata_2002384_TXVB   GCCACGAGGTTCCCGTCACATCAACTGAGCAATGGTCTGTACGTCTCGGGTCATCCT---GATCAGCATAAAGACAAACTTCCTACAATGAGCGTGTCTCAGATGCCATACACGGGTGGAGATGTCAAGAAGTCGGGAGAGTTGGGAAAAATGTTTGATATACCGGTGGAGAAC---AACAATTTGAGCCTCGATCAAGAATACTCGTTCAGACGAAGTTTCCCG---AGAGTAATTTTATGGACTGTTATACCTTTATTCATTATGGGTTTCATCGCGGGAGCCTTCATCATTGCTGCTGTCCAGAACGCCGTCCTTCTGATAGTTGTTGCAGGCCTGTTCGTCACCGTTGCAACTATACTGTTTTGGAATACGTGCTGGGGACAGAAAACAATTACGGGATTTCTTGCCGAGTATCCTCATACCGAATTGGTCTCCGCCAAAGACGGGCAGTACGTGAAAGTCACAGGGGTAGTAACATGTGGCAGTGTGCCTCTAGAATCTTCATATCTGAAAGTAAACCGTTGCATCTATACGTCGACCGGACTTTATGAATACAGAAGTATTTTATCCAAGCCAGCCAGA---GAGACACATCATCACTTTACTTGGGGCATAAGGCATATGGAGAGATATGTGGTTGACTTCTACATATCAGATCTCCAGTCTGGATTGCGAGCGCTGGTTAAAGCTGGATATGGAGCACGACTTACACCGCACGTCATGGAGAGTGCGGTTGTGCAATTTTCTCCAAAGAGTAAA---GAGATATGTACAGAACTTTTACACTGGCTCTCGGAGAAAAATCTT---TGTACTGGGGATCGGCTGATGCGACTCAAAGAAGGGTATATCAAGGAAGGAAGCACTGTAACTGTTTTTGGCGTAGTTCAGAGGCATGAAAACGTGCTCATGATTGTGCCACCTCCAGAAGCTGTCACTACTGGTTGTCAATGGTGGAAGTTTCTCTTGCCGGCTAGCTTGGAGGGGCTGATTTTGATTTCTGACGAC---AAAAACGATGGGATCCCTTTG
	Blasia_pusilla_c332709            GCTACGAGGTTTCCTTCGCATCAGCTCAGTAACGGTCTTTATGTCTCTGGTCATCCT---GACCAGCACAAAGACAAAAGTCCGACCATGAGCGTTTCTCAGATGCCCTACACCGGTGGAGACGTGAAAAAATCCGGGGAGTTGGGCAAAATGTTTGATATCCCTGTAGAGAAC---AACAATTTGAGTCATGACCAGCAGTACTCGTTCAGGAGAAGCTTCCCA---AGGGTGATATTATGGACTGTGATACCTCTGTTCGTAATGGGCTTCATTGCCGGAGCATTTATTATTGCAGCGGTTCAAAATGCCATACTACTGATAGTTGTGGCAGGGCTCTTCGTTTCCATTGGGACACTCTTTATGTGGAATACATGTTGGGGGGTGAAGACAGTGACCGGATTTTTGATGGATTTCCCCCATTCAGAACTTGGTTCTGCCAAAGATGGGCAGTACGTGAAGGTTACAGGGGTGGTGACATGTGGCAGTGTGCCACTGGAGTCATCCTATCTTAAGGTGAATAGATGCATCTACACATCAACAGGGCTGTACGAGTTCAGGAGTTTGCTGTCCAAGCCAGCGAGA---GCAAACCATCATCACTTTACCTGGGGAGTACGGCACTTGGAGAGACATGTTGTGGACTTTTATATCTCAGATCTGCAATCAGGATTGAGAGCTCTAGTGAAAGCTGGTTATGGGGCTCGTCTAACACCATTTGTTCTGGAGAGCGCGGTTGTGGACATCAGTCCTACTAGTAAG---GAAGTACCTTCAGAATTTCTCCGTTGGTTGTCTGAGAGAAATCTC---TGTACCAGTGATCGTCTGATGCGACTCAAAGAAGGGTATATCAAGGAGGGAAGTACTGTTACTGTTTATGGTGTAGTTCAAAGGCAGGAGAACGTTTTAATGATTGTTCCACCTCCAGATGCTGTATCAACAGGTTGCCATTGGACAAAGTGTTTGCTGCCGGCAAATTTGGATGGTCTCATTTTGACCTGTGACGAC---AAGAATGAAGGAATTCCTTTG
	Lunularia_cruciata_DN6591         GCCACACGTTTCCCTTCACATCAGCTTAGCAACGGTCTTTATGTATCAGGCCACCCA---GATCAACACAAGGAGAGAGGTCCGACGATTGGTGTTTCTCAAATGCCGTACACAGGTGGAGATGTCAAGAAATCCGGTGAGCTTGGGAAGATGTTCGATATACCAGTGGAAAGT---AATGACCTAAGTCACAAACATGATTACTCCTTCAGAAGGAACTTCCCG---AGGGTTGTGTTCTGGATAGTTTTCTCCCTTTTCATCATGGGATTCTTTGCTGGAGGATTTATAATTGCAGCAGTGCACAACGCTGTGCTACTTATAGTGGTGGCAGCACTTTCCACAATTGTGCTGTTCGTTGTTGTCTGGAACACCTGCTGGGGAAGACGATCTGTGACTGGGTTTTTGGCCCAGTTCCCGAACTCCGATCTCAAGGTTGTGAAAGACGGGCAGTACGTCAAGGTTACAGGGGTGGTAACTTGTGGGAGCGTGCCACTAGAATCATCTTATCAGAAAGTGACGCGCTGCATGTATACATCTACGGGGCTGTATGAGTACAGGAGCCTTTTCTCCAAACCGGCTCGA---GAAAATCATCGGAGGTTCACCTGGGGATTAAGGCATTTGGAGAGGCACGTCGTCGATTTTTACGTATCTGATTCTCAGACTGGGCTACGAGCTCTGGTGAAAGCGGGACACGGAGCACAAGTTACTTCTTACGTGGATGAAATTCCAATCCTCAATATTACGCCAAAGCACAAG---GATCTTCCGTCAGATTTTATCGGGTGGTTGGCAGCGAGGAAACTA---TCCAGAGGCGATCGGACTATGAGACTCAAAGAAGGGTATATCAAAGAAGGAAGCACGGTAACTGTGTATGGCGTTGTGCAGAGACACGAAAATGTTTTGATGATTGTACCGCCTCCTGAAAGTGTCTCCACTGGTTGTCAGTGGACAAAGCTTCTGCTGCCAGCAAATTTGGAAGGTATTATATTGGCATGTGACAGA---AGGAACGAAGGGATCCCTCTC
	Marchantia_polymorpha_MpUg00360   TCCACAAGGTTCCCCTCTCACCAGCTGAGCAACGGGCTCTATGTATCTGGACATCCT---GATCAATACAAAGATAAAATTCCAACTATGGGCGTATCTCAGATGCCTTACACTGGTGGGGATGTGAAGAAGTCTGGAGAGTTGGGTAAAATGTTTGATATTCCGGTTGAGATT---AACAACTTGAGTTTCGACGAAGGATACTCGTTCAGGAAAAGCTTTCCC---AGAGTAGTTATATGGACTGTCATACCTTTGTTCGTAATGGGCTTCATCGCTGGAGCATTTATTATTGCTGCCGTTCAGAATGCCGTACTTCTGATAGTTGTAGCTAGCTTATTCGTTGCTGTTGCTACCCTCCTGCTATGGAATACATGCTGGGGACGGAAGACCGTAACAGGGTTTCTCGAGGAGTATCCACACTCAGAATTGGTCTCTGCCAAAGATGGGCAGTACGTCAAAGTCACTGGGGTAGTAACATGTGGCAGTGTTCCCCTGGAATCTTCATATCTGAAGGTGAACCGTTGCATCTACACTTCGACGGGGCTTTACGAGTATAGAAGCCTATTTTCGAAGCCCGCCAAA---GAGACTCATCATGTTTTTACTTGGGGCGTGAGGCACATGGAGAGACATGTGGTCGACTTCTATATATCCGATTTACAGTCCGGATTAAGAGCCCTCGTGAAAGCCGGATTTGGAGCACGACTTACACCTCATGTCATGGAGAGTTCAGTTCTGGACGTAAATACGAAGAGTAAA---GATCTACCCACAGAATTTCTGCACTGGCTGTCGGACCGAAACCTC---TGCACAGGCGAACGACCAATGCGACTCAAAGAAGGGTATATAAAGGAGGGAAGCACTGTAACTGTTTTTGGTGTAGTACAGAGGCAGGAGAACGTGCTTATGATTTTGCCGCCTCAGGAAGCCATTTCAACGGGATGTCAGTGGTGGAAATTCCTTCTGCCTGCTAGTCTTGATGGTCTAATCGTCATCTCAAACGAC---GAAAATGAAGGCATACCTTTG
	Treubia_lacunosa_DN8720           GCTACAAGGTTCCCGTCACATCAGCTTAGTAGCGGCCTCTACGTTTCTGGTCATCCC---GATCAGTATAAAGATAAAGGGCCGACAATGAGTGTTTCTCAGATGCCCTACACCGGGGGGGATATCAAAAAATCGGGAGAGTTGGGCAAAATGTTTGATATTCATGTGGAGACT---ACTAACTTAAGCCTCGATCAGAAGCACTCAATTCGGAGAAATGTTCCT---AAAGTGATTATGTGGACAGTGATCCCACTGTTTGGAATGGGCTTCATTGCTGGAGCATTCATCATTGCTGCAGTCCGAAACGCGATCTTACTCATTGTCGTGGCAGGCATCTTTGTGACTGTTTTATTACTGATCTTGTGGAACAGCTTGTGCGGGCAAAAAGCTATTACTGGGTACCTGGCCGAATATCCTGATTCTGAGCTGGGTATTGCCAAAGATGGACAATTTGTGAAAGTTACCGGGGTA---------------------------------------------------------------------------------------------------------------------------------------------------------------------------------------------------------------------------------------------------------------------------------------------------------------------------------------------------------------------------------------------------------------------------------------------------------------------------------------------------------------------------------------------------------------------------------
	Treubia_lacunosa_DN22258          GCAACAAGGTTTCCTTCTCATCAGCTTAGTAATGGTCTCTTTGTTTCCGGTCATCCA---GATCAGTATAAAGAGAAAGGATCTACAATGAGTGTTCCCCAAATGCCCTACACAGGAGGAGACGTCAAAAAGTCTGGTGAGCTGGGCAAAATGTTCGATATAATAGTTGATAGC---AGCAATTTGAGTCATGTTCAGTCATTTTCTTTCAAGAAAATTATTCCT---AAAGTGGTCCTGTGGATAGTTGTTCCTCTGTTTATCATGGGTTTCATTGCGGGCGGTTTTATTATAGCAGCCGTTCGAAATGCAAGTCTGCTTATTGCGGTGGCAGGTGTCTTTGCGGCCATGCTGGTGCTATTGATCTGGAATATTTCACGGGGTAAAAGATCTCTGAGCGGGTTCCTGGCCAGATTTCCAAACTCAGAATTAAGCACTGCCAAGGACGGACAGTATGTGAGGGTGACAGGGGTGGTAACTTGTGGAAGTGTTACTTTAGAGTCTTCTTATCAGAAAGTTCATCGGTGCATGTACACATCAACAAAATTGTATGAATACAGAAATCTGAAGTCAAAACCAGCGTGG---GGAATGCATCTCCCTCTGACTTGGGGCCTAAGGCATATGGAGAGGCATGCGGTGGATTTTTATATTTCTGATTTGCAGACGGGTTTGCGAGCTCTGGTCAAAGCTGGTTATGGTGCTCATGTCATTCCAGTTGTGGAGGAAGCTGTGGTAGTAAATATATCAGGCCAGAGTAAT---GAGCTGCCACTCGAGGTTGTACAATGGCTTACAGAACGAAACCTG---TCTGCAGACGATCGAATTATGCGCCTGAAGGAATGTTATATCAAAGAAGGGAGTACAGCAACTGTTGGAGGGGTGGTGCAAAGGAATGAAAATGTACTGATGATTGTGCCACCCTGTGAGGCTGTATCCACTGGGTGTATCTGGAGAAATCTCTTGCTGCCAGTGAGCTTGGAGGGTATCGTAATAACATGCGAGGAT---GTGAATGAGGGCATACCTCTT
	Pellia_neesiana_2018679_JHFI      GGAACCAGATTTCCTTCGCACCAGCTCAGCAACGGTCTCTATGTCTCAGGCCATCCA---GATCAATACAAGGAAAAAGAACCAACAATGGGTGTGTCTCAAATGCCTTACACAGGTGGAGACGTGAAAAAGTCTGGTGAGTTGGGCAAGATGTTTGACATTCCTGTTGAAGGC---AACGATTTGAGTCATGATCAAGAGTACTCTTTCAAAAAGAGTTTCCCG---AAGGTGGTATTGTGGACAGTGGTTCCTCTTTTTGTGATGGGTTTTATCGCTGGAGCATTTATAATTGCGGCAGTTCAGAATGCTGTTTTGCTGATTGTTGTGGCGGCTCTTTTTGTGACGGTGGTGACGCTTCTCATCTGGAATACTTGTTGCGGAAGAAGTTCAGTTATAGATTTCTTGGCGAAATACCCCAACTCAGAACTGAGTTCTGCCAAAGATGGGCAATACGTAAAGATCACAGGAGTTGTGACTTGTGGCAGCATACCATTAGAATCCTCCTATCACAAGGTGAATCGGTGTATGTACACTTCTACAGGGCTTTATGAGTACAGGAACTTATTCTCCAAGACAGCCAAT---GAGAACCATTGTTGGTTTACTTGGGGTATAAGGCATATGGAGAGGCATGTTGTTGATTTCTACATCTCTGATCTTCAAACTGGACTAAGAGCTCTGGTAAAAGCTGGGTATGGTGCTCGAATCACTCCCTATGTCGAAGAAAGTGTTGTTGTAGATGTTACTCCCAAACTCAGA---GAGCTTCCATCAGATTTTCGGCGTTGGTTGACAGAGAGAGAGCTT---TCTAGTGATGATCGTACTATGAAGCTCAAAGAGGGGTGTATCAAGGAAGGAAGTACTGTGACGGTATTGGGAGTTGTACAGAGGCATGAGAATATCTTAATGATTGTACCACCTACAGAAGTTGTGTCCACTGGTTGTAAGTGGACGAAGTGTTTGCTTCCAACTAACATTAATGGGATAATTTTGAGATGTGACGAG---AGAAATGAAGGCATTCCTCTT
	Marchantia_polymorpha_MpVg01150   ACCACACGGTTTCCGTCACACCAGCTTAGCAATGGTCTTTACGTCTCAGGCCATCCA---GATCAACATAAAGATAGAGGGGCAACGATGGGGGTGCCTCAGATGCCCTACACAGGCGGAGACGTGAAGAAATCTGGGGAGCTGGGTAAGATGTTCGATATTCCGGTCGACACT---AACTACTTGAGCGACGAGCATGAGTACTCTTTCGGGAAAAGCTTTCCG---AAAGTAGTGTTTTGGACGGTTATTCCACTCTTTCTGATGGGTTTCATCGCCGGAGGGTTTATAATCGCAGCCGTTCACAATTCCGTGCTGCTTATAGTGGTCGCTGCACTTTTTATGGCTGTGGTCTTAGTTCTAACGTGGAACTTGTGCTGGGGGAGTCGTTCTGTTACTGCGTTTTTGGCAAGATTTCCTGACTCTGAACTGGGAGCTGCAAAAGATGGGCAGTATGTCAAGGTTACCGGGGTGGTGACTTGTGGGAGTGTGCCATTAGAATCGTCTTATCAAAAAGTTACCCGTTGCATATATACATCTACCGGTCTTTATGAGTATCGGAGCGTCTTTACAAAACCAGCTCGT---GAAAACCACCGACGCTTCACATGGGGCTTAAGACACTTGGAGAGGCATGTTGTCGACTTCTACATATCTGACTTTCAAACTGGCCTACGAGCCCTAGTGAAAGCGGGATATGGTGCACGAGTCACTTCGTATGTTGATGAAAGCCCGATTCTGGATATTACTCCAAACGTGAAG---GACCTGCCATCAGACGTCCTTCGCTGGATAGCAGAGAGGAAACTG---TCTATTGACGATCGAATTCTGAGACTCAAAGAAGGGTATATAAAGGAAGGCAGTACGGTCTCTGTGTTGGGTGTCGTACAAAGACATGAAAATGTGTTGATGATTGTACCTCCTTCTGAAGTCGTATCAACCGGTTGTCAGTGGAAGAAGCTTTTGCTGCCGGCCAGTATGGAAGGTATTATTTTGGCATGTGAGAAA---AGGAATGAAGGAATACCTCTC
	Pallavicinia_lyellii_2010612_YFGP GAATCGAGATTTCCATCGCATCAGCTAAGCAATGGCCTCGTCGTCTCTGGACGCCCG---CAGCAACAGAAAGATAAGAGCCCCACAATGGGCGTTGCTCAGGTTCCTTACACGGGCGGAGACATTAAGCAATCCGGGGAGCTGGGGAAGATGTTCGACATTCGAATTGATAAC---AACTACTTAAGTCATGATAAGGACTATGCTTTTCGGAGACATTTTCCCACCAAGGTCATTTTGTGGACCGTGATACCGTTATTCGTGATCGGATTTGTTGCTGGTGGGTTCATCATTGCAACGGTTCACAATGCCATTCTCCTGATTATCGTGGGAGGACTCTTCGTTATCGTTGTTTTACTTCTTGCTTGGAACACGTGGTGGGGCTACAGGTCTGTCACTGGATACTTGAACAAATACCCCGAGTCGGACCTGGGAGCAGCAGAGGACGGGCAGTTCGTGAAAGTAACGGGGGTGGTGACTTGTGGAAGTACCCCTTTGCAATCGTCTTACCTCAAAATCAATCGTTGCATTTATACGTCAACAGGACTTTACGAGTACAGGAGTTTCCGGTCTAACCCAGTCAGT---CAGAAGCACTATCGTTTCACTTGGGGAGCAAGACATCTGGAGAAACATGTCGTGGACTTTTACATTTCTGATCTTCAGTCTGGCCACAGAGCTCTTGTGAAAGCGGGAAGTGGAGCGCGGGTAACAGCGTACGTGGAGGAAAGTGCCGTGGTTGACATCCCACCGATGGCGAAA---GAGGTTTCTCCCGACTTCGTGTCATGGTTGTCAGAAAGGAGTCTT---CGCACCAGCGAGCGAGCAATGCGGCTTAAAGAAGGATGCATTACGGAGGGCAGCACTGTTACCGTCTTCGGTGTTGTGCAGAGGCATGAGAACGTGCTTATGATTGTGCCTCATCCAGGAGTTGTTTCGATAGGCTGTCAGTGGTCGAGGTTACTGTTGCCAGGCAAGTTGGAGGGCCTCATTTTGAAATGCGACGAT---AAGAATGAAGGCATACCTCTC
	Lc_jcf7180005785310               GCCACGAGGTTCCCGTCACATCAACTGAGCAATGGTCTGTACGTCTCGGGTCATCCT---GATCAGCATAAAGACAAACTTCCTACAATGAGCGTGTCTCAGATGCCATACACGGGTGGAGATGTCAAGAAGTCGGGAGAGTTGGGAAAAATGTTTGATATACCGGTGGAGAAC---AACAATTTGAGCCTCGATCAAGAATACTCGTTCAGACGAAGTTTCCCG---AGAGTAATTTTATGGACTGTTATACCTTTATTCATTATGGGTTTCATCGCGGGAGCCTTCATCATTGCTGCTGTCCAGAACGCCGTCCTTCTGATAGTTGTTGCAGGCCTGTTCGTCACCGTTGCAACTATACTGTTTTGGAATACGTGCTGGGGACAGAAAACAATTACGGGATTTCTTGCCGAGTATCCTCATACCGAATTGGTCTCCGCCAAAGACGGGCAGTACGTGAAAGTCACAGGGGTAGTAACATGTGGCAGTGTGCCTCTAGAATCTTCATATCTGAAAGTAAACCGTTGCATCTATACGTCGACCGGACTTTATGAATACAGAAGTATTTTATCCAAGCCAGCCAGA---GAGACACATCATCACTTTACTTGGGGCATAAGGCATATGGAGAGATATGTGGTTGACTTCTACATATCAGATCTCCAGTCTGGATTGCGAGCGCTGGTTAAAGCTGGATATGGAGCACGACTTACACCGCACGTCATGGAGAGTGCGGTTGTGCAATTTTCTCCAAAGAGTAAA---GAGATATGTACAGAACTTTTACACTGGCTCTCGGAGAAAAATCTT---TGTACTGGGGATCGGCTGATGCGACTCAAAGAAGGGTATATCAAGGAAGGAAGCACTGTAACTGTTTTTGGCGTAGTTCAGAGGCATGAAAACGTGCTCATGATTGTGCCACCTCCAGAAGCTGTCACTACTGGTTGTCAATGGTGGAAGTTTCTCTTGCCGGCTAGCTTGGAGGGGCTGATTTTGATTTCTGACGAC---AAAAACGATGGGATCCCTTTG
	Sphaerocarpos_texanus_DN9072_5599 GTCACACGTTTCCCTTCACATCAGCTCAGCAACGGTCTTTATGTTTCAGGCCATCCA---GATCAACAGAAAGAGAGAGGACCAACAATTGGTGTGCCGCAAATGCCCTACACAGGGGGAGATGTAAAGAATTCTGGCGAGCTCGGGAAGATGTTCGATATCCCTGTGGAGAAC---------------CATGAACACGAGTATTCTTTCAGGAAGAACTTCCCG---AGAGTAGTTTTCTGGACTGTTATTCCCGTCTTTATCATGGGATTCATTGCAGGGGGCTTCATAATAGCGGCTGTTCACAACTTTGTGCTGATCATAGTGGTGGCGGCACTTTTTGCGATTGTGGTGTTGGTTCTTGTGTGGAATAACTGCTGGGGAAGGCGGTCCATAACTGGGTTCTTGGCTAAATTTCCTGACTCTGAACTGGGAACTGCGAAAGATGGACAGTATGTCAAGGTTACCGGGGTAGTCACATGCGGGAGTGTGCCACTAGAATCATCTTATCAGAAAGTAACACGCTGCATGTATACATCCACGGGACTTTATGAATACAGGAGCTTTTTCTCCAAACCAGCTCGT---GAAAATCATCGAAGATTCACCTGGGGCTTACGACATTTGGAGAGGCACGTTGTTGATTTCTACATATCCGATCTTCAAACGGGGTTACGAGCTCTGGTCAAAGCGGGATACGGTGCAAGGGTTACCTCCTACGTTGATGAAACTCCAATTCTGGATATAATTCCGGGTGCGAAG---GACTTGCCACCAGACTTCCTCCGTTGGTTGACACAGAGGAATCTA---TCCAGTAGCGATCGAACCATGAGACTCAAAGAAGGGTATATTAAGGAAGGGAGTACAGTGACTGTGTTGGGGGTTGTGCAAAGGCATGAAAATGTGCTGATGATTGTACCGCCCCCTGAAGCAATATCCACTGGATGTCAGTGGAATAAGCTTCTGCTTCCGGTCAATATGGAAGGTATAATATTGACATGTGATAAG---ACAAATGACGGGATACCGCTT
	Marchantia_emarginata_DN25406     GCCACACGATTTCCTTCACATCAGCTTAGCAATGGTCTTTACGTCTCAGGCCACCCA---GATCAACATAAGGAGAGAGGGTCGACGATCGGAGTGCCTCAAATGCCCTACACAGGCGGAGACGTAAAGAAATCTGGTGAGCTGGGGAAGATGTTCGATATCCCAGTAGAAAGT---AACCATTTGGGTGATGAAAATGAATACTCTTTCCGGAAAAACTTTCCG---AAAGTAGTATTTTGGACGGTTATTCCCCTGTTCCTTATGGGTTTCATCGCCGGAGGATTTATCATTGCAGCAGTTCACAATTCTGTGCTGCTTATAGTGGTCGCAGCACTTTTTATGGTTGTGGTGTTGGTTCTAGCATGGAACACGTGCTGGGGGAGTCGATCTGTGACTGGGTTTTTGGCAAAATTTCCTGAGTCTGAGCTGGGTGCTGCAAAAGATGGACAGTACGTAAAGGTTACCGGGGTGGTGACTTGTGGGAGTGTTCCACTAGAATCATCTTATCAAAAAGTTACACGCTGCATGTATACATCTACCGGGCTATACGAGTACAGGAGTGTCTTCTCAAAACCAGCCTGT---GAGAATCATCGACGCTTCACCTGGGGTTTAAGACACTTGGAGAGACATGTTGTCGACTTCTACATATCTGATTTTCAAACTGGTCTACGAGCACTGGTGAAAGCGGGATATGGTGCTCGAGTAACTCCATATGTTGATGAAACCCCAATTCTGGACATCATTCCAAAAGTGAAG---GACCTGCCAACAGACTTCCTTCGTTGGCTAGCAGAGAGGAAAATT---TCAAGTGACAATCGACTCATGAGACTCAAAGAAGGGTATATTAAAGAGGGGAGTACCGTGACTGTGTTGGGTGTCGTACAAAGACATGAAAATGTTTTGATGATTGTACCTCCTTCTGAAGTTGTATCAACTGGCTGTCAGTGGAAGAAGCTCCTGCTGCCGGCCAATTTGGAAGGTATTATTTTGGCATGTGATAAA---AGGAATGAAGGGATACCTCTG
	Haplomitrium_mnioides_1DN5261     CCTACCAGATTTCCTTCTCATCAGCTTAGCAATGGCCTGTACGTATCCGGGCACCCT---GATCAGTATAAAGACAAGGCACCTACTATGGGCGTTCCTCAAATGCCTTACACAGGTGGAGACGTCAAGAAATCTGGCGAATTGGGTAAAATGTTTGATATACACGTTGAGGGT---AACAATTTGAGTCACGAG---GATCATTGCTTCAGGAAGAGTTTTCCT---AAAGTGGTTGTGTGGACAATAGTTCCTCTTTTCTTGATGGGTTTTATAGCAGGCGCCTTTATCATCGCAGCTGTTCAAAATGCGATATTGCTTATTGTTGTAGCGGTACTTTCTGTGTCTCTGCTTGCGCTTCTCACATGGAATTCTGTCTGGAGAAATAAGTCTGTGAGCGGATTTGTTGCAAAATTTCCGGACTCAGAACTTGATGCTGCTAAAGATGGGCAGTATGTAAAGGTTACTGGGGTTGTTACATGTGGAAGTGTCCCTTTGGAGTCCTCATATCAAAAAGTTAATCGTTGTATGTACACTTCAACTGGACTGTATGAGTATAGAAGTTTAATTTCTAAGCCTATCGGG---AAAAATCATCGTCCGTTTACTTGGGGATTGCGACATGGGGAGAGGCAGGTTGTAGACTTTTATATTTCTGATTTTCAAACTGGCATTAGGGCTTTAGTCAAAGCTGGGTATGGCGCCCGTGTTACTCCTTTTGTCCATGAAAGTGCAGTAGTGGACTTATCTTGGAAAAAAAAG---CAAATTCCTTTGGAGTTTCTTCATTGGTTGACAGGGAGAAACCTT---TCAAGTGGTGATGGACTTCTGCGGTTAAGAGAAGGGTACATTAAGGAAGGGAGTACAGTGACTGTCATGGGTGTTGTGCAAAGGCATGAGAATGTTCTAATGATTGTTCCCCCTCCTGAGGGAATAACAACTGGCTGTTTGTGGACCAAGCTTATACTGCCAATCAGCCTTGATGGAATCATTATAACATGCAGTGAT---ATGAATGAAGGTATTCCACTA
	Conocephalum_conicum_2047299_ILBQ TCCACGAGATTTCCTTCTCACCAGTTGAGTAACGGTCTCTACGTCTCCGGTCTCCCT---GATCAGTATAAAGATAAAGTACCAACAATGAGCGTTTCTCAGATGCCTTACACTGGTGGAGATATCAAGAAGTCCGGGGAGCTAGGAAAAATGTTTGACATTCCTGTTGATAAT---AATAATCTGAGTCTCGATCAAGAGTACTCGTTCAAGAGGAGTTTTCCA---CGAGTCATTTTATGGACTGTTGTGCCTCTGTTCGTTATGGGTTTCATTGCGGGAGCATTTATTATCGCCGCGGTTCAAAATGCGGTACTCCTGATTGTTGTAGCTGGCCTGTTCGTGGCCGTTGCGACTCTTCTGGTATGGAATACTTGTTGGGGACGGAAGACGATCATCGGCTTTCTTGGGGAGTACCCACATTCAGAGTTGGTGTCGGCCAAAGACGGGCAGTACGTGAAAGTCACAGGGGTAGTGACATGTGGCAGTGTTCCTCTAGAATCTTCATACCTGAAGGTAAATCGCTGTATATATACATCGACCGGACTCTACGAATATAGAAGCTTTTTCTCCAAGCCTGTCAAA---GAGACACATCAGTGCTTTACTTGGGGTGCGAGGCACGTGGAGAGGCATGTGGTTGACTTCTATATATCAGATCTACAGTCTGGATTAAGAGCGCTTGTTAAAGCTGGTTTTGGTGCCCGACTTATACCTGAGGTTGAAGACAATGCGGTTGTCGACGTCACTCCTAGGAGTAAA---GATGTCTCGTCCGAATTTTTGCGCTGGGTATCGGAGAGAAATCTT---ACTGGAGGAGATCGACGAATGAGACTCAAAGAAGGGTATATAAAGGAAGGAAGCACTGTCACTGTTTTTGGTGTTGTACAGAGGCAAGAAAACGTGCTAATGATTATACCTCCACCAGAAGCTGTGTCAACTGGATGTCAGTGGTGGAAACTTCTCTTGCCGGCTAGTCTGGAGGGTCTGATCCTTGTCTCTACAGAC---AGAAACGAAGGTGTACCTTTG

;
End;

Begin mrbayes;
   log start filename=Mapoly0018s0010_LC.log;
   charset 1st_pos = 1-.\3;
   charset 2nd_pos = 2-.\3;
   charset 3rd_pos = 3-.\3;
   partition by_codon = 3:1st_pos,2nd_pos,3rd_pos;
   set partition = by_codon;
   
   lset nst=6;
   prset ratepr=variable;
   set autoclose = yes;
   mcmc ngen=500000 printfreq=1000 samplefreq=100;
   sump burnin=2500 ;
   sumt burnin=2500;

   
   log stop;
end;


#NEXUS

Begin DATA;
	Dimensions ntax=15 nchar=507;
	Format datatype=NUCLEOTIDE gap=-;
	Matrix
	[                                    1         11        21        31        41        51        61        71        81        91        101       111       121       131       141       151       161       171       181       191       201       211       221       231       241       251       261       271       281       291       301       311       321       331       341       351       361       371       381       391       401       411       421       431       441       451       461       471       481       491       501       ]
	[                                    |         |         |         |         |         |         |         |         |         |         |         |         |         |         |         |         |         |         |         |         |         |         |         |         |         |         |         |         |         |         |         |         |         |         |         |         |         |         |         |         |         |         |         |         |         |         |         |         |         |         |       ]
	Treubia_lacunosa_DN59733_143619      CTGAACTCCGATTTCGCC---GTCCGGAAAGTCATTACAATCATTGCAGAGCGTGATGCCGCCATTCTGGAACGGAATTCCGCGATTGCCGACAAGATGATGGCATGGACCGAACGGGATGCTGCACTTCTGCAGCGCGATGTCGCATTTGCGGACAGGGATCTTGCCATCAAGGAAAGAGATGCTGCTGTTGCATCTCTT------------------------------------------------------------------------------------TGGCAGTCTTCTTGTTGCACAACTATGATCTCCATGTACCCGCTGCCCAGGAATCCTTCTAAAGGGGGTTCAAGGGTGGCCGGACGCAAGATGAGTTCAGGTGCTTTTGAAAAGTTACTGGATAAGTTGTGTACAGAAGGAGTGAAC---GTTAGTTAC---TCTGTTGATTTGAAGGATCATTGGGCAAAGCATGGGACAAACCGTTATGTTACTCTCAAG
	Lunularia_cruciata_DN1469            CATCACACGGACGTCGCC---GTCCGAAAACTGATAAACATGATTGCTGAAAGGGATGCGGCTATATTGGAGCGTAACTCTGCAATCGCAGAGAAATTAGCCGCCCGGGAAGAACGAGACACCGCCCTTCTGCAACGGGACATGGCCTATGCGGACCGCGACTCCGCTATTGAAGAGAGGGATGCAGCAGTTGCAGCTCTT---GAAAATGTTCGTTATCCCATACCACATTGTTCCTGCACAGGTGTGAAGCAGCAGTGTTACAGATGGGGC---AATGGAGGCTGGCAGTCCTCGTGTTGCACTACTATGATCTCCATGTACCCGCTGCCTATGAATCCAACCAAACGGGGATCAAGGTTGGCTGGTCGCAAAATGAGTGCTGGTGCTTTTGAGAAGCTTTTAGAGAAGCTTGCTTTAGAAGGGGTCAAC---GTGAACTAC---CCTGTTGACTTGAAGGATCACTGGGCAAAGCATGGAACGAATCGCTATGTGACTCTTAGA
	Marchantia_polymorpha_MpVg00350      CATCATACGGACGCCGCC---GTCCGGAAATTGATAACAATGATTGCCGAAAGGGATGCGGCTATTCTGGAGAGAAATTCAGCTATTGCAGAAAAAGTCGCCGCTCGTGAAGAACGAGACACTGCACTGCTCCAACGTGATATGGCCTATGCAGACCGGGACTCTGCCATCGAGGAGAGGGACGCAGCAGTTGCGGCTCTT---GAGAATGTACGTTATCCTATACCACATTGTTCATGTACAGGTGTGAAGCAGCAGTGTTACAGGTGGGGC---AATGGAGGCTGGCAGTCCTCTTGCTGCACTACTATGATCTCCATGTACCCGCTGCCGATGAATCCAACCAAAAGGGGATCAAGGTTGGCTGGTCGCAAAATGAGTGCCGGTGCTTTTGAGAAGCTCCTGGAGAAGCTTGCTTTGGAAGGGGTCAAC---GTGAACTAT---CCTGTCGATCTGAAGGATCACTGGGCAAAGCATGGAACAAATCGCTATGTCACTCTCAGA
	Pellia_neesiana_2111314_2102680_JHFI TACACCGTCCAACAACAC---GTCCGAAAACTCGTGAATATGATTGCTGAGAGGGACGCCGCAATATTCGAGCGCAATTCTGCGATGGCGGAGAAGGCAGCTGCTAACGGGGAGCGCGACAACGCACTGATGCAACGCGACATGGCGTTCGTAGACCGCGACTCCGCCATCCAGGAGCGCGACGCTGCGCTGGCCGCACTG---GACAATATTCGCTACCCTATCCCCCACTGTACGTGCACTGGCGTCAAGCAGCAGTGCTATCGGTGGGGT---AACGGCGGCTGGCAGTCCTCATGTTGTACTACTATGGTTTCCATGTACCCCCTTCCAATCAAGGCAGCTAAGAGGCGATCCAGGTTGGCTGGACGCAAAATGAGCGCTGGTGCTTTCGAGAAGCTTCTCGAGAAGCTAGCTTCAGAAGGTGTCAAT---GTGAACTAC---CCAGTGGATTTGAAGGATCACTGGGCCAAGCACGGCACGAACCGCTACGTGACTCTGAGA
	Pellia_neesiana_2112381_JHFI         ---------------------GTCCGCGCGCTCATGACTATGATGGCAGAACGAGATGCCGCCATACGTGAGAGAAATGCTGCAATCGTCGACAAGACAACCGCCAATGAAGAGAGGGACGCAGCCATCTTACAGCGGGATATGGCATTAGCCGAACGCGACTCAGCTACGAAACAGCTGCATGCAGTCCTGGCGGCCTCC---AACGGCACTCTGAATCCTATCCCCTACTGCTCTTGTACAGGTGAGAACCGGAAGTGTTACAGGTGGGGT---ACCGGCGGTTGGCAGTCATCTTGTTGCACGATTACGCTGTCCATGTACCCCCTTCCGACGAAGGGGACGGCGAGGAGCGCGAGGCTCGCCGGACGGAAGATGAGCGCCGGTGCGTTCGAGAAGCTTTTGGGGAAGCTCATCTTCGAAGGAGTAAAC---GTGGGCGAG---GCTGTAGATTTGAAAGATCATTGGGCGAAACACGGCACAAATCGGTTTGTGACTCGTAAG
	Pallavicinia_lyellii_DN122039        CATAACACGGACTACGCA---GTCCGAAAACTCATAACCATGATAGCCGAGCGAGATGCCGCTATCCTCGAGCGAAATTCTGCAATTGCGGAGAAGTCAGCAGCATGTGAAGAAAGGGACGCCGCGCTTCGACAACGTGATGTGGCATACGCTGACCGCGATTCTGCGATTGAAGAACGGGATGCTGCAGTGGCAGCCTTG---GACAATGTCCAGTACCCTATTCCCCACTGCTCTTGTACGGGTGTCAAACAGCAATGTTACAGATGGGGT---AACGGGGGTTGGCAGTCCTCTTGTTGCACTACTATGATCTCCATGTACCCGCTGCCAATGAATCCAACCAAAAGAGGATCAAGGTTGGCTGGACGCAAAATGAGTGCCGGTGCGTTCGAGAAGCTTTTGGAAAAGCTGGCTTTTGAGGGAGTGAAT---GTGAACTGT---CCGGTTGATTTGAAAGACCATTGGGCGAAGCACGGG------------------------
	Sphaerocarpos_texanus_DN14368_19387  CATCGTACGGACCCGGCC---ATCCGGAAATTGATTACGATGATCGCTGAAAGGGATGCCGCTATTCTGGAGAAAAATTCGGCGATGGCAGAGAAATTAGCTGCTCGTCAAGAACGAGACACTGCCCTCCTCCAGCGTGATCTTGCTTATGCAGACCGGGACTCAGCTATCAAGGAGAGAGACGCAGCAGTGGCTGCCCTG---GGGAACGTGCGTTATCCTATACCTCATTGTTCTTGCACAGGTGCGAAACAGCAGTGCTATAGATGGGGT---AATGGGGGCTGGCAGTCCTCCTGCTGCACGACTATGATCTCCATGTACCCGTTGCCTATGAACCCCACCAAACGGGGTTCAAGGCTGGCTGGCCGCAAAATGAGTGCCGGTGCTTTTGAGAAGCTTGTCGAGAAGCTCGCCGCCGAGGGGGTCAAC---GTGAACTAC---CCCGTCGATCTCAAGGATCATTGGGCAAAGCACGGGACCAACCGCTAT------------
	Marchantia_emarginata_DN41742_21254  CATCATACGGACGCCGCC---GTCCGGAAATTGATAACGATGATTGCTGAAAGGGATGCGGCTATATTAGAGAGAAATTCTGCGATTGCGGAAAAAATAGCCGCTCGGGAAGAACGGGACACTGCCCTTCTCCAACGTGACATGGCCTATGCAGACCGGGACTCCGCCATTGAGGAGAGAGATGCAGCAGTCGCGGCTCTT---GAGAATGTACGTTATCCTATACCTCATTGTTCATGTACAGGTGTGAAGCAGCAGTGTTACAGGTGGGGC---AATGGAGGCTGGCAGTCCTCTTGCTGCACTACTATGACCTCCATGTACCCGCTGCCTATGAATCCAACCAAAAGGGGATCAAGGTTGGCTGGTCGCAAGATGAGTGCTGGTGCTTTTGAGAAGCTCTTAGAGAAGCTTGCTTCGGAAGGTGTCAAT---GTGAACTAT---CCTGTTGATCTGAAGGACCACTGGGCAAAGCATGGAACAAATCGCTATGTTACTCTGAGA
	Treubia_lacunosa_DN144662            CTTGTTTGTGATCATGCT---TCTTTCAAGCTTATGACTGCTATTGCAGAACGAGATGCTGCTATTCTGGAAAGGAACACCGCAGTGGTGGAGAGGAAAGCGGCAAATAGCGAGAGAGATGCTGCACTCGAACGCTGTAAAATTGCTTACGCTGAACGAGACTCGGCCATCTTGGAGCGGGATGCAGCAGTGGCAGCCTTA---GAAGATGGGCATTCCGCTGTTCCCTACTGCTCATGTACAGGTGTTAATCAGCCTTGCTATAGGTGGGGT---AATGGAGGTTGGCAGTCGGCTTGCTGTACCACTATGATCTCCATGTACCCGCTTCCTATGAATCCAAAGAAAAGGAGTTCGAGGTTGGCTGGTCGGAAAATGAGCGCAGGTGCTTTTGAGAAGCTTCTGGAAAAGCTGATCTTTGAAGGCGTAAAC---GTGAAATGT---CCTATTGACCTTAAGGATCACTGGGCAAAGCATGGGACTAATCGCTACGTTACATTGCGA
	Conocephalum_conicum_2043636_ILBQ    CTAATCAGCGATCATGCT---GCCCTAAAACTTCTGAAAGTTATAGCAGAACGCGACGCGGCCATTCTTGAGAGAAACAGCGCTATCGCTGAAAAGAAAGCCGCTTGTGTGGAGAGAGATGCCGCTCTTCTGCGTTGTGATCTAGCTTTTTCGGAACGAGATTCCGCCATAGTGGAGCGCGATGCAGCGGTTGCTGCCCTA---GACAACATTTGCAATTCCATACCCTACTGCTCATGTACTGGTGTCAACCAGCCATGCTACAAGTGGGGC---AACGGAGGATGGCAGTCTGCTTGCTGCACCACTATGATCTCCATGTACCCCCTTCCAATGAACCCCAAGAAAAGAAGTTCCCGCTTGGCCGGACGGAAAATGAGTGCCGGAGCTTTTGAAAAGCTGGTGGAGAAACTCTCTCTCGAAGGGGTCAAT---GTCAGATGT---CCCATTGACTTAAAGGACCACTGGGCAAAACATGGTACCAATCGTTACGTGACTTTGAGG
	Blasia_pusilla_c326879               CTCATTTGTGACCATGCT---GCCCTAAAACTTTTGAAAGTAATTGCCGAACGCGATGCGGCTATTCTCGAGAGGAACAGTGCTATTGCCGAGAAGAAAGCTGCCTGTGAGGAGAGGGATGCCGCCCTTTTGCGTTGTGATTTGGCGTTTTCCGAACGCGATTCTGCTTTAGTTGAACGTGATGCGGCCGTCGCCGCTTTG---GATAAAATCTGCAACTCCATACCCTACTGCTCATGTACTGGTGTAAATCAGCCATGCTATAAGTGGGGC---AACGGAGGATGGCAGTCTGCTTGCTGCACCACTATGATCTCCATGTACCCCCTTCCAATGAACCCCAAGAAAAGGAGCTCGCGCTTGGCTGGACGGAAAATGAGTGCGGGAGCTTTTGAAAAGCTTGTGGAGAAGCTGACACTGGAAGGAGTGAAT---GTCAAGAGT---CCTATCGACTTGAAGGATCACTGGGCGAAGCATGGGACGAACCGATATGTCACTCTACGA
	Lunularia_cruciata_2007422_TXVB      CTTATCTGCGATCATGCT---GCCCTAAAACTTCTGAAAGTGATAGCCGAGCGCGACGCAGCCATCCTTGAAAGAAACAGCGCCATCGCGGAAAAGAAAGCAGCTTGTGTGGAGAGAGATGCGGCACTCCTGCGCTGTGATCTGGCGTTCTCAGAGCGCGATTCTGCATTAGTGGAGCGAGATGCAGCAGTTGCCGCCTTG---GACAACATTTGCAATTCCATACCCTACTGCTCATGCACTGGTGTAAACCAGCCGTGCTACAAGTGGGGC---AACGGAGGATGGCAGTCTGCTTGCTGCACCACTATGATCTCCATGTACCCCCTTCCAATGAACCCGAAGAAAAGAAGTTCGCGATTGGCCGGACGAAAAATGAGTGCCGGGGCCTTTGAAAAGCTTGTGGAGAAACTTTGTGTCGAAGGGGTGAAC---GTCAGGTGT---CCCATCGACTTGAAGGACCATTGGGCAAAGCATGGCACAAATCGTTATGTGACGCTTAGA
	Marchantia_polymorpha_MpUg00370      ATGATTTGCGATCAAACT---GCCCTAAAACTGGTGAAAGCCATTGCTGAACGCGACGCAGCCATCCTCGAGAGGAATAGCGCCATTGCCGAGAAGAAAGCCGCTTGTGTGGAAAGAGATGCAGCTCTTTTGCGTTGTGATCTCGCGTTCTCAGAGCGGGATTCCGCCCTTGTCGAGCGTGATGCAGCAGTCGCCGCCTTG---GAAAACATTTGCAATTCCATACCCTACTGCTCATGTACTGGTGTTAACCAGCCATGCTACAAGTGGGGC---AACGGAGGATGGCAGTCTGCTTGCTGCACCACTATGATCTCCATGTACCCCCTTCCAATGAACCCCAAGAAAAGAAGTTCGCGGTTGGCCGGACGGAAAATGAGTGCCGGGGCTTTTGAAAAGCTCGTGGAGAAACTCACTCTCGAAGGGGTTAAT---GTCAGATGC---CCTATAGATTTGAAAGATCATTGGGCAAAGCATGGCACGAATCGTTATGTCACTCTTAGG
	Pallavicinia_lyellii_2014789_YFGP    CTCATGTGTGATCATGCT---GCCCTGAAGTTGTTGAAGGCAATTGCTGAACGCGATGCGGCTATTCTGGAAAGAAACAATGCTTTGGCGGAGAAGAAGGCCGCCAGCGTTGAGCGAGATGCCGCTCTTCTGCGTTGTGATCTTGCATTTGCTGAACGTGACTCAGCTTTGGTAGAGCGCGATGCGGCCGTGGCTGCCTTA---AGCAGTTTCTGCAATTCCATCCCCTACTGTTCATGTACCGGTGTGAACCAACCATGCTACAAATGGGGT---AATGGAGGATGGCAGTCCGCTTGCTGTACCACTATGATCTCCATGTACCCTCTCCCAATGAATCCGAAGAAGAGAAGTTCGAGGTTGGCCGGACGCAAGATGAGTGCTGGTGCCTTCGAAAAGCTTTTGGAGAAGCTCACATTGGAAGGAGTTAAT---GTAAACTAT---CCCATCGATTTGAAGGACCACTGGGCGAAACATGGCACGAATCGGTACGTCACTCTTCGG
	Lc_jcf7180005782010                  CTTATCTGCGATCATGCT---GCCCTAAAACTTCTGAAAGTGATAGCCGAGCGCGACGCAGCCATCCTTGAAAGAAACAGCGCCATCGCGGAAAAGAAAGCAGCTTGTGTGGAGAGAGATGCGGCACTCCTGCGCTGTGATCTGGCGTTCTCAGAGCGCGATTCTGCATTAGTGGAGCGAGATGCAGCAGTTGCCGCCTTG---GACAACATTTGCAATTCCATACCCTACTGCTCATGCACTGGTGTAAACCAGCCGTGCTACAAGTGGGGC---AACGGAGGATGGCAGTCTGCTTGCTGCACCACTATGATCTCCATGTACCCCCTTCCAATGAACCCGAAGAAAAGAAGTTCGCGATTGGCCGGACGAAAAATGAGTGCCGGGGCCTTTGAAAAGCTTGTGGAGAAACTTTGTGTCGAAGGGGTGAAC---GTCAGGTGT---CCCATCGACTTGAAGGACCATTGGGCAAAGCATGGCACAAATCGTTATGTGACGCTTAGA

;
End;

#NEXUS

Begin DATA;
	Dimensions ntax=11 nchar=717;
	Format datatype=NUCLEOTIDE gap=-;
	Matrix
	[                                    1         11        21        31        41        51        61        71        81        91        101       111       121       131       141       151       161       171       181       191       201       211       221       231       241       251       261       271       281       291       301       311       321       331       341       351       361       371       381       391       401       411       421       431       441       451       461       471       481       491       501       511       521       531       541       551       561       571       581       591       601       611       621       631       641       651       661       671       681       691       701       711       ]
	[                                    |         |         |         |         |         |         |         |         |         |         |         |         |         |         |         |         |         |         |         |         |         |         |         |         |         |         |         |         |         |         |         |         |         |         |         |         |         |         |         |         |         |         |         |         |         |         |         |         |         |         |         |         |         |         |         |         |         |         |         |         |         |         |         |         |         |         |         |         |         |         |         |       ]
	Lunularia_cruciata_2002018_TXVB      AACTATCTAGTGGGCGAGGTTGATCTCTATGATGGGATTATAGTGGATCCCAGCTGTCTGCCTGCGGATATACCTACTTTTATAAACGCTCTCAGCCAATCTTTGGTTCTTTGGAAATCACAGGAAAGGAAGGGAGTTTGGCTAAAATTACCCACAGAGAATGCCAACCTGGTATATCCTGCCATTGAGGCAGGATTTGGTTATCATCATGCAGAACCGAACTATGTGATGTTGACCTACTGGATACCAGAAGTACCTTGTACACTTCCATCCAACGCATCACATCAAGTCGGTGTTGGAGCCTTTGTCCTCAACGAGCTAGGACAAGTATTAGCGGTGCAAGAGAGAAATGGGCCCTTGAAAGGCTCTGGAGTATGGAAAATGCCCACGGGGCTAATAAACCAAGGTGAAGATATCCATGACGGAGCGGTGAGAGAAGTAAAGGAGGAAACGGGGATAGATGCAGAATTTTTGGAGGTTATCGGATTCAGACAAGGGCATCAAGTGTCGTTTGAGAAGTCCGATCTTTTCTTTTTGTGTGTACTTCGACCTCTTTCATCAAATATAGTGAAACAGGATTCGGAAATTGAGGCAGCCCAGTGGATGGACCTCGAGACGTTTGCAAGTCAACCCTATTTTCGA---AAGAGTATGTTGCGGAAGATGATGGACATATGCATCGCCAGT---ACTGAAGGAAAATACAATGGGTTCGGC
	Marchantia_polymorpha_MpVg00240      ---------------------------------------------------------------------------------------------------------------------------------------------------------------------------------------------------------------------------------------------------------------ATGTCCACTCTTCCATCCAATGCATCACATCAAGTCGGTGTGGCGGCATTTGTTCTCAATGATCAAGGACAGGTCTTAGCCGTTCAAGAAAAGAATGGACCGCTGAGAGGATCTGGAACATGGAAAATGCCTTCTGGAATCATCAATCAGGGTGAAGACATTCAT------TCTGTGCGAGAAGTGAAGGAGGAGACTGGGATCGAAACAGACTTCTTGGAAGTTATCGGATTCAGGCAAGGTCGTCAAGTTTTATTTGAAAAGTCAGATTTATTCTTTTTATGTGTCCTCCGACCCCGCACATCGATAATAGAAAAACAAGATTCGGAGATTGAAGCGGCCAAGTGGATGGACTTGGAAGAATTTGCGGGTCAAACTTTTTTTGAG---AATAATGTAGGTCGAAATATGATGGAAGTGTGCATCGCTATC---ACCAAAGGTGGATATAGAGGATTTGGC
	Lunularia_cruciata_DN985             AACTATCTAGTGGGCGAGGTTGATCTCTATGATGGGATTATAGTGGATCCCAGCTGTCTGCCTGCGGATATACCTACTTTTATAAACGCTCTCAGCCAATCTTTGGTTCTTTGGAAATCACAGGAAAGGAAGGGAGTTTGGCTAAAATTACCCACAGAGAATGCCAACCTGGTATATCCTGCCATTGAGGCAGGATTTGGTTATCATCATGCAGAACCGAACTATGTGATGTTGACCTACTGGATACCAGAAGTACCTTGTACACTTCCATCCAACGCATCACATCAAGTCGGTGTTGGAGCCTTTGTCCTCAACGAGCTAGGACAAGTTTTAGCGGTGCAAGAGAGAAATGGGCCCTTGAAAGGCTCTGGAGTATGGAAAATGCCCACGGGGCTAATAAACCAAGGTGAAGATATCCATGACGGAGCGGTGAGAGAAGTAAAGGAGGAAACGGGGATAGATGCAGAATTTTTGGAGGTTATCGGATTCAGGTTTGGGCATCAAGTGTCGTTTGAGAAGTCCGATCTTTTCTTTTTGTGTGTACTTCGACCTCTTTCATCAAATATAGTGAAACAGGATTCGGAAATTGAGGCAGCCCAGTGGATGGACCTCGAGACGTTTGCAAGTCAACCCTATTTTCGA---AAGAGTATGTTGCGGAAGATGATGGACATATGCATCGCCAGT---ACTGAAGGAAAATACAATGGGTTCGGC
	Blasia_pusilla_c333784               CGGTACCTGAAGGGGGAAGCTGATCGTTACGATGGAATCATCGTTGATCCTAGCTGCTTACCTGCGGACATACCCACGTTTGTCGATGCCCTCCGTGCGTCGCTGGACTTGTGGAAATCACAGGAAAGGAAAGGAGTGTGGCTCAAATTACCCACAGCCAATGCCAATCTTGTGTTTCCAGCAATTGAGGCAGGCTTTGGTTATCACCACGCTGAGCCGACTTATGTAATGCTGACGTATTGGATACCTGAAAGTCCGTGTACAATCCCATCAAATGCCTCACATCAAGTTGGTGTTGGGGCTTTTGTGCTGAATGACCAAAGACAGGTGCTTGCAGTGCAAGAAAAGAATGGACCTTTGAGAGGTTCAGGAATCTGGAAGATGCCGACAGGATTGATTAATCAGGGTGAAGATATTCACGATGGTGCTGTGAGGGAAGTGAAGGAGGAAACAGGGGTGGATACAGAGTTTTTGGAAGTTATTGGATTCCGGCAAGGGCATCAAGTATCGTTTGAAAAGTCAGATCTGTTCTTCCTGTGTGTTCTACGACCGCTTTCAAGCACCATAGTGAAACAAGATTCGGAAATTGAAGCAGCACAGTGGATGCCGTTGGACGAATTTGCAGTACAACCTTTCTTCCAA---AGAAGCATGCTGCGAAAAATGCTGGATATTTGCGTGGCAAGC---ACTGAAGGCCAATACAGAGGATTTGGT
	Sphaerocarpos_texanus_DN1074         AATTATCTAGTTGGTGATGGTGATCGTTACGATGGGATCATTGTTGATCCTAACTGTTTACCCCGTGATGTACCGACATTTGTTGAGGCACTCAAGAATACGCTGGCGTTGTGGAAATCACAGGAAAGGAGAGGGATTTGGTTAAAATTACCAACAGCAAATGCCAATCTGGTTTACCCTGCCATTGAGGCAGGCTTCAGTTATCATCACGCCGAATCAACCTATGTGATGCTGACGTATTGGATACCTGAAAGTCCCTGTACACTTCCATCCAATGCATCGCATCAAGTCGGTGTGGGAGCTTTTGTGCTTAATGAGCAGGGGCAGGTTCTAGCGGTGCAAGAGAAAAACGGACCTCTTAGAGGATCAGGAATTTGGAAGATGCCCACTGGACTAATCAATCAGGGCGAAGATATTCATGACGGGGTTGTCAGAGAAGTAAAGGAGGAAACTGGGATTGACACAGAGTTCTTGGAGGTGATCGGATTTAGACAAGGACATCAAGTGTCGTTTGAAAAATCCGATTTATTCTTCCTGTGCGTGCTCCGGCCTCTTTCATCAACAATAGTGAAGCAAGAGTCAGAAATTGAAGCTGCTCAATGGATGGATCTAGAGGAGTTTGCACTTCAACCGTTTTTCCAG---AGGAGCATGTTGCGAAAGATGATGGACATATGTATTGCGAGC---ACGCAGGGGACATACAGAGGGTTCGGG
	Marchantia_emarginata_DN4000         ACCTACCTCATTGGTGAGGTGGATCGTCACGATGGGATTATTGTCGATCCCAGCTGTTTACCTGTGGACGTATCTTCATTTGTTGAGGCTCTTAACAATTCTTTGGCCCTATGGAAATCACAGGAAAGGAAAGGAGTCTGGTTAAAACTACCAACAGCGAATGCTAATTTGGTTTATCCTGCAATTGAGGCAGGCTTCGTCTATCACCATGCTGAACCAAATTATGTGATGCTGACATATTGGATACCTGGAAGTCCTTCTACACTTCCATCCAATGCATCACATCAAGTCGGTGTGGGGGCATTTGTGCTCAATGAGCAAAGACAGGTTTTAGCGGTGCAAGAGAAGAATGGACCGCTGAGGGGCTCTGGAATCTGGAAGATGCCTACTGGACTAATCAATCAGGGTGAAGATATTCATGTCGGGGCTGTGAGAGAAGTGAAGGAGGAAACGGGGATTGAAACAGAATTCTTAGAGGTGATCGGATTTAGGCAAGGGCATCAAGTGTCGTTTGAGAAGTCTGATCTGTTCTTTCTATGTGTGCTCCGACCACTTTCATCAGCAATAGTGAAACAAGATTCGGAAATTGAAGCAGCCCAGTGGATGGATTTAGAAGAGTTTGCAGTTCAGCCTTTCTTCCAG---AGGAGCATGTTGCGAAAGATGATGGATATATGCATCGGCAGC---AGCGAAGGGAGATTCAGAGGGTTTGGG
	Marchantia_polymorpha_MpUg00410      AATTGTTTATCATGTGAAGTGGACCCTTATGATGGGATCATTGTGGATCCAAGCTGTCTACCTACGGACGTGAACTCTTTCATCGATAGTCTTCATGACTCTTTGGCCCTTTGGAAGTCTCAGGAGCGAAAAGGGGTGTGGTTGAAGCTACCTACAGAAAATGCGAACTTGGTTTTTCCTGCCATTGAGGCGGGCTTTGTCTATCACCACGCAGAACCAAATTATGTGATGTTGACTTATTGGATACCAGAAGTACCTTGTACACTTCCTTCCAACGCATCGCATCAAGTTGGTGTTGGGGCCTTCGTCCTGAATGAAGAAGGGCAGGTTCTTGCGGTGCAAGAGAAGAATGGGCCTCTGCAAGGGTCTGGAGTATGGAAGATGCCTACAGGATTGGTCAACCAGGGTGAAGACGTACATGAAGGTGCTGTTCGGGAAGTGAAGGAGGAAACAGGAATTGATACGGAGTTTTTGGAGGTAATTGGATTCAGACAAGGACATCAGGTTTTATTTGAAAAGTCCGACATCTTTTTCCTATGTGTGCTTCGACCTTTGTCAATGACGATATTGAAACAAGATACGGAAATTGAAGCTGCTCAGTGGATGGATCTGGAGAAGTTTGCTTGTCAACCCTTCGTCCAA---AATAGTATGTTGCGGAAAATGGTGGATATGTGCATGGCCTGT---ACACAAGGAAGGTACCGGGGCTTTGGC
	Marchantia_paleacea_2005835_IHWO     AATTGTTTACCTTGTGAAGTGGACCGCTATGATGGGGTCATTGTGGATCCCAGCTGTCTACCTGCGGATGTGAACTCTTTTATCGATAGTCTCAATGACTCTTTGGCCCTTTGGAAGTCTCAGGAGCGAAAAGGGGTGTGGTTGAAACTACCTACAGCAAATGCCAACTTGGTTTTTCCTGCCATAGAGGCGGGTTTTGTCTATCATCACGCAGAATCAAATTATGTGATGTTGACTTATTGGATACCAGAAGTACCGTGTACACTTCCTTCCAACGCATCGCATCAAGTTGGTGTTGGGGCCTTCGTCCTGAATGAACAAGGACAGGTTCTTGCGGTGCAAGAGAAGAATGGGCCTTTGAAAGGGTCTGGAGTATGGAAGATGCCTACAGGACTAGTCAACCAGGGTGAAGACATTCATGAAGGTGCTGTTCGGGAAGTGAAGGAGGAAACAGGGATTGATACGGAGTTTTTGGAGGTTATTGGATTCAGACAAGGACATCAGGTTTCATTTGAAAAGTCCGATATCTTTTTCCTATGTGTGCTTCGACCATTGTCAATGACGATAATGAAACAAGATACGGAAATTGAAGCAGCTCAGTGGATGGATCTGGAGAAGTTCGCATGTCAACCCTTCTTCCAA---AATAGTATGTTGCGAAAGATGGTGGATATATGCATGGCCAGT---ACACAAGGGAGGTACCGAGGCTTTGGC
	Pellia_neesiana_2110337_JHFI         ---------------------------------------------------------------------------------------------------------------------------------------------------------------------------------------------------------------------------------------------------------------------------------------------------------------------------------------------------------------------------------------------ATGCCTACGGGGCTTATAAACCAGGGGGAGGACATTTTTCTTGGAGCTGTGAGAGAAGTGAAGGAAGAAACAGGGGTCGATACAGAGTTTTTGGAGGTGATTGGCTTCAGGCAAGGGCACCAAGTATCATTTGAAAAGTCTGATCTTTTCTTTCTGTGTGTCTTGCGACCACTCTCAACAACAATTGTGAAACAAGACTCAGAGATTGAGGCAGCTCAGTGGATGAATCTCGAGGAGTTCGCTAGGCAACCATTTTTCCAG---CGTAGTATGTTGCATAAGATGCTGGACATTTGTATCTCCAGC---ATGCAAGGACGATATAGAGGGTTTGGC
	Pallavicinia_lyellii_DN139238_143053 ---------------------------------------------------------------------------------------------------------------------------------------------------------------------------------------GTTGCGGCAGGTTTTCGGTACCACCATGCAGAGCCAACTTACCTGGTGCTCACCTTGTGGCTTCCAGATAGTCCTTGTACTCTTCCACCGAACGCGTCGCATCAAGTTGGTATAGGAGCCTTCGTATTGAATGACAAAAACGAGATTCTGGCAGTCCAGGAGAAGAACGGTCCTCTTAAAGGAACCGGAGTCTGGAAGATGCCTACGGGGCTCACCAATCAGGGAGAGGATGTCTTTGAGGGAGCCATCAGAGAAGTGAAAGAAGAA---------------GAATTTGTCGAAGTGGTCGGATTCAGACAAGCGCACAGAGTGGCTTTCGGAAAATCGGACCTCTTTTTCTTATGCGTCCTCCGACCTCTCACCTCCGAAATCACCATGCAGGACACTGAACTGACGGCTGTAAAGTGGATGCCGTTAGCTGAATTCCGACACCAAGAGTACCTGAAACAGAGAAAGATGCTGAAGAAAATGCTTGATGTGTGCGTGGCCACG------------------------------
	Lc_jcf7180005782012                  AACTATCTAGTGGGCGAGGTTGATCTCTATGATGGGATTATAGTGGATCCCAGCTGTCTGCCTGCGGATATACCTACTTTTATAAACGCTCTCAGCCAATCTTTGGTTCTTTGGAAATCACAGGAAAGGAAGGGAGTTTGGCTAAAATTACCCACAGAGAATGCCAACCTGGTATATCCTGCCATTGAGGCAGGATTTGGTTATCATCATGCAGAACCGAACTATGTGATGTTGACCTACTGGATACCAGAAGTACCTTGTACACTTCCATCCAACGCATCACATCAAGTCGGTGTTGGAGCCTTTGTCCTCAACGAGCTAGGACAAGTATTAGCGGTGCAAGAGAGAAATGGGCCCTTGAAAGGCTCTGGAGTATGGAAAATGCCCACGGGGCTAATAAACCAAGGTGAAGATATCCATGACGGAGCGGTGAGAGAAGTAAAGGAGGAAACGGGGATAGATGCAGAATTTTTGGAGGTTATCGGATTCAGACAAGGGCATCAAGTGTCGTTTGAGAAGTCCGATCTTTTCTTTTTGTGTGTACTTCGACCTCTTTCATCAAATATAGTGAAACAGGATTCGGAAATTGAGGCAGCCCAGTGGATGGACCTCGAGACGTTTGCAAGTCAACCCTATTTTCGA---AAGAGTATGTTGCGGAAGATGATGGACATATGCATCGCCAGT---ACTGAAGGAAAATACAATGGGTTCGGC

;
End;

#NEXUS

Begin DATA;
	Dimensions ntax=17 nchar=1086;
	Format datatype=DNA gap=-;
	Matrix
	[                                      1         11        21        31        41        51        61        71        81        91        101       111       121       131       141       151       161       171       181       191       201       211       221       231       241       251       261       271       281       291       301       311       321       331       341       351       361       371       381       391       401       411       421       431       441       451       461       471       481       491       501       511       521       531       541       551       561       571       581       591       601       611       621       631       641       651       661       671       681       691       701       711       721       731       741       751       761       771       781       791       801       811       821       831       841       851       861       871       881       891       901       911       921       931       941       951       961       971       981       991       1001      1011      1021      1031      1041      1051      1061      1071      1081      ]
	[                                      |         |         |         |         |         |         |         |         |         |         |         |         |         |         |         |         |         |         |         |         |         |         |         |         |         |         |         |         |         |         |         |         |         |         |         |         |         |         |         |         |         |         |         |         |         |         |         |         |         |         |         |         |         |         |         |         |         |         |         |         |         |         |         |         |         |         |         |         |         |         |         |         |         |         |         |         |         |         |         |         |         |         |         |         |         |         |         |         |         |         |         |         |         |         |         |         |         |         |         |         |         |         |         |         |         |         |         |         |      ]
	Lunularia_cruciata_2075923_TXVB        CTATGGGACGAG---GCGATGATCGAGGCTTTC---GAAACTGCCCTACAGCAGAAGCTCCAACTCCTAGTTGAA---TCGTCGACTGTAAACTGGACCTATGCAATATTCTGGCAACTATCAAAC---TCAAGCGGAGAGATGATGCTGGGATGGGGTGATGGATATTTCAAGGGTCCAAAAGAAAGTGAG------GATAGAGAAGAGGACCAGCAGCTCAGGCGAAAAGTTCTTCGAGAGTTGCAAGCTCTCGTCTGCAACACGGAAGAG------CTTGATTATGTAACGGACACAGAGTGGTTCTACCTTGTCTCGATGTCCTGTTTCTTTGCTCATGGTGTTGGGACACCTGGACAAGCATTGGCTAGCAGAAACTATGTTTGGTTGATGGAAGCCAACAAGGCTCCTAGT------CACATCTGCACGCGAGCTGATCTTGCTAAGATGGCTGGAATTCAGACGCTCGTTTGTGTGCCTTCA---CGGAGCGGAGTGGTTGAGCTTGGCTCCACTGACTTGATTGCAGAGAGTCTAGACATCATCGAGAACGTGAAGATGGTCTTCTGTGAT------CAAAAACCTCCAAGAAAGCGCGGAAGAAAGCCTGCCAATGACAGGGAAGAACCGTTGAACCATGTCCAAGCTGAACGTCAAAGACGGGAGAAGCTCAATCAACGGTTTTACACCTTGCGATCTGTGGTACCAAATGTCTCTAAGATGGATAAGGCATCTTTACTGGGTGATGCTATTGCTCACATTCAAGAGCTCCACTGCAAGGTACAAGAAATGGAGTTCCAG---AGACTTTCCGCG---GATCTAAAACCAACAATTGCGGTTCACACCTTA---GGACACGAAGCTATGATTCGACTACACTGCATGAAAGAGTCATATGCGTTGGCAAACTTGATGTTTACGCTCGAAGAA---CTGAAGTTAGAGGTCCAACATGCTAACCTTTCAATT---CTGGAAGATTCA---ATGGTCCACATTATCTTGGTGAAAATGAAGGAAGACAATCTGTCTACGGAA---GGGCAGCTGATAAGTGCGATCGAAAAGTCATAC
	Lunularia_cruciata_DN6050              TCCTGGGACGAG---GCCATGATAGAAGCCTTC---GAGACGGCATTGCAGCAGAGATTGCAAGCACTGGTCGAG---GGAACCTCTCTGAACTGGACGTATGCCATATTTTGGCAACTTTCGTAT---CCAAGTGGAGATATGGTGCTGGGCTGGGGTGATGGGTATTTCAAGGGTCCAAAGGAGAGTGAG------TGCCGTGAAGAAGATCAACTGATAAGAAGAAAAGTATTGCGAGAACTTCAAGCTCTTGTTTGCACTGGAGAGGAT------TTGGATTATGTAACGGACACAGAGTGGTTCTATCTTGTTTCAATGTCGTATTTCTTCTCACACGGTGTTGGAACCCCAGGACAAGCTCTTGCAACTGGAGATTATGTGTGGTTGCTGGAAGCGAACAAGGCTCCAAAT------CACGTGTGTACAAGAGCTGATTTGGCCAAAATGGCAGGTATTCAGACAATTGCATGTATTCCAACA---AAAGATGGTGTGGTGGAACTTGGTTCAACCGAGCTGATCTTCGAGAGCTGGGAAGTGATCAACAACATCAGAAACATGTTTAGGGAT------CCTAAACCTCCAAGGAAAAGAGGCAGAAAACCAGCCCACGACAGGGAAGAACCCTTGAATCATGTGCAGGCTGAGCGACAACGACGGGAGAAGTTGAATCAGCGGTTTTATGCCCTTCGATCAGTTGTGCCAAACGTTTCGAAGATGGACAAGGCATCCCTTCTAGGGGATGCGATCGCTTATATTCAAGAACTTCAACAGAAGCTCCAAGTCATGGAAGTGAAG---GGTCATGTTCTT---GACCACAAGCCAAGCGTTGACGTGGAACTCTTG---GGCAGGGAAGCTATGGTTAGGGTTAACCATCTAAGCGAGGCATATCCATCGTCTCAGTTAATGTCTGCTTTGCAAGAC---ATGCATCTTGAAGTGCAACATGCAAATATTTCCACA---GTTGAAGAAAGA---ATGTTCCATGTTATTATTGCGAAGATGAATGAGAACAATGTCCTGACGAGA---GAACAGTTGCTAGGTGCTATTGAGAAGGCATTC
	Marchantia_polymorpha_MpUg00430        TTATGGGATGAG---GCAATGATAGAGGCTTTT---GAAACAGCCCTCCAGCAGAAACTCCAACTCCTTGTTGAA---TCGTCCACCGTCAATTGGACGTATGCAATCTTCTGGCAACTCTCAAAC---TCTAGCGGAGAAATGATGTTAGGATGGGGTGATGGATATTTCAAAGTCCCGAAGGAAAGTGAG------GACAGAGAAGAGGATCAGCAGCTCAGGCGGAAAGTTCTTCGTGAGCTGCAAGCCCTCGTTTGCAGTACGGAAGAT------CTTGATTATGTAACGGATACAGAGTGGTTCTACCTTGTCTCGATGTCATGTTTCTTTGGTCATGGTGTTGGGACACCAGGACAAGCACTGGCGAGCAGGAACTATGTGTGGCTTATGGAAGCGAACAAGGCTCCTAGT------CACATCTGCACGCGAGCTGATCTCGCCAAGATGGCTGGAATACAGACACTCCTCTGTGTGCCGTCA---AGAAGCGGAGTTGTTGAGCTTGGTTCCACTGACTTGATTGCAGAGAACTTAGACATCATTGAAAATGTGAAGATGGTGTTCTGTGAC------CAGAAGCCTCCGAGAAAGCGTGGAAGGAAGCCTGCCAACGATAGGGAGGAACCATTGAATCATGTTCAGGCTGAGCGTCAAAGACGAGAGAAACTCAATCAACGTTTTTACGCCCTGCGGTCTGTTGTACCAAATGTCTCAAAGATGGATAAAGCATCCCTACTTGGTGATGCTATCGCGCACATTCAAGAACTCCATTCCAAGGTTCAAGAGATGGAGTTTCAG---AGAATATCTATG---GATGTTAAGCCAACCATCGCCGTGCATACGTTG---GGGCACGAGGCTATGATTCGTCTACATTGTATGAAAGAGTCGTACGCGCTAGCGAACTTGATGTTTACCTTGGAAGAA---CTGAAGTTGGAGGTTCAGCATGCTAATCTCTCAATT---CTTGAAGACTCG---ATGGTCCACATTATCCTTGTAAAAATGAAGAATGACATATTACCTACTGAG---GGGCAGCTGATAAGTGCGATTGAGAAGTCCTAC
	Blasia_pusilla_c334273                 TTATGGGACGAG---GCGATGATAGAAGCATTC---GAGACCGCGTTACAACAAAAACTCCAGCTTTTGGTTGAG---TCATCGACTGTGAATTGGACCTACGCAATCTTTTGGCAGATTTCGAAT---TCGAGTGGAGAGATGATGCTAGGTTGGGGTGATGGTTACTTTAAGGGACCAAAAGATAGTGAG------GACAAGGAAGAAGATCAACAGCTAAGGCGAAAGGTTCTTCGTGAGTTGCAAGCTCTTGTTTGCAGTACAGAAGAT------CTTGATTATGTAACAGATACAGAGTGGTTCTACCTTGTTTCGATGTCATGTTTCTTTCCTCCTGGTGTTGGGATTCCTGGACAAGCATTGGCAAGTGGAAACTATGTGTGGCTAATGGAAGCTAACAAGGCTCCTAGT------AATATTTGCACACAAGCCGATCTTGCTAAGAAGGCAGGGATCCAGACGCGTTTGTGTGTACCATCA---ACTAGTGGAGTTGTTGAGCTGGGGTCCACTGATCTAATTGCAGAGAGTTTGGACATCATCGAAAATGTTAAGATGGTGTTTGCTGAG------CAAAAGCCACCGCGAAAACGTGGAAGAAAGCCTGCAAATGACAGGGAAGAACCTTTAAACCATGTACAGGCTGAACGACAAAGACGAGAGAAGCTCAACCAGCGATTCTACGCCTTGCGCTCTGTTGTGCCCAATGTCTCAAAGATGGACAAGGCATCCTTGCTAGGTGATGCGATTGCCCATATCCGAGACTTGCACTGCAAGGTGCAGGATATGGAGTTTCAA---AAGATTTCTACG---GATCAGAGACCAATGGTATCTGTGCATGTCTTG---CGAAATGAGGCAATGATTCGAGTACATAGCACCAAGGAGTCATCCGGAATGGCAAATTTGATGTGGACTTTGGAAGAT---TTAAAGCTGCAGGTTCAGCACGCCAACCTATCAATT---CATGCGGACTCC---ATGGTCTACATCATCCTTGTAAAAATGGAGGAAGACAATGCACTATCAGAA---GTTCAGTTGATTAGTGCTATCGAAAAGTCATTT
	Marchantia_polymorpha_MpVg00340        GCTTGGGACGAG---GCAATGATAGAGGCCTTC---GAGACGGCACTTCAGCAAAGATTGCAACTTTTGGTGGAA---GGGACCTCTCTGAATTGGACGTATGCTATATTTTGGCAACTATCGTAT---CCCAACGGAGAAATGGTGCTGGGCTGGGGTGATGGGTACTTCAAGGGTCCAAAGGAGAGTGAG------TGCCGTGAAGAAGATCAACTGATAAGAAGAAAAGTTCTGCGTGAACTTCAAGCTCTTGTTTGTACTGGAGAGGAT------TTGGATTATGTAACAGACACAGAGTGGTTCTATCTTGTTTCCATGTCGTATTTCTTCTCACATGGTGTTGGAACGCCAGGTCAAGCTCTCGCTAGTGGAGAATATGTCTGGTTGCTGGAGGCGAACAAGGCTCCTAGT------CACGTGTGTACAAGGGCTGATTTGGCTAAGATGGCAGGTATACAGACAATCGCATGCATACCAACA---AAGAATGGTGTGGTGGAACTTGGATCGACTGAACTGATTTTTGAGAGCTGGGAGGTGATTAACAACATCAAAGAATTCTTCAGTGAG------CAAAAACCACCACGGAAGAGAGGCAGGAAACCCGCTCACGACAGGGAGGAGCCACTTAATCATGTGCAGGCTGAACGACAGCGGAGAGAGAAGTTGAATCAGAGGTTTTATGCTCTCCGATCAGTTGTGCCAAATGTGTCAAAGATGGATAAAGCATCTCTTCTAGGCGATGCGATTGCCTATATTCAAGAACTTCAGCAGAAGCTTCAAATTATGGAGCTGAAA---ATTTACATTCTT---GACCAAAAGCCGAATGTCGATGTTGAACTCCTT---GGCATGGAGGTCATGGTCAGGGTCAACCACTTGAGCGAAGCTTATCCTACCTCACAACTAATGTTTGCACTGCAAGAT---TTGCAACTTGAAGTGCAACACGCGAATATCTCCACC---GTTGAAGACAGA---ATATTCCACCTTGTTATAGCGAAGATGAGTGTGAAGAATGTGCTGACAAGG---GAGCAACTCCTTGGTGCCATTGAGAAGGCCTTT
	Pellia_neesiana_2113552_JHFI           GGTTGGGAAGAG---GCCATGATTGAAGCATTT---GAAACTGCATTACAGCAGCAACTACAAATTCTCGTTGAA---AGTGCTACTGTGAATTGGACTTATGCTATTTTTTGGCAGCCCACCACC---GCCACAGGAGATATGGTGTTGGGCTGGGGAGATGGCTATTTCAAGGGGCCCAAGGAGAATGAG------GGTCAGGAAGAAGCTCAGCTAATGCGACGGAAAGTTCTTCAGGAGCTCCAGGCCCTTGTGTCCAACACAGATGAC------TTGGATTACGTAACAGATACTGAGTGGTTCTATCTTGTTTCCATGTCGTACTTCTTCGAACCTGGTATCGGTACGCCAGGTCAGGCTCTGGCAAAGGGCGATTATGTCTGGCTCCTTGGAGCGAACAAAGTTCCTAAT------CATGTGTGCACTCGAGCAGATCTGGCCAAGATGGCTGGTATCCAGACGATTGTTTGTGTTCCAACA---TTAAATGGAGTGATTGAGCTAGGATCTACTGAATTGATGTCGGAGAATTGGGAGCTGATTAATACCGTGAGGATATTATTTAATGGG------CACAAGCCTCCTCGCAAAAGGGGTAGGAAGCCAGCACATGACCGGGAGGAACCTCTCAATCATGTGCAGGCAGAACGACAACGGAGAGAGAAGTTAAATCAGCGATTTTATGCCCTGCGTGCAGTTGTGCCAAATGTTTCCAAGATGGACAAGGCTTCGTTATTAGGGGACGCAATTGCATATATCCAAGAACTTCAACAAAGATTGAAAGCATTAGAGTTAAAT---GAGTTCACTCTG---GATCAGATAGCAAGAGTAGAGGTTGAACTTTTG---GGTAAGGAAGTAATGGTTAGGGTTAACCATATGAGAGAGACTTTTCCTGCATCAGCTGTAATGTTAACTCTTCAAGAA---ATGCGGCTTGAGGTGCGGCATGCAAATATCTACACA---GTAGAGGATCGA---ACATTCCATGTTATTCTTGCGGAGATGAATGATGGTCATCTCCTCACAAGG---GAACAGTTACTGGGTTCAATTGAAAGGTCATTC
	Marchantia_emarginata_DN807_2114_44256 GCTTGGGACGAG---GCCATGATAGAGGCCTTC---GAGACGGCACTCCAGCAAAGATTGCAACTTTTGGTTGAG---GGGACTCCACTAAATTGGACATATGCTATATTTTGGCAACTTTCCTAC---CCAAACGGAGAAATGGTGCTGGGCTGGGGTGATGGGTACTTCAATGTT------------------------------------------------------------------------------------------------------CTGGATTATGTAACAGACACGGAGTGGTTCTATCTTGTTTCCATGTCGTATTTCTTCTCACATGGTGTTGGAACGCCAGGACAAGCTCTCGCTAGTGGAGATTATGTTTGGTTGCTGGAGGCGAACAAAGCTCCAAGT------CATGTGTGCACGAGGGCTGATTTGGCAAAGATGGCAGGTATACAAACAATTGCATGTATACCAACA---AAGAATGGTGTGGTGGAACTTGGTTCGACCGAACTGATTTTTGAGAGCTGGGAGGTGATCAACAATATCAAAGACATCTTCAATGAG------CAAAAACCTCCACGGAAGAGAGGTAGGAAACCAGCTCACGACAGGGAGGAACCACTGAATCATGTGCAAGCTGAACGACAGCGGCGGGAGAAGTTGAATCAGCGGTTTTATGCTCTCCGATCAGTTGTGCCAAATGTCTCGAAGATGGACAAGGCATCTCTGCTGGGGGATGCGATTGCCTATATTCAAGAACTTCAGCAGAAGCTTCAAATTATGGAGCTCAAG---GATTACATTCTA---GACCATAAGCCGAACGTCGATGTGGAACTCCTA---GGCAGGGAGGCTATGGTTAGGGTCAACCACCTAAGCGAGGCTTATCCTACTTCACAATTAATGTTTGCACTGCAAGAC---ATGCATCTTGAAGTACAGCATGCGAATATCTCCACC---GTTGAAGAGAGA---ATTTTCCACGTTATCATAGCGAAGATGAATGAGAACAATGTTCTTACAAGG---GAGCAACTGCTTGGTGCCATCGAAAAGGCCTTT
	Sphaerocarpos_texanus_DN10621          ---------------GCAATGATAGAGGCTTTC---GAGACGGCACTGCAGCAGAGACTGCAACTACTGGTGGAG---GGGAATGCTGTGAATTGGACTTACGCCATATTTTGGCAGCTTTCTTAC---GCCAACGGAGAAATGGCGCTGGGGTGGGGTGATGGGTATTTCAAGGGGCCGAAGGAGAACGAG------TGCCGTGAAGAAGATCAACTCATGAGAAGGAAAGTCCTTCGTGAGCTTCAAGCTCTAGTTAGCTCTGGAGATGAT------TTGGATTATGTGTCAGACACAGAGTGGTTCTATCTGGTTTCTATGTCCTACTTCTTCTCACCAGGGGTGGGGACCCCAGGGCAGGCTCTTGCCACTGGAGACTACGTGTGGTTGCTGGACGCAGACAAGGCCCCTAGT------CATATCTGTACGAGGGCTGAATTGGCCAAGATGGCAGGTATCCAGACAATCGCATGTGTACCCACA---AAGGATGGGGTGGTGGAACTTGGCTCGACAGAGCGGATTTTTGAAAACTGGGAAGTGATCAGCAGCATCAGAAACCTGTTCAGTGAG------CCCAAACCCCCCAGGAAAAGAGGCAGAAAACCGGCCCACGACAGGGAAGAACCGTTGAACCATGTGCAAGCCGAGAGACAGCGGCGGGGGAAGCTGAATCAGCGGTTTTATGCTCTCCGGTCGGTAGTACCGAATGTCTCTAAGATGGATAAGGCATCTCTCCTCGGTGACGCCATCGCCTACATTCAAGAACTGCAGCAGAAGCTTCAACTTATGGAGGTGAAA---GACTTCATTCTC---GACCACAAGCCAAGCGTGGATGTGGAACTGCTG---GGCGGGGAGGCCATGGTCAGGGTCAATCACTTGAGCGAGGCATTCCCAACTTGGCAGTTGATGTTTGCATTGCAAGAC---CTGCATCTTCAGGTGCAACATGCCAATGTTTCCACC---GTGAACGAGAGA---ACATTTCATGTCATCATTGCGAAGATGAATGAGAACAATCTTTTCACAAGA---GACCAATTGCATGGTGCCATCGAAAAGGCTTTC
	Conocephalum_conicum_2005368_ILBQ      TTATGGGACGAG---GCAATGATAGAGGCGTTT---GAAACAGCCTTACAGCAGAAACTTCAACTCCTCGTTGAA---TCTTCGACCGTCAATTGGACATATGCCATCTTTTGGCAGCTTTCAAAT---TCTAGCGGAGAAATGATGTTAGGATGGGGCGACGGATATTTCAAAGGCCCAAAGGAAAGCGAG------GACAGAGAAGAGGATCAGCAGCTCAGGCGGAAGGTCCTTCGCGAGCTTCAAGCCCTTGTTTGTAGCACGGAAGAC------CTTGATTATGTAACGGACACAGAGTGGTTCTACCTTGTCTCGATGTCATGTTTCTTTGCTCATGGTGTTGGGACTCCTGGACAAGCACTTGCTAGTAGAAACTATGTGTGGCTGATGGAAGCCAACAAGGCTCCTAGT------CATATTTGCACGCGAGCTGATCTTGCAAAGATGGCAGGAATACAGACACTTATCTGTGTCCCTTCA---AGAAGTGGTGTTGTCGAGCTTGGATCCACTGACTTGATCGCAGAGAATTTAGACATCATCGAGAACGTGAAGATGATGTTCTGTGAT------CAGAAGCCTCCAAGAAAGCGAGGACGGAAGCCTGCCAATGACCGGGAAGAGCCTTTGAATCATGTCCAAGCTGAACGACAAAGACGAGAGAAATTGAATCAACGGTTTTACGCATTGCGTTCGGTTGTACCAAATGTCTCAAAGATGGATAAAGCATCCTTACTTGGTGATGCCATAGCACACATTGAAGAACTGCATCGGAAGGTACAAGAAATGGAGTTTCAG---AGAATTTCCATG---GATGTAAAACCAACCATTGCGGTGCATACCTTG---GGGCACGAGGCTATGATTCGTCTGCATTGCATGAAAGAGTCATATGCGTTAGCAAATTTGATGTTCACTTTGGAAGAA---TTGAAGTTGGAGGTTCAGCATGCAAATCTTTCGATA---TTGGAGGATTCA---ATGGTCCACATTATCCTTGTAAAAATGAAGGAAGACCAGGTGCCTACAGAG---GGGCAGCTTATCAGTGCGATTGAGAAATCTTAC
	Haplomitrium_mnoides_1DN10638_2DN6449  GTGTGGGACGAT---GCTATGATTGAGGCGTTT---GAGATCGCGTTGCAGCAACGGTTACATGTTTTGGTTGAA---GGTTCCACTATGAATTGGACCTATGCAATTTTTTGGCAGCTGTCGTAC---CCAAATGGAGAAACAGTCTTGGGTTGGGGTGATGGTTACTTCAAGGGACCAAAGGAAAATGAC------GTCAGTGAGCAGGATCAAATGATTCGAAGGAAAGTTCTTAGAGAGCTTCAAGCTCTTGTTTGCAGTACAGAGGAA------TTGGATTATGTGACAAATATTGAGTGGTTTTACATTGTGTCAATGTCACATTTCTTCTCTCCTGGTGTTGGACTACCAGGTCAAGCACTAGCCTCTGGATATCATCTGTGGTGGCAGGAGGCAAATGCTACTCCAGTC------CACATTTGTACCCGAGCTGATCTTGCCAAGATGGCAGGTATTCAGACTATCGTTTGTGTGCCAACG---TCAAATGGTGTGGTGGAGTTAGGGTCTACTGATATGATTCCTGAGAATTCCGAGCTGCTTCAACACATAAAACTTATCTTCAGTAGT------CAAAAACCTCCACGTAAAAGAGGCAGAAAACCAGCACATGATAGGGAGGAGCCATTAAATCACGTTCAAGCTGAGCGCCAACGCCGTGAAAAACTGAATCAACGATTTTATGCTCTAAGATCTGTGGTTCCAAATGTCTCAAAGATGGATAAGGCATCTTTGTTGGGTGATGCGATTGCATACATTCAAGATCTTCAGCGTAAACTCCAGGAGATGGAGACTCGG---TTTAACTACTCA---GACCATGACCCAAAAATTGATGTGCAAATGCTG---GGAAGGGAAGTTATGGTTAGAGTCAATCACACAAGAGAAAAATTCAAATTGTCACTTTTAGTCTCCATTCTGCAAGAG---TTGGGGCTTGAAGTGCAGCATGCTAACATTTCATGT---GTGGAAGAACAT---GTGTTTCAGCTCATTATAGCCAAGATGACCCAAGTGAACACACATGCACAG---GAGGATCTGGCAGCCAAAATTGAAAAATCTTTC
	Haplomitrium_mnoides_2DN6997_1DN2543   CTTTGGGAGGAA---TTAATGTTAGAGGCATTC---GAGACAGTGCTGCAACGAAAGCTGCAACATCTAGTCGAA---GGCTCTGCTTTGAATTGGACCTACGCGATGTATTGGCAGATATCAAAT---TCGAGTGGGGAGATGATGCTAGGATGGGGGGATGGATATTTCAAGGGCCCAAAAGATAGTGAG------AACAGAGAGGAGGATCAACAACTTAGAAGGAAAGTTCTGCAAGAATTGCAGGCTCTTGTTTGCAACCCTGAAGAT------CTTGATTATGTTACAGACACAGAATGGTTCTACCTTGTTTCCATGTCGTGTTTCTTCGCAGAAGGTGTTGGCACTCCAGGGAAAGCTTTGGCAAGTAAGAAACATGTTTGGCTGATGGAAGCAAATAAGGCTCCAAGT------CATGTTTGTACAAGAGCAGACCTTGCAAAGATGGCGGGAATCCAGACACTCATCTGCGTTCCTGCA---AGAAATGGAGTTATTGAACTTGGCTCCACTGACTTGATTGAAGAAAGAATAGATGTTATTGAGCATATTGAGGCTCTATTTTGCGAG------CAGAAACCTCCTCGAAAGCGGGGTAGAAAACCTGCCAACGACAGGGAAGAACCTTTGAATCATGTGCAAGCTGAACGACAACGTCGCGAAAAGCTGAACCAGCGTTTCTATGCCTTGCGGTCTGTTGTACCAAATGTTTCCAAGATGGACAAAGCATCTTTATTAGGGGATGCCATTACTTATATCCAGGAGCTGCAAAACAAGGTGCAAGAAATGGAGTATGAA---AAGTTGTCTTTG---GGTAAAAAAGTACAAGTTTCTGTACAGATTCTA---GGAAAAGAAGCTATGATACGGGTGCATTGCTCAAGAGAAAGTTATCCTACTGCAAGACTAATGTTTGCCTTGCAAGAA---CTTCAGTTAGAGGTCCAGCACGCCAATGTTTCAGTT---GTAGACGAATCT---CTCATCCACATCATTATTGTTAAGATGAAGGTT---AACTTGTTTACCGAG---GAGCAGCTGGTTGCAGCATTAAAAAAACCACAG
	Treubia_lacunosa_DN2378                GTGTGGGACGAG---ACTACGATCGAGGCTTTT---GAGACAGCACTCCATCAGAAGTTGCAACTTTTAGTCGAG---GCCTCGCATCTGAATTGGACGTATGCCATCTTCTGGCAACTATCAAAT---TCGAGTGGGGAGATGTTTCTCAGTTGGCAGGATGGGTATTTCAAGTATTCAATGGATAATGAG------GCCAGAGAAGAGGACCAGCAAGTTCGAAGAAAAGTACTTCGGGAGTTGCAGGAACTTGTTTGCAGTACAGAGGAG------GTGGATTATGTGACAGATACAGAGTGGTTCTTTCTTTGTTCCATGTCCTGTTTCTTTGGGCATGGTGTTGGGACGCCTGGTCAAGCTTTTGCAGGTAAGAAATTTGTCTGGTTGGTGGAGGCAAACAAAGCTGCAAGC------AATGTGTGTACACGGGCAGACCTCGCAAAGATGGCTGGTATCCAGACTCTTGTGTGTGTGCCAACG---GAAATTGGAGTTGTGGAGCTTGCTTCAACTGATTTGATTGCCACAAACCTCGCTGTCATTGACTACATCAATATGTTATTTTGTGAA------CAGAAACCTCCACGAAAACGTGGAAGGAAACCTGCAAATGATAGGGAGGAGCCCCTTAATCATGTGCAAGCTGAACGACAACGTCGTGAAAAACTTAACCAGCGATTCTATGCTTTACGTTCTGTTGTTCCCAATATTTCCAAGATGGATAAAGCATCGTTATTAGGTGATGCGATCAGTTATATCCAGGAACTGCGGAAAAAGGTACATGACATGGAATTTCAG---AGAGGAACTTCT---GGGAAAAGACTAAATGTTACAGTACAGAATCTC---GGCGATGAGGTAATGATTCAGATTCATTGCTTAAAGGAGACATACTCAGTCGCAGAGATAATGGTTGCGCTGCAACAA---TTGGAGCTTTTGATACAGCATGCCAGTATTTCTACT---ATTGAAGATTCT---GTCATGCATGTTATTCTGGGAAAGATGAAGGGGAACTCATTTACAGAAAAG---GAGTTGCTTAATGCACTAGAAAGAATTTCTGAT
	Treubia_lacunosa_DN11043               ATTGCTGTTGAA---GCAATGATTGAGGCTTTT---GATGTTGCATTGCAACAGAAGCTACATATGTTAGTGGAA---GGCTCTTCGTTAAACTGGACCTACGCTATTTTTTGGCAGCTCTCCTAT---ACCAATGGAGAAATGGTGCTAGGCTGGGGAGATGGTCACTTCAAGATGCCAAAGGAGAACGAG------AGTTCTGAAGATTCTCAAGTCATCCGCAGGAAAGTGCTCCAAGAACTTCAAGCTCTTGTGAGTGCAGAAGAAGAA------CTAGATTATGTTACGGATACCGAGTGGTTTTACCTAGTTTCCATGTTATATGTCTTCTCATATGGCATTGGGACTCCAGGCCAAGCGCTGGCAACTGGAGATTATGTTTGGTTACTTGAGGCAAATAAAGCTCCTTCC------CATATCTGTACCAGGTCCGACCTTGCAAAGATT---------------------------------------------------------------------------CTTGAGAACTGGGAAATACTCCAAGGAATAAAGGTTTTATTTGCAGAA------CAGAAACCTGCCCGAAAACGTGGTAGAAAACCAGCCCATGATAGAGCGGAGCCCTTAAATCATGTCCAAGCAGAACGCCAGCGTCGGGAAAAGTTGAATCAGCGATTTTATGCTTTAAGGTCGGTGGTGCCCAATATCTCAAAGATGGATAAAGCTTCTCTTCTTGGTGATGCTATTGCATATATTCAAGAGCTACAGCAGAGGCTTCAGGAAATGGAGGTTCAG---TTTGATTGGGAT---GACCAAAGCCCAAAAGTTGATGTTCAAGTGCTG---GGACAGGAAGCTATGATTCGTTTGCAGTATGCAAGACATATGTACCCAACATTGCTATTGATGTCCACACTGCAAGAC---TTACAACTAGAAGTGAAGCATTTGAACATCTCGTCA---GTTGAGAACATC---GTCTTTCAGCTTGTTTTAGTCAAGGAAATGGAT------------------------------------------------------
	Makinoa_crispata_DN5669                TTATGGGATGAG---GCTATGTTAGAAGCCTTC---GAGACAGCTCTCCAGCAGAAGCTGCAACTGATAGCGGAA---GCCTCGACCGTTAATTGGACTTATGCAATCTTTTGGCAGATCTCGAAT---AGCACTGGAGAGCTGCAGCTCGGCTGGGGTGATGGATATTTTAAGGGCAGCGAGGTGAATGAT------GACAGAGAAGAGGAGTTCTCTGTCAGGAGGAGAGTTCTTCGTGAGCTGCAAGCTCTCGTTTGCAGCACCGAAGAG------TTAGATTATGTGACAGATACAGAGTGGTTCTACCTGGTCTCGATGTCATTGAACTTTCCCCATGGTGTTGGGACTCCTGGGCAAGCGCTCGCGAGCGGAATTTGCGTCTGGCTGACTGAAGCAAACAAGGCTCCTAAT------CACCGGTGTACGCGGGCTGAGCTCGCGAAGATGGCCGGGATTCAGACTATCGCCTGTGTCCCTACC---AGGAACGGCGTGGTTGAGCTCGGCTCAACGGACTTGATTGCGGAGAGTCCAGATATCATCGAAAATGTCAAGATGCTTTTCACTGAC------CAGAAGCCTCCGCGGAAGCGCGGAAGAAAACCTGCAAATGACAGGGAGGAACCTCTAAACCATGTGCAGGCCGAACGTCAAAGGCGAGAGAAGCTCAATCAACGCTTCTATGCCTTGCGCTCTGTTGTGCCAAATGTCTCGAAGATGGACAAAGCATCACTACTTGGGGATGCGATTGCTTACATTCAAGAACTTCAGGCTAAGTTACAAGCAATGGAATTGAAA---AGAGTTTTAGTG---GAGCAGAAGCCCCTAATCACTGTGCATACCTTG---GGTCGAGAAGCAATCATCAGGGTACATTGCACGAAAGAGTCATTTTCACTGACAAGCTTGATGTTTTCTCTGGAAGAA---TTGAAACTGGAGGTTGAACATGCTAGCATCTCAATT---TTGGAGGATTCT---ATGGTCCATATCATTCTTGTGAAGATGAAGGACGACAATCTAGCGACGGAA---GAACAGCTTGTTGGTGCCCTCGAAAAATCCTAT
	Pallavicinia_lyellii_2001221_YFGP      ------------------------------------GAGACGGAGTTGCAGCAAAAGCTCCAAGTTCTCGTGGAAGGTTCGGCTGCTATAAATTGGACTTACGCTATTTTTTGGCAACTGTCTTAC---CAGCATGGTGAGGTGATGCTTGGGTGGGGAGATGGCTGTTTTAAAGGGAAAGAGAATGAAACG------GGACGGGAAGAAGCGCAACTGATCAGACGGAAGGTGTTGCGGGAACTCCAGGCTCTTGTTAGTAACATAGATGAC------TTGGATTACGTCACCGATACTGAGTGGTTCTATCTCGTTTCTATGTCCTGCTTCTTTCCACATGGTGTTGGGACACCGGGTCAAGCTCTTGCGACCGGGAACTATGTATGGCTAGTCGAAGCAAACAAAGCCCCTGGC------AACGTCTGTGCGCGGGTCGATCTAGCTAAGATGGCGGGCATTCAGACGATTGTGTGCGTCCCTACA---AGAGATGGCGTGGTAGAGCTGGGTTCTACGGAATTGATATTTGAGAGCTGGGAGGTGATACACAATATAAGGAGAGTATTTGATGAG------CAAAAACCTCCTCGTAAAAGGGGAAGGAAGCCAGCCCATGATAGGGAGGAACCTTTGAATCATGTCCAAGCAGAGAGACAGAGGCGTGAAAAGCTTAATCAACGATTTTATGCTTTAAGGTCAGTTGTGCCGAACGTTTCTAAAATGGACAAGGCGTCTTTACTTGGAGATGCGATTTCTTACATTCAAGAACTGCAACAGAAGCTGCAGAGCAGTTGTAATGGA---GAATACTTCCTG---GAGCAGAATACGAGAGTTGAAGTTGAAATCTTG---GGAAGGGAAGCAATGGTCAGGGTTAACCATTTGAAATCTGCTTATCCAGTGTCACTTCTAATGGTTGCTCTGCAAGAT---ATGCAACTTGAAGTACAGCACGCAAATGTCTCCATG---GTAGAGGACAGA---GCATCTCATGTCATAATTGTGAAGATGATCGAGGGTAATGCCGTTACGCGG---GAGCAATTGTTGGGAGCAATTGAGAGAGCATTC
	Pallavicinia_lyellii_DN7390            TTATGGGACGAA---GCCATGATAGAGGCTTTC---GAGACGGAGTTGCAGCAAAAGCTCCAAGTTCTCGTGGAAGGTTCCGCTGCTATAAATTGGACTTACGCTATTTTTTGGCAACTGTCTTAC---CAGCATGGTGAGGTGATGCTGGGGTGGGGAGATGGCTGTTTTAAAGGG---AAAGAGAATGAA------GGACGGGAAGAAGCGCAATTGATCAGGCGGAAGGTGTTGCGAGAACTCCAAGCTCTTGTTAGTAACATAGATGAC------TTGGATTACGTTACGGATACTGAGTGGTTCTATCTCGTTTCTATGTCCTGCTTCTTTCCACATGGTGTTGGGACACCAGGTCAAGCTCTTGCGACCGGGAACTATGTATGGCTACTCGAAGCAAATAAAGCCCCTGGC------AACTTCTGTGCGCGGGTCGATCTAGCTAAGATGGCGGGCATTCAGACGATTGTGTGTGTCCCTACA---AGAGATGGCGTGGTAGAGCTGGGTTCTACGGAATTGATATTTGAGAGCTGGGATGTGATACTCAATATAAGGAGAGTATTCGATGAG------CAAAAACCTCCTCGTAAAAGGGGAAGGAAGCCGGCCCATGATAGGGAGGAACCTTTGAATCATGTCCAAGCAGAGAGACAGAGGCGTGAAAAGCTTAATCAACGATTTTATGCTTTAAGGTCAGTTGTGCCGAACGTTTCTAAAATGGACAAGGCGTCTTTACTTGGGGATGCGATTTCCTACATTCAAGAACTGCAACAGAAGCTGCAGAGCAGTTGTAATGGA---GAATACTTCCTG---GAGCAGAATACGAGAGTTGAAGTTGAAATCTTG---GGAAGGGAAGCAATGATCAGGGTTAACCATTTGAAATCTGCTTATCCAGTGTCACTTCTAATGGTTGCTCTGCAAGAT---ATGCAACTTGAAGTACAGCACGCAAATGTCTCCATG---GTAGAGGACAGA---GCATTTCATGTCATAATTGTGAAGATGATTGAGGGTAATGTCGTTACACGG---GAGCAATTGTTGGGAGCAATTGAGAGAGCATTC
	Lc_jcf7180005787019_jcf7180005780409   CTATGGGACGAG---GCGATGATCGAGGCTTTC---GAAACTGCCCTACAGCAGAAGCTCCAACTCCTAGTTGAA---TCGTCGACTGTAAACTGGACCTATGCAATATTCTGGCAACTATCAAAC---TCAAGCGGAGAGATGATGCTGGGATGGGGTGATGGATATTTCAAGGGTCCAAAAGAAAGTGAG------GATAGAGAAGAGGACCAGCAGCTCAGGCGAAAAGTTCTTCGAGAGTTGCAAGCTCTCGTCTGCAACACGGAAGAG------CTTGATTATGTAACGGACACAGAGTGGTTCTACCTTGTCTCGATGTCCTGTTTCTTTGCTCATGGTGTTGGGACACCTGGACAAGCATTGGCTAGCAGAAACTATGTTTGGTTGATGGAAGCCAACAAGGCTCCTAGT------CACATCTGCACGCGAGCTGATCTTGCTAAGATGGCTGGAATTCAGACGCTCGTTTGTGTGCCTTCA---CGGAGCGGAGTGGTTGAGCTTGGCTCCACTGACTTGATTGCAGAGAGTCTAGACATCATCGAGAACGTGAAGATGGTCTTCTGTGAT------CAAAAACCTCCAAGAAAGCGCGGAAGAAAGCCTGCCAATGACAGGGAAGAACCGTTGAACCATGTCCAAGCTGAACGTCAAAGACGGGAGAAGCTCAATCAACGGTTTTACACCTTGCGATCTGTGGTACCAAATGTCTCTAAGATGGATAAGGCATCTTTACTGGGTGATGCTATTGCTCACATTCAAGAGCTCCACTGCAAGGTACAAGAAATGGAGTTCCAG---AGACTTTCCGCG---GATCTAAAACCAACAATTGCGGTTCACACCTTA---GGACACGAAGCTATGATTCGACTACACTGCATGAAAGAGTCATATGCGTTGGCAAACTTGATGTTTACGCTCGAAGAA---CTGAAGTTAGAGGTCCAACATGCTAACCTTTCAATT---CTGGAAGATTCA---ATGGTCCACATTATCTTGGTGAAAATGAAGGAAGACAATCTGTCTACGGAA---GGGCAGCTGATAAGTGCGATCGAAAAGTCATAC

;
End;


Begin mrbayes;
   log start filename=Mapoly0018s0018_LC.log;
   charset 1st_pos = 1-.\3;
   charset 2nd_pos = 2-.\3;
   charset 3rd_pos = 3-.\3;
   partition by_codon = 3:1st_pos,2nd_pos,3rd_pos;
   set partition = by_codon;
   
   lset nst=6;
   prset ratepr=variable;
   set autoclose = yes;
   mcmc ngen=500000 printfreq=1000 samplefreq=100;
   sump burnin=2500 ;
   sumt burnin=2500;

   
   log stop;
end;


#NEXUS

Begin DATA;
	Dimensions ntax=12 nchar=576;
	Format datatype=NUCLEOTIDE gap=-;
	Matrix
	[                                        1         11        21        31        41        51        61        71        81        91        101       111       121       131       141       151       161       171       181       191       201       211       221       231       241       251       261       271       281       291       301       311       321       331       341       351       361       371       381       391       401       411       421       431       441       451       461       471       481       491       501       511       521       531       541       551       561       571      ]
	[                                        |         |         |         |         |         |         |         |         |         |         |         |         |         |         |         |         |         |         |         |         |         |         |         |         |         |         |         |         |         |         |         |         |         |         |         |         |         |         |         |         |         |         |         |         |         |         |         |         |         |         |         |         |         |         |         |         |         |      ]
	Treubia_lacunosa_DN662                   AAGGATGCGAGCAAACGGAAACGGGTGAATCGAACAGCT------AAGTTGAAGCAATGCAAACTGGATGCACGCCGGGAGCAATGGTTGTCACAAGATACATTCAAT---GATGATGGTCATGCTGATGATGACTGGGAGACTGCAGCAGATGCAATTCATATACAGGGCTCT---ACGCTCAAGCCAGAGTACAAGTATAAG---GCTGGGTTGTTTGGGGCAAGGTCAAGAGGTACTCCTGGACGTGCATGGAGACCAGATGACGCTTCGAGACCTCCTACATTGCCCAGTCTTTCGAAACAGCACACTTTTCCT---TCTGCTCCAGGTTCTTGGGGTGTT---AGTATCTGGGGC---CCACCTCCAGCACCATCATATTGCCCAATCTGCACTGAGGAGCTAGATATAACAGATTCATGCTTTGTGCCTTGCTCTTGTGGTTTTCGTCTCTGCCTTTTCTGTCACCACAGAATCGCCTCAGATGATGGACGATGCCCTGGTTGTAGGAAAACCTACAATTCTGACGTAGCCATGAAGCTCTCGCGCTCATCC---GTTTGGCTTCGAGTC
	Lunularia_cruciata_DN301                 AAGGACGCCAGCAAGAGGAAAAGGGTGAATCGAACGGCG------AAGTTGAAGCAGTGTAAACTCGAAGCAAAACGGGAGCAGTGGCTTTCTCAAGGCAATCACAGT---CATTCTCATGACGCTGAAGACGATTGGGAAGCGGTGGCAGACGCGATTTACATGCAAGGAGCA---GACCTTAAGCCAGAGTACAAGTACAAG---GCTGGGATGCTCGGGGGGAGGATGAGGGGTATGGGTGGCAGAGCTTGGAGACCTGACGATGCGGCTAGGCCACCTACACTACCCACACTTTCCAAGCAACACAGTTTTCCG---TCTACTGCACCAACGTGGAGCGCT---AGCTTTTGGGGC---CCTCCCCCAGCACCATCGTACTGCCCCATATGTACTGAGGAACTGGACATGACGGACTCTTCGTTTGTACCCTGCCCTTGTGGTTTCCGGTTGTGCCTATTCTGTCACCACAGAATTGCCGCCGAGGATGGTCGATGTCCTGGTTGTAGGATACCTTATAATACCGATGTAGCCATGAAGCTGTCCCGTAGCTCC---GTACGGTTGCGTGCA
	Lunularia_cruciata_2075302_TXVB          AAGGACGCCAGCAAGAGGAAAAGGGTGAATCGAACGGCG------AAGTTGAAGCAGTGTAAACTCGAAGCAAAACGGGAGCAGTGGCTTTCTCAAGGTAATCACAGT---CATTCTCATGACGCTGAAGACGATTGGGAAGCGGTGGCAGACGCGATTTACATGCAAGGAGCA------CTTAAGCCAGAGTACAAGTACAAG---GCTGGGATGCTCGGGGGGAGG---AGGGGTATGGGTGGCAGAGCTTGGAGACCTGACGATGCGGCTAGGCCACCTACACTACCCACACTTTCCAAGCAACACAGTTTTCCG---TCTACTGCACCAACGTGGAGCGCT---AGCTTTTGGGGC---CCTCCCCCAGCACCATCGTACTGCCCCATATGTACTGAGGAACTGGACATGACGGACTCTTCGTTTGTACCCTGCCCTTGTGGTTTCCGGTTGTGCCTATTCTGTCACCACAGAATTGCCGCCGAGGATGGTCGATGTCCTGGTTGTAGGATACCTTATAATACCGATGTAGCCATGAAGCTGTCCCGTAGCTCC---GTACGGTTGCGTGCA
	Blasia_pusilla_c312739                   AAGGACGCCAGCAAGCGGAAGAAGGTCAATCGTATTGCG------AAGCTTAAGCAGTGTAAACTGGACGCCCGTCGAGAACAGTGGCTGTCGCAAAGTAGCCATAGC---TTCTCCCTCGAAACCGAAGACGATTGGGAGGTGGCAGCTGATGCCCTTACCATGCCCGGTTCG---ATGCTCAAACCGGATTATAAATGCAAG---GGTCCTGGATTTAGGTTAAAGGCTAGAGTTGCAGGAGGACGGGCTTGGAGGCCTGATGATGTTTCTCGGCCACCGACACTACCGCGGCTGGCAAAGCAGCACAGTTTCCCA---TCCAGTGCAGCAGTTTGGAGTGGG---AACGTATGGGGC---CCTCCCCCGGCACCGTCATATTGCCCAATCTGCACAGAAGAGCTGGATGTGACGGATTCCTCATTTTTCCCATGTTCTTGCGGCTTCAGGTTGTGTCTCTTTTGTCACCATAAAATCTCGTCAGATGACGGTCGCTGCCCTGGTTGTAGGAAGGCTTACAGCCCTGATGTAGCCATGAAGCTTTCTCGCACCACA---TTCTGGTTACGTGTA
	Marchantia_polymorpha_MpUg00440          AAGGATGCCAGCAAAAGGAAAAGGGTAAACCGAACAGCA------AAGTTGAAGCAGTGTAAGCTTGACGCTCGACGTGAGCAGTGGCTCTCTCAAGGCAATCACAGT---CTTACTCATGACGCTGAAGATGACTGGGAAGCTGTGGCTGATGCAATTTACATGCAAGGATCT---TCTCTCAAACCGGAGTATAAGTATAAG---GCCGGGATGCTTGGCGGAAGA---AGGGGAATGGGGGGTAGAGCCTGGAGACCTGACGATGCCGCCAGGCCACCCACCTTACCCAGGCTCTCCAAGCAACACAGTTTTCCA---TCTTCTGCGCCGAGTTGGAGCGGG---AATTTGTGGGGG---CCACCTCCGGCTCCCCTATACTGTCCTATATGTACGGAGGAATTGGATGTCACGGACTCTTCTTTTGTACCTTGTTCATGTGGTTTTCGATTGTGTCTTTTCTGTCATCACAGAATTGCTGCGGAGGATGGTCGATGTCCTGGTTGTAGGAAAACGTACAACACCGATGTAGCCATGAAACTTTCTCGAAGCTCA---GTCTGGCTGCGAGTT
	Marchantia_polymorpha_MpVg01180          AAGGATGCCAGCAAGAGGAAGAGGGTGAATCGAACAGCC------AAGTTGAAGCAGTGTAAACTCGATGCCCGACGCGAGCAGTGGCTTTCTCAAGGAAATCACCCG---CATTCTCATGATGCCGAAGATGACTGGGAAGCCGTTGCTGATGCTATCTACATGCAAGGAGCG---GCTCTGAAACCCGAGTACAAATACAAA---GCAGGAATGCTTGGAGGAAGA---AGAGGTATGGGTGGAAGAGCCTGGAGACCTGATGATGCGGCAAGACCACCCACTTTACCTAGGTTGTCCAAGCAACACAGCTTTCCG---GCTACCCCATCGACCTGGGGATGC---AACTTGTGGGGT---CCCCCTCCTGCACCTCTTTACTGTCCTATATGCACTGAAGAATTGGATATGACGGATTCTTCGTTTGTTCCTTGTTCTTGCGGTTTTCGACTGTGTCTTTTCTGTCATCATAGAATCGCCGCAGAGGACGGACGATGTCCTGGTTGTCGGAAAACTTACAATACTGATGTTGCCATGAAACTCTCCCGCAGCTCA---GTATGGCTGCGAGTT
	Pellia_neesiana_2017684_JHFI             ---------------------------------------------------------------ATGGATGCTCGTCGAGAGCAGTGGCTTTCACAAGTCAAATTTAGC---TTCATCCTTGACACAGAAGATGACTGGGAGGTGGCGGCAGATGCTCTCTATTTGCCTGTGTCT---GTTCTGAAGCCA---TACAAGGGCAAG---ACTCTAGAAAAGAGCTTCAAG---AAAGGTGTGGGGGGCCATGCATGGAGGTCAGACGATACATCTCGACCACCAACTTTACCATGTCTTTCAAAACAGCATAATTTCTTA---TCAAGTGCTTCAGTTTGGACTGGG---CATTTGTGGGGT---CCTCTCCCAGTACCATCGTACTGTCCAATATGCACTGAGGAGCTGGATGTGACAGACTCATCATTTTTTCCTTGCTCGTGTGGATTCCGGCTATGTCTGTTCTGCCATCACAGAATCTCATCAGATGATGGTCGCTGCCCTGGGTGTAGAAAGGCATATAGTCCTGATGTAGCAATGAAGCTCTCTCGCACAACT---TTCTGGTTACATCTA
	Pallavicinia_lyellii_2018020_YFGP        AAAGATGTGAGCAAGCGGAAGAGGGTGAATCGAACAGCG------AAGCTAAAGCAGTGTAAGCTTGACGCACGACGCGAGCAGTGGCTATCGCAGGGAAACCACTGC---CATGCTCATGACGAAGAGGATGACTGGGAGGCAGTAGCAGATGCTATCCATGTTCAAGGGTCT---GATCTCATGCCTGAG------TACAAG---ACCAGTATCGATGCGGGGAGG---AGGGAATTGGCTGGCAGGGCATGGAGACCTGATGATGCAGCAAGGCCACCCACCTTACCCAGGTTATCAAAGCCACACAGTTTTGCT---TCAAATGCACCTGCTTGGAATGAA---ACTCTCTGGGGT---CCACCTTCTGCCCCCTTGTCTTGTCCAATATGTACTGAAGAACTGGATGTGACCGACTCATCATTTGTTCCTTGTTCTTGTGGGTTTCGACTTTGTCTTTTCTGCCATCATAGAATCGCTTCAGAAGATGGGCGTTGTCCTGGTTGTAGAAAAACATACAACTCAGATGTGGCGATGAAACTGTCCCACTCCTCC---GTCTGGCTGCGGATC
	Lc_jcf7180005781009                      AAGGACGCCAGCAAGAGGAAAAGGGTGAATCGAACGGCG------AAGTTGAAGCAGTGTAAACTCGAAGCAAAACGGGAGCAGTGGCTTTCTCAAGGTAATCACAGT---CATTCTCATGACGCTGAAGACGATTGGGAAGCGGTGGCAGACGCGATTTACATGCAAGGAGCA------CTTAAGCCAGAGTACAAGTACAAG---GCTGGGATGCTCGGGGGGAGG---AGGGGTATGGGTGGCAGAGCTTGGAGACCTGACGATGCGGCTAGGCCACCTACACTACCCACACTTTCCAAGCAACACAGTTTTCCG---TCTACTGCACCAACGTGGAGCGCT---AGCTTTTGGGGC---CCTCCCCCAGCACCATCGTACTGCCCCATATGTACTGAGGAACTGGACATGACGGACTCTTCGTTTGTACCCTGCCCTTGTGGTTTCCGGTTGTGCCTATTCTGTCACCACAGAATTGCCGCCGAGGATGGTCGATGTCCTGGTTGTAGGATACCTTATAATACCGATGTAGCCATGAAGCTGTCCCGTAGCTCC---GTACGGTTGCGTGCA
	Haplomitrium_mnioides_1DN466             AAAGACGCTAGCAAACGCAAAAGGGTGAATCGAACAGCT------AAGTTAAAGCAGTGCAAGCTCGATGCTTTGCGCGAGCAGTGGCTGTCACAGGAGTTGTCAATA------------------------------------------------------------------------------------------------------------------------------------------------------------------------------------------------------------------------------------------------------------------------------------------------------------------------------------------------------------------------------------------------------------------------------------------------------------------------------------
	Marchantia_emarginata_DN10517_18979_7225 AAGGATGCCAGTAAGAGGAAAAGGGTGAATCGAACAGCG------AAGTTGAAGCAGTGTAAGCTTGATGCCCGACGTGAGCAGTGGCTTTCTCAAGGAAATCAGGGT---CATTCTCATGATCCCGAAGACGACTGGGAAGCGGTAGCTGATGCTATCTACATGCAAGGAGCT---GCGCTGAAGCCCGAGTACAAGTATAAA---GCCGGGATGCTTGGAGGAAGA---AGGGGTATGGGTGGAAGAGCCTGGAGGCCTGATGATGCGGCAAGGCCACCCACCTTACCAAGGTTGTCTAAGCAACACAGTTTTCCT---TCAACCCCACCGACCTGGAACGGA---AACTTGTGGGGA---CCTCCTCCAGCACCCCTTTACTGTCCTATATGCACGGAGGAATTGGATGTGACGGATTCTTCGTTTGTTCCTTGTTCTTGCGGTTTTCGACTGTGTCTTTTCTGTCATCATAGAATTGCCGCAGAGGACGGACGATGTCCTGGTTGTCGGAAGACGTACAATACAGATGTTGCCATGAAACTCTCCCGCAGCTCA---GTGTGGCTGCGAGTT
	Conocephalum_conicum_2002135_ILBQ        AAAGATGCCAGCAAAAGGAAAAGGGTAAATCGAACGGCA------AAGTTGAAGCAGTGTAAACTTGATGCCCGTCGTGAACAGTGGCTTTCTCAAGGCAATCACAGT---CTACCTCATGACGCTGAAGACGACTGGGAAGCCGTAGCTGATGCCATTTACATGCAGGGACCC---GTTCTCAAGCCAGAGTATAAATATAAG---GCCGGGATGCTTGGGGGACGA---AGGGGAATGGGTGGTAGAGCCTGGAGGCCTGATGATACAGCTAGGCCACCGACCTTGCCTAGGCTCTCAAAGCAACACAGCTTCCCA---TCAACTGTTCCAACGTGGAGTGGG---AACTTGTGGGGG---CCACCGCCTGCGCCTCTGTACTGTCCTATCTGTACGGAAGAATTGGATGTTACGGACTCTTCTTTTGTACCTTGTTCCTGCGGTTTTCGATTGTGTCTTTTCTGTCATCACAGAATTGCTGCAGAGGATGGTCGGTGTCCTGGTTGTAGGAAAACTTACAACTCTGATGTAGCGATGAAACTTTCTCGAAGCTCT---GTATGGCTGCGAGTC

;
End;

#NEXUS

Begin DATA;
	Dimensions ntax=14 nchar=5466;
	Format datatype=NUCLEOTIDE gap=-;
	Matrix
	[                                    1         11        21        31        41        51        61        71        81        91        101       111       121       131       141       151       161       171       181       191       201       211       221       231       241       251       261       271       281       291       301       311       321       331       341       351       361       371       381       391       401       411       421       431       441       451       461       471       481       491       501       511       521       531       541       551       561       571       581       591       601       611       621       631       641       651       661       671       681       691       701       711       721       731       741       751       761       771       781       791       801       811       821       831       841       851       861       871       881       891       901       911       921       931       941       951       961       971       981       991       1001      1011      1021      1031      1041      1051      1061      1071      1081      1091      1101      1111      1121      1131      1141      1151      1161      1171      1181      1191      1201      1211      1221      1231      1241      1251      1261      1271      1281      1291      1301      1311      1321      1331      1341      1351      1361      1371      1381      1391      1401      1411      1421      1431      1441      1451      1461      1471      1481      1491      1501      1511      1521      1531      1541      1551      1561      1571      1581      1591      1601      1611      1621      1631      1641      1651      1661      1671      1681      1691      1701      1711      1721      1731      1741      1751      1761      1771      1781      1791      1801      1811      1821      1831      1841      1851      1861      1871      1881      1891      1901      1911      1921      1931      1941      1951      1961      1971      1981      1991      2001      2011      2021      2031      2041      2051      2061      2071      2081      2091      2101      2111      2121      2131      2141      2151      2161      2171      2181      2191      2201      2211      2221      2231      2241      2251      2261      2271      2281      2291      2301      2311      2321      2331      2341      2351      2361      2371      2381      2391      2401      2411      2421      2431      2441      2451      2461      2471      2481      2491      2501      2511      2521      2531      2541      2551      2561      2571      2581      2591      2601      2611      2621      2631      2641      2651      2661      2671      2681      2691      2701      2711      2721      2731      2741      2751      2761      2771      2781      2791      2801      2811      2821      2831      2841      2851      2861      2871      2881      2891      2901      2911      2921      2931      2941      2951      2961      2971      2981      2991      3001      3011      3021      3031      3041      3051      3061      3071      3081      3091      3101      3111      3121      3131      3141      3151      3161      3171      3181      3191      3201      3211      3221      3231      3241      3251      3261      3271      3281      3291      3301      3311      3321      3331      3341      3351      3361      3371      3381      3391      3401      3411      3421      3431      3441      3451      3461      3471      3481      3491      3501      3511      3521      3531      3541      3551      3561      3571      3581      3591      3601      3611      3621      3631      3641      3651      3661      3671      3681      3691      3701      3711      3721      3731      3741      3751      3761      3771      3781      3791      3801      3811      3821      3831      3841      3851      3861      3871      3881      3891      3901      3911      3921      3931      3941      3951      3961      3971      3981      3991      4001      4011      4021      4031      4041      4051      4061      4071      4081      4091      4101      4111      4121      4131      4141      4151      4161      4171      4181      4191      4201      4211      4221      4231      4241      4251      4261      4271      4281      4291      4301      4311      4321      4331      4341      4351      4361      4371      4381      4391      4401      4411      4421      4431      4441      4451      4461      4471      4481      4491      4501      4511      4521      4531      4541      4551      4561      4571      4581      4591      4601      4611      4621      4631      4641      4651      4661      4671      4681      4691      4701      4711      4721      4731      4741      4751      4761      4771      4781      4791      4801      4811      4821      4831      4841      4851      4861      4871      4881      4891      4901      4911      4921      4931      4941      4951      4961      4971      4981      4991      5001      5011      5021      5031      5041      5051      5061      5071      5081      5091      5101      5111      5121      5131      5141      5151      5161      5171      5181      5191      5201      5211      5221      5231      5241      5251      5261      5271      5281      5291      5301      5311      5321      5331      5341      5351      5361      5371      5381      5391      5401      5411      5421      5431      5441      5451      5461      ]
	[                                    |         |         |         |         |         |         |         |         |         |         |         |         |         |         |         |         |         |         |         |         |         |         |         |         |         |         |         |         |         |         |         |         |         |         |         |         |         |         |         |         |         |         |         |         |         |         |         |         |         |         |         |         |         |         |         |         |         |         |         |         |         |         |         |         |         |         |         |         |         |         |         |         |         |         |         |         |         |         |         |         |         |         |         |         |         |         |         |         |         |         |         |         |         |         |         |         |         |         |         |         |         |         |         |         |         |         |         |         |         |         |         |         |         |         |         |         |         |         |         |         |         |         |         |         |         |         |         |         |         |         |         |         |         |         |         |         |         |         |         |         |         |         |         |         |         |         |         |         |         |         |         |         |         |         |         |         |         |         |         |         |         |         |         |         |         |         |         |         |         |         |         |         |         |         |         |         |         |         |         |         |         |         |         |         |         |         |         |         |         |         |         |         |         |         |         |         |         |         |         |         |         |         |         |         |         |         |         |         |         |         |         |         |         |         |         |         |         |         |         |         |         |         |         |         |         |         |         |         |         |         |         |         |         |         |         |         |         |         |         |         |         |         |         |         |         |         |         |         |         |         |         |         |         |         |         |         |         |         |         |         |         |         |         |         |         |         |         |         |         |         |         |         |         |         |         |         |         |         |         |         |         |         |         |         |         |         |         |         |         |         |         |         |         |         |         |         |         |         |         |         |         |         |         |         |         |         |         |         |         |         |         |         |         |         |         |         |         |         |         |         |         |         |         |         |         |         |         |         |         |         |         |         |         |         |         |         |         |         |         |         |         |         |         |         |         |         |         |         |         |         |         |         |         |         |         |         |         |         |         |         |         |         |         |         |         |         |         |         |         |         |         |         |         |         |         |         |         |         |         |         |         |         |         |         |         |         |         |         |         |         |         |         |         |         |         |         |         |         |         |         |         |         |         |         |         |         |         |         |         |         |         |         |         |         |         |         |         |         |         |         |         |         |         |         |         |         |         |         |         |         |         |         |         |         |         |         |         |         |         |         |         |         |         |         |         |         |         |         |         |         |         |         |         |         |         |         |         |         |         |         |         |         |         |         |         |         |         |         |         |         |         |         |         |         |         |         |         |         |         |         |         |         |         |         |         |         |         |         |         |         |         |         |         |         |         |         |         |         |         |         |         |         |         |         |         |         |         |         |         |         |         |         |         |         |         |         |         |         |         |         |         |         |         |         |         |         |         |         |         |         |         |         |         |         |         |         |         |         |         |         |         |         |         |         |         |         |      ]
	Blasia_pusilla_c330259               GCATACAAACTTAAGTGTGAAAGGGAGGCATTGAGTGCACGATTGGGTCCTCCAGACTTCTATCCTCCAGCTCCAAACTGTGCTGAAGAGGTCTTGAATCGTGAGTCCTGTGTTAATGGTTACAAGGAGATTATTGATGGTGTGGAGGAGGCCAATGAAGCCAAGTTATCGCTCACTTCACATGCATATAACAATCTCTGGAATAAGCAGAGCGTCATTTGTTACAAGGAGGCCATCAGGAAACGCCTTCATGCTCTTAACAATGCACTGATACGGAAACGAAAGGCTGGTCAAGTTTATGGACTACCGCTCACAGGGGCAATTCTAGCCAAAGCAGGGTTGTTTCCTGATCAGCGTACCTGTGGGGAAGATTTCAGAAAGAAATGGATTGAGGACCTGTCGCAGAGGAAGAGGCTGAGGAGCCTTGCCGAGCATGTTCCTCATGGCTATCGTCGACGCACTCTCTTTGAAGCACTCATTAAGCATGAGGTCCCGCTACTGCGTGCAACCTGGTTCATCAAAGTCATGTACCTCAATCAAGTGCGACCAATGTCTATTGGGATGTCTGCTGGCGGACCTGATAAGTCACAGGCTAAGCGAGTGGAGCTTTGGACAAAGGATGTTTTGGATTATGCTCAGTTGCTTCTTGATGAATTGTGCCCAACTGGTGCTACAACAAATTCTTCT---GAAACTGAGGTGCATGCAAAGTGGAGATATCTTGTCCGCCTTGCCCAGTGGCACCACTCAGAGGGCCTTTTGCACCGTACACAACTTGTAGATTGGGCTTTGAAGCAGCTTCAGGAGAAAGAGTCGGTTGAAGCACTAGAGCTGCTACTTCCTGTCATCTTAAAGTTGATAGATGGCCTTTCTTTGTCTCAGACACATGTGCGGGTGCTTGTTGATATCTCCCTCCAGTGGCTACAGAAACTCTGCCCTTCAGGTATTCTTCCCAGTGTGTTCAATCAGCCACATCTGATGTACAGTGCTACCACTCTAATAGAGCTTATACGCTATCTACTCCTTGTTGTACCGGACACTTTTGTCGCACTGGATTGTTTCCCCCTTCCAGCCTGCGTGTCACCTCCACAAGCAAGAAGAGAA---CATAGGGAACTCCTCATTGGTGATGTCGTTGATGGAATCCAAAAACGGGCTACTTCTCTTGCCAAGGCTGTGAATCCTGGACTTCTGCGCAATAATGAAGGAAAAGTAGTGCAGGGTTTAGACAAAGCACTTGCTGCTGGAGATATTCAAGGAGCTTGTCGTTGTGTTTTTGATGAGGACTTCTGCAGTAGTGAACAGCTACCTGATGAGTGGCAGGCAGATGTTATAGCAGGATTTGGTCGCACTCCAAGTCTTCTCACGAAT---GTTAACTCTTCTGAGCTTTTTGCAATCCGCTTCCTTTGTGAGTGGGCTGTTTGCGATTTCCGAGACTCTAGAGGGACAACCATTTCTAGTGATAGGAAAGCTACAAGTGTGAGAGACATGTCAAGGGTTTACATGGCAGTTTCAGTTCTTCGCCAGAGAATGGAGGAACTAGACGAGAAA---CCAGGACCATTGCATGATCTAATAGTTGCATGGCTTGACCAACATGATTTGCGGAAAGGTGAGAGTAGTGAAAGACTTCAGCTGCTGCTTTCAGAGCTTGTCCGTGAAGGTCTCTTCTGGCCAAATGCATATGTCAGGCAACTTTTGTGCAGTGGTGTTTTGGAAAGAAATGAAAACACTGCA---GAGATTTCAAGAGCGGCTCGCCACAAATTGCTCCTACGCAATCTGCCTGGGCCTCTCCATTTTGAG---GAGGGTACCCCAGGCTGTGAAGAGTGCACTAGAAGCAAGCGCTTGAAGACTAATGATGGGAAGGCATGGAGTACTCAAGTTATG---GCTACTACACTGGATGACGAGGAAACATGGTGGCTGCGGAAGGGGCAAAAGGCTCTAGATGCTGTGAAAATT---AAGCAGACTTCCAGAGGTAGACCAAAGACTGTCAGG---AAAACTCAGAGTTTAGCTCAGCTGGCTGCCCCA---CGTATAGAGGGTAGCCACGGTGCATCTTCCAGTCGCACTTGT---GATAGTAAGGTGAATTGTCCTTACCACAAG---GTTCGCGCAATTGGAACTGGCATCAGACGCCTAAGATTGAATGAGAAGAGGAGTATCGCGAGTTGGTTAGATATGGTTGTTCGAAGCCTTCTA---GGAAGTGCAGTGCGATGGAAGATCAATGAAGAGCAACTTGGAGTTATTGTGTATATACTGGATGTGGCAAATGACTTTCACACTCTTGTGCAGTTGCTGCTTTGGTTGCTTCCCATGGCTCTGATACCACCAGCAACACCACCAGGGCAT---GGCAACCGTGGGATTCCCACACCTTCATGGAACAGAGATAACTCTGTCTGTGAAGTTGGCGAGGCAGTACTTCTCTCGTGCCTGCGAAGATATGAAGGTGTGCTTGCAGCAATGGATCTTCTTCCACAAGCGTTGTCTGCTGGAATGCAGCGTGCTGCCAACTTGATGGCAGTAGTGCCAGGTGGAAGGGCGGGGTGTTCAGGTTTGCTGTGTTACGTCCGTGATCTTTTGAGGAAGTATAGTGGTCTTGTTAGTGTGCAAAGTTGGGAGAAGAACTGGAAAGCTTCTTGT---GATCAAAGACTTATTGCAGAGCTGGAGGCCCTGAAAGCTGGAGACAGTGAAGGTGGTTTTGGCTTACTGGGGCTG---GTTGGTGATGACCGGGATGATCCAATACCACAGAGACTGGCTGGCCGCTTGAGTAGGATGGGAGTAACCATCAAAGAGATTGTACATAGGGGTATGAGTGAAGCTGTGATTCAGATGATGAACAAGGAAAGAGAT---GATGGAGTCGTAGATAGGTATGAGGATGGTCATCAAGCTGCCCAGCGGGTTGTTATGGGTGTGATGGATACCATCAGACAGAGTGGTAACGGGGCACTGCAAGCAGACTCTGTCCTTATAGCTGCAGCAGTGACGTATGTAGTGTCTAATGCAGGCACAGCAGCTGCCACCGTTTTTGAGACTCTGGGTGCAAAT---CTAAGATGTGCGCGACGAGTTCTGCAAATGCACATGCTATGCCTGCGGCTCTTTAAGGAAGCCCTTGGAGACCGCCACAGCCGTATGGTAGAGGTTGCTATTGCAAATGAAGCTAATGCAGTTGTTGTCCAGGCGTTGCAGCATCCCCCAGGAAGGGCACCACGGTCACAGTTCCATTTATCACCAGAAACCCCTGAGAATTCTGGCATAGCA---GCAAACATATCAGCAGCAGCAGTAGCTGCC---TTAGTAGCAGGTGTAGTTGTTCAGGGCATAACAAGCCTTGAGAGGATGGTAACGGTTTTGAAGATGAGGGAAAATCTTGAGACCTTGCAGATCCCAAAAACTGGTGGTACAAATGCCAAT---CACGTGTACTGGTTTCGGGTACTCATTGGAGATTGCCGGATGGTTGGGGGTGGCTTGGTTGCAGATCTCTTGGGTGAGTCCAATGTTCTAGGTCTTGCTCGCATGCAGCGATCCATGCCCCTCACAGTTGTATTTCCACCAGCGTATGCACTTTTTGCAGCTGCGCTGCGGAGACAACCGCCTGCTTACACCAATAGT---GTTCGCGAGGATCCCATATTACATGCAGCCATAACTGCAGTAAATGAAGTTGTAGCACATGAACCATTCCGAGATGTCTGTTTACGTGACACTCGAGCTTTGTACCTTCTCCTTTCATCAGACTCCGGAGAGAGTGATTATGCAGCTATGTTGGATACTCAAGGTCTTGATGCACACTCCAAAGGGGCTGCAATGGTGCCCTTACGCGCACGACTTTTCCTGCATGCTCTACTAGATCGTGGATTGCCGCCTTCGTTGCTGCAGGATGAGGAGGCATGGGGTCACGGGCGA---GCTGATCCTAAGAATCGGTTTCCAAATGAGCCT------CGTCAATTAGAGCAGCTTGTACAAATATTGGATGATTTACAGCCAGCAACATACCATTGGCAATGGGTGGAGTTGAGACTTCTCCTTAACGAGCAAGTTTTCATGGAGAAGCTTGATGAT---GCTGCAGCTGCAGGCTCTGACACAGGGCAGCTCTCTGAATGTGAGAAGACCTTCACTGATGTGGTGCTGACAAGGCTACTTGTACGGCCTGATGCTGCTGCCCTTTATTCAGAAGCTGTGCACTCTCTTGGGCGAGCCTTGGAGGACTACCTGATCTTGCAAGTTAAGTGGGTTTTGGAAGGGACTGACATGCTTCTTGGCCGAAGATCCCTCCGCCAGCTTCTGGATAATATTGCATATCGTCAAGGCTTCTCTGTTGGAACTCGACATGTCCAAGCGTGGGGTTGGCAACCTCCA---CAGCAGTTTGCCACAGAAAAAGCTTTGGCAGATCTAGTGCTACCTTGTCTGGCTCGGAGCTCCAATGATACTTGCAATGGATTTGCATTTGACCTCATCAAGCAGATGGGTAACTTGGAACATCAGATCACTCAACTTGCA---CGACCAATTGGAAAACCTATACCAGCATCTAACTCAGGGGGAGAG---AGAAGAGGAGCTAGAGGTGGTCTTGAGGGTGGAAGTCCTGGCATTGGGCGTAAATTTATGGGTACGGCTATGGATTCCTCACCAGTGTCTGCAGCTGCTCTACAGACATCTATGTGGTTGCGACTCCAGTTTCTTCTACCTTTGTTACCATTTATACATATTGAC------------AGTGGTCGCAACATGCGGCAAACTCTGGCTCCTGTCCTCTTGCGACTTCTAGGTACACGTGTGGTACAGGAGGCCACTGAACCCCCT------GTACCTGCTCGA---GACCTGGAGAGGAATGCTGAAGCTTCATCTGCTGCAGCTACAGCCGCTGCGGGGGAGGGGCTATTTGATCGCCTCTTGAGTGTATTGCATGCTCTTCTCAGTAGTACATGGGCGGTGTGGTTGAAA---CCTCGGCCTCCTACCAAGGGTACTTCAATGCCACTCCGAGAAGTACCCCCGTTTGATCGTGAAGCTGCAGAACGCATGCAGGGCGAATTGGAACAGATGCAACTACCTCGGTCAGTCCGGGCGCGCTTACAAGCTGCAATGCCACTCTTGCCACTCTCTTCTTCCTTGACCGTTGCTGCTGGTCCTCCTCAAGTGCCATCTCCTGTGCTTGCACTACTC---GGTCCGTCAGGGGTCCCTCTGAAACCTCCATTCTCAATCGAAAATAATTTA---GGAAAAGCAAAACCCTCTTTTTCCACT---GAACAAGTAATAGAGTTAGATCCTTGGATGTTGATGGAGGATGGAGTTGGG---AACTTGAAGGCATGCTTCTGGTTGAAGGGGGCCGTGAGAGTGAGGAGAAGTGATTTGACCTACGTGGGTGCAGTTGATGAGGACTCT
	Lunularia_cruciata_2014396_TXVB      GCCTACAAGCTCAAATGCGAAAGGGAGCCCTTGAGTATACGTTTGGGACCTCCAGATTTCTATCCTCCGGCTCCGAATTGTGCAGAAGAGGTTTTAAATCGAGATTCATGTGTCAATGGGTACAAGGAGATCATCGATGGTGTGGAGGAGAGCAATGAAGCCAAGTTATCACTTACCACGCCAACGCATAATAATCTTTGGAATAAGCAGAACGTCAATCGATATAAAGAGGCAATAAGGAAGCGACTTCGTGCCCTCAACAATGCCCTTGTTCGAAAACGAAAGGCAGGTCAGGTCTATGGGCTTCCCCTTACCGGACCACTTTTGGCAAAGCCAGGAATGTTCCCCGAACAGCGGACATGTGGAGAAGATTTCAGGAAAAAGTGGATTGAGGACCTGTCGCAGCGGAAGAGGTTGAGAAGTCTTGCGGAGCATGTACCTCATGGCTATCGTCGTCGTTCCCTCTTTGAGACTCTCATCAAGCATGACGTTCCTCTTATTCGTGCAACTTGGTTCGTCAAAATTATGTACCTCAATCAAGTGCGGCCCTTATCAATTGGAATGTCCGCCGGAGGTCCTGACAAATCACAGGCAAAACGTGTGGAACTTTGGACGAAGGACGTCTTGGAGTACGCCCAAACGCTTCTTGATGAGTTCTGTCACGCAAATTCTTTGGCTGTATCATCT---GAATCTGAGTTGCATTTGAAGTGGAGATATCTCGTGCGCCTTGCCCAGTGGCACCACTCAGAGGGTCTTTTGCACCGTACACAACTTTTAGACTGGGCGTTGAGGCAGCTCCAGGAGAAGGAGTCGGTGGAAGCATTGGAGCTGCTGCTGCCCGTGATATTGAAGGTCATAGATGGCCTTGCGTTATCGCAGACACATGTGCGTGTACTAGTCGATACATCGCTTCAATGGCTACAAAAGCTTTGCCCAACCGGTGTTCTTCCCAGCTTGCTTGATCGCCCTCATTTGATGTATAGTGCCACTATTTTAACAGAGCTTCTACGGTATCTCCTTCTTGTTGTTCCAGACACGTTTGTGGCTTTGGATTGTTTTCCACTTCCAGCTTTCGTGTGTCCCACGCAGCCAAATGAAGAG---CATAGGGAGCTTCTAATTGGCGATGTTGTGGATGGGATTCAAAAGCGTGCTGCTTCTCTCGCCAAGGCCGTAAATCCTGGACTCTTGCGCAACAATGAAGGAAAAGTAGTGCAGGGTTTGGATAAAGCACTTGCAGCTGGAGACATTCAAGGTGCTTGTCGCTGTGTATTCGACGAGGATTTTTGCAGTAGCGAACAACTTCCAGATCACTGGCAGGCAGACGTTGCTGCCGGGTTTGGTAGAACTCCCAGTCTCTTGACCAAT---GTGAATTCGTCGGAGCTATTTGCTATACGCTTTCTTTGTGAGTGGGCTGTATGTGACTTCAGAGACTCCCGGGGAGTAGGCATTTCTGTCGAGAAGAGGGCCAGCAGTGTGAGGGACATGTCGAGGGTCTATATGGCTGTGTCTGTACTTCGAACGAGAATGGAAGAGCTAAAGGGAAGG---CCAGGGCCTCTGCATGATCTGATAGTTGCTTGGCTTGACCAGCATGATCTACGCAAGGGCGAGAGTTCTGAGAAACTGCAGCTTTTGCTTTCTGAGCTTGTTCGTGAAGATCTGTTTTGGCCACAAGTGTATGTCAGACAACTTCTATGCAGTGGCGTGTTGGAGAAAGATGAGACACAAGCA---GACAAGTCAAGGGCATTCCGACACAAGTTACTGCTAAGGAACTTGCCAGGGGCGCCGCAACTGGAG---GAGGCTACTCCAGGATGTGAGGAGTGTGGTAGAAATAAGCGTTCTAAGACAAATGATGGCAAGGCCTGGAGTAATCAGGCTCTTCTTTCTGCATCGATTGATGAAGATGAAACCTGGTGGTTACGTAAGGGACAGAAAGCATTAGAAGCTGTGAAGATA---AAGCAGAATGCCAGAGGAAGGCCAAAAACTATGCGT---AAAACTCAAAGTCTTGCGCAGCTGGCAGCTGCT---CGAGTAGAGGGGAGCCAAGGTGCATCATCTAGCCATACTTGT---GACAATAAGGTTAATTGTCCATACCACAGG---GTTCGTGCAATTGGAAGCAGCATTCGGCGGTTAAGGTTAAACGAGAAGAAAATCATCTCGCGTTGGCTGGACACGGCCGTACGTAGCCTTGTA---GGGACTTGTGTTCGGTCGAGGATCAGCGAGGAGCAGCTAGCTGTTATAGTGTACATTTTGGATATAGCGAATGATTTTCACACTCTCGTGCATTTGGTTCTGTGGTTGCTGCCTACCGCTCCAGTACCCCCAGCAACACCACCTGGACAC---GGTAGTCGCGGTATCTCCACATCATCTTGGATAAGAGATAGTTCCACTTGCGATGTTGGTGAGTCCGTGCTTCTCTCCTGCCTCCGAAGATACGAAGGTGTGCTTGCGGCGATGGACCTCCTTCCACAAGCTTTATCGGCTGGAATGCAGCGCGCAGCGAACCTG---ACTATCTTACCTGGGGGGCGAGCAGGGTGTTCAGCACTGCTCTGCTATGTGCGCGATTTATTGAGAAAGTATGGCGGCCTTGTAAGTGTCCAGAATTGGGAGAAGACTTGGAAAACCTCCTGT---GACCAGAGATTGGGTGCAGAGCTTGAAGCCTTAAAAGCAGGTGACAGTGAAGCCGGATTTGGGTTAGTTGGTTTG---ATGGATAATGACCGCGATGATCCTGTGATTCAGAGGTTAACCGGACGGTTAAGTAGGGTTGGAATAAGCTTGAAAGAGATTGTACAAAGATATATAAGCGAGGCTGTTGTTCAGATGGTGAACAAAGAAAGAGAA---GAAGGGGTTGTAGATAAGTCTGAAGAAGGCTGTGTGGCTGCGCAACGGGTTGTTGGCGGTGTTATGGACACTTTACGACTTAACGGGAGTGGGGTGATGCAGGCGGACTCAGCTCTTGTTGCCGCTGCAGTGGCGTTTGTAGTTGGTTATGCTGGCACTGCAGTCGCCAGTGTGTTCGACTCGCTCAATTCTGTC---CTGAGATGTGCTCGACGGGTGCTACAAATGCACATGCTCTGCCTGCGTCTTCTTAAAGATGCACTTGGGGATCGACACAGTCGAATGGTAGAAGTTGCTCTTGCCTCGGAGGCAAGCTCAGTGGTGATTCAGTCTTTGCAGCACCCTTCTGGTCGTGTTCCACGAACACAGTTTCATTTATCACCAGAAACTTCTGAGAACCCCGGGCTCGTG---GCCAATATCTCTGCAGCTGCCGTGGCAGCT---TTGGTGGCGGGTGTAGTTGTTCAGGGCACGACAAGTTTGGAGAGAATGATTTCAGTTCTCAAAATAAGAGAACATTTAGAGACTTTGCAAATACAAAAATCAGTGGGTCCCAATTCGAAC---CATGTGTATTGGTTTCGAGTTTTAATTGGGAATTGCCGAACAGCGGGGGGTGGTTTGGTTGCAGATCTTTTGAGTGAGGCTAATGTTCTTGGACTTAGCCGCATGCAGCGCACTATGCCCCTCACCGTTGCTTTTCCACCAGCTTATGCTCTATTTGCAGCTGCCTTGAGGAGGCAACAATCTTCGTATATCAATAAT---GCTCGTGAGGATTCTGTTTTACAAGCTGCCATTACTGCAGTCAATGAAGTTGTAGCACATGAACCATTTCGGGACGTTTGTCTGCGAGATACTAGAGTATTGTACCTTCTTCTTTCATCCGACCCTGGAGAAAGCGAGTACGCAGCGATGTTGGATATGCAGGGCCTTGATGCGCGTTCTAAAGGAGCAGCAATGGTCCCCCTGCGTGCACGACTTTTCTTACATGCCCTACTGGATCGCTGTCTGCCACCTTCTATGATGCAGGATGATGAAACTTGGGGTCATGGACGT---GCAGATCTTAGAAATCGTCTGCCTAATGAGCCT------AGACAACTAGAGCAACTCGTTCAAGTACTGGATGATTTGCAGCCTGCCACATATCACTGGCAGTGGGTGGAGTTAAGACTTCTCCTTAATGAGCAGGTATTTTTGGAGAAGCTCGATGGT---GCAGCTGCTGCCGGTTCTGACACAGGTCAGCTATCCGAGTGTGAGAAAACCTTCACTGAAGTGGTCCTGACCAGGCTATTGGTACGTCCTGATGCGGCTGCTCTATACTCAGAAGCCGTGAACTCTCTTGGGAGAGCTTTAGAGGAGTACCTGATCTTACAAGTAAAGTGGGTTTTAGAAGGATCCGACATGCTTCTTGGTCGTAGATCTCTTCATCAGCTTCTTGACAATATTGTTCATCGACAGGGGTTTTCTATCGGAACGCGACGAGTTCCAGCTCGGGGATGGCAACCCCCT---CGACAGTTTGCCATCGAGAAAGCCTTGGCGGACCTAGTACTACCTTGTCTGGCTCGCAGCTCCAACGATACTTGTAATGGTTTTGCTTTCGAACTTATCAAGCAGATGAGTAACTTAGAACAACAGATAACTCTTCTTGCC---CGGTCCATTGGAAAATCTGTCCCACCGTCCAGCTCCAGCGCAGAG---AGACGAGGAGCTAGAGCTGGGTTTGAGAGCAGCAGTCCTGGTATAGGAAGGAAGTATTTGGCTATTGCTGCGGACTCGTCACCAGTATCTGCGGCTGCTTTGCAGACGTCCATGTGGTTGCGACTTCAGTTTCTCCTCCCTTTGTTGCCTATCATTCATACCGATAGAGATCAA---ACGGTTCGTAACATGAGACAGACTTTGGCTCCAGTGCTGCTGCGGCTTCTCGGTACGCGTGTTGTACAGGAAGCCACCGACCCACCTCATCCTATTTCTGCTCGA---GACCTGGAAAGAAATGCCGAGGCTTCCTCCGCTGCAGCTACAGCAGCTGCAGGTGAGGGTCTGTTTGATCGTCTTCTCAGTGTATTGTACGCTCTCCTCAGTAGCACATGGGCTGTGTGGTTGAAG---CCTCGTCCAACAACGAAAGGTCCTTCAAAGCCACTACGTGAAGTTCCTCCATTTGACCGTGAGGCTGCTGAGCGAATGCAGAATGAGTTGGAGCACATGCAACTACCGCGCTCTGCTCGTGCAAGACTCCAGGCCGCGATGCCGCTACTGCCACTCTCTTCCGCGACAACCATAGCTGCAGGCCCGGCACAAGTGTCATCCCACGCGCTTGCCGTGCTG---CATTCAATAGGGGTTTCTCAAAAACCCCAAGTATCAACCGAAAACAATTCA---GGGAAAGTGAAGTCCTCCTTGTTACCA---GAATCAGAAATAGAGATTGATCCATGGACACTTCTCGAGGATGGAGTCGGA---AATATGAAGGCATGCTCCTGGCTGAAGGGAGCAGTTAGGGTCAGACGAAGTGATCTCACCTATGTCGGTGCAGTGGACGATGACACA
	Pellia_neesiana_2112228_2114402_JHFI CCATTTAAGCTGAAGTGCGAAAGGGAGCCCTTAAGTACACGATTTGGTCCTCCAGACTTCTATCCTCCAACAGTCAATTGTCCGGAAGAGGTTTTGAACCGTGATTCCTGCGTAAATGGCTACAAGGAAATTATTGACGGAGTTGAGGAAGTAAATGAAGTCAAATTATCTCTGACTTCACAAAATTATAACAATCTATGGAGCAAGCAGAGCATCAATCGATACAAAGAGGCAATCAGGAAACGCCTCCGTGTCCTCAATAATGCTCTCATAAGGAAACGAAAGGCCGGCCAAGTATATGGAGTATCACTCACTGGCACTCTCTTAGCCAAGTCAGGATTGTTTCCTGAGTTACGGACCTGTGGAGAGGATTTCAGGAAAAAGTGGATTGAGGACTTGTCTCAGCGGAAGAGGTTGAGAAGTCTTGCAGAACATGTACCTCATGGGTACCGACGTCATGCTCTTTTCGAGGCACTTATCAAACACGATGTTCCATTATTGCGTGCAACTTGGTTTGTCAAAATCATGTACCTCAATCAGGTGCGACCCATGTCTATTGGAATGTCTGCCGGGGGCCCCGATAAGTCTCGACCTAAGCGTGTGGAACTGTGGACAAAAGATGTCTTGGAGTATGCGCAAACTGTGCTTGATGAATTCTGCCAGACTGGCAGCACAGTTGCTGCATCT---GAGCTGAAGCTCCAAGCCAAGTGGAGATATGTAGTACGTCTTGCCCAGTGGCACCATTCAGAGGGCCTCATCCATCGTGCACAACTTGTAGATTGGGTGTTGAAGCAACTGCAGGAAAAGGAGTCAGTGGAGGCTTTGGAACTGCTACTGCCTGTTATTGTGAAGTTAATTGATGACATTTCCCTTTCTCAGACACATGTGCGTGTACTTGTGGATATTGCAATTCACTGGTTACAAGAACTATGCCCATCAGGTTTACTGTCAAATGTTGTTGATCGTCCACATCTACTCTATAATGTTGTCTCCTTAATAGAACTGCTACGCTTTTTACTTCTTGTTGTACCGGACACATTTGTAGCATTGGATTGTTTTCCTCTCCCATCTTGTGTGTGCCTTGTAGAACCTAGAGATGAA---CACAGGGAACTCATTGTTTTGGATGTGGTTGATGGGATTCAGAAACGCTCTGCATCACTTGCCAAGGCAGTGAATCCTGGACTTTTGCGCAACAATGAAGGAAAAGTTGTGCAAGGTCTGGACAAAGCTCTCATTGGAGGAGATGTCCAAAGTGCTTGTAAGTGTGTTTTCGATGAGGATTTCTGTAGCAGTGAACAACTTCCTGATGATTGGCAAGCAGATGTTATCGCAGGTTTTGGTCGGACTCCTAGTCTGCTGAGTAAT---GTGAACTCTTCAGAGCTCTTTGCAATCCGGTTTCTATGTGAGTGGGCTGTATGTGATTTCCGAGATTCCAGAGGGGTTCCTGGGACAAATGAGCGGAAAGTTACAACTGTGGGCGATATGTCCAGAGTTTATATGGCAGTCTCTGTACTTCATCTGAGAATGGAGGAACTTGATGAAAAG---CCTGGGCCCTTGCATGATTTGTTAGTTGCATGGCTTGATCAGCATGAGCTGCGGAAAGGGGAATGTTCTGAAAGGCTGCAGTTACTTCTTTCTGAGCTTGTTTACAAGGGTCTGTTTTGGCCAGATGCATATGTTCGACAACTCCTTTGTAGTGGTGTTTTGGAGAGGAATGAAACTCCTGCA---GATATATCAAGGGCAGCACGACACAAATTGCTCTTGCGACATTTACCTGGACCACCACAGTTGGAG---GAAGCCACTCCAGGGTGTGAGGAATGCACCAGAAGTAAGAGATTGAAGGGAACTGATGGGAAGACATGGAGTGCACAGGGAGTTATACCCAGTTCACTAGATGAAGATGAGACATGGTATCTGAGGAAAGGACAAAAGGCCGTGAATGTTGTGAAGGTT---AAGCAGATTACTAGAGGTAGACCAAAGACTGTGCGG---AAGACTCAGAGTCTAGCTCAGCTGGCTGCTGCT---CGAATAGAGGGAAGCCAAGGTGCATCTTCCAGTCACATGTGC---GATATTAAAGTCAATTGTCCCTACCACAGA---GTTCGTGCTATTGGATTGGCCATGAGGCGCTTAAGATTAAATCAGAAAAGGATTATTTCCTACTGGCTTGATAATGTGGTGCGTAACCTTCTA---GAAGGTGGTATTCGATGGAAAATCAATGAAGAACATCTTGCTATGATAGTATATATATTGGATGTAGCCCATGACTTTTGCACTCTTGTCCAGCTACTACTGTGGCTGCTTCCAATGGCTCAAACAAGTCCCGGAACAACCCCAGGTCAT---GGCAACCGAGGTATCTCCACACTTGCATGGAACAGGGAGAATTCCATCTGTGAAGTTGGGGAGACTGTTCTCCTATCATATCTTCGAAGATATGAAGGAGTCCTTGCTTCAATGGACCTACTTCCACAAGCTTTACTGGCCGGAATGGAGCGTTCTGCCAACTTGATGGCTGCTGTGCCAGGTGGGAGGGCTGCGTGCTCTGGATTACTTTGTTATGTACGTGATTTATTGAGAAAATATGGGGGCCTGGAAAAAGTTCAGACTTGGGAAAAGAACTGGAAAGCTACATGT---GACCAAAGACTAGGTGCAGAGCTTGAGGCCCTGAAAGCTGGTGACAGTGAAGGTGGTTTTGGTTTGGTAGGGTTG---GGTGTTGATGAAAGAGATGACCCAATGCCTCAAAGACTGACTGGGCGACTGTCTAGGGTGGGCACTAATATGAAAGAACTTGTACAGCGGGGGATGAATGATGCTGTTGCTCAGATGGTTAACAAGGAAAGAGAG---GAAGGGATCATAGATAAATCCGATGAAGGTCTTCAGGCTGCTCAGCGGGTTGTTGGCGGTGTGATGGATGCAATAAGGCAGAATGGTAGTGGGGCACTGCAGGGAGACTCTGCTCTTGTAGCCACTGCTATTAGTCTTGTAGTTGCAAATGCAGGAACTGCCGTTGCGAATGTTTTTGAGAATCTAGGGTCGAGT---CTGAAATGTGCCAGACGGGTCTTGCACATGCACATGCTATGTCTGCGTCTTCTCAAAGATGCACTTGGTGATCGGCATAGCCGGATGGTAGAGGTGGCTCTTGCTACGGAGGCAAATTCATTAGTCATCCAGTCGATGCAGCACCCTTCTGGTAGGGCCCCACGGACACAATTCCATTTATCTCCGGATAATCCTGAGAATCCAGCCCTAACA---GCAGACATCTCAGCCGCTGCAGTGGCTTCC---CTAGTGGTAGGTTTGGCTGTACAGGGTATAACAAGTCTTGAAAGGATGGTTGCAGTCTTGAAGATGAAGGAAGTTCTGGAGACTTTGCAAACTTCAAAGACTGGGAGTGCAAACACGAAT---CACATGTATTGGTTGCGAGTATTGATTGGAGATTGCCGGATGGTTGCTGGCGGTTTAGTTGCAGATCTTTTGGGGGAGGCCAATGTACTCGGATTGGCTCGCATGCAGCGGTCGATGCCTCTCACAATTGTATTTCAGCCAGTCTACGCTCTGTTTGCAGCTGCCTTACGGAGACAACTGCCCACTTATGTGAACAGT---GTTCGGGAGGATCCTGTACTTCACACAGCCATCACTGTTGTAAATGAGGTTGTGGCGCATGAACCATTCAGAGACGTTTGTCTGCGTGATACTCGAGCATTATATCTTCTCCTGTCAGTAGACTCTGGAGAGAATGAGTATGCGGCCATGTTGGATATGCAAGAACTTGACGTCTTCTCTAAAGTAGTTGCGATGGTGCCCTTACGTGCTCGACTATTCTTGCATTCTCTTCTGGATCGTGGTTTACCACCTTCTTTGCTACAGTGTGAGGAGGCATGGGGTCAAGGACGA---GTAAATGTCAAGAATCGCTTTGCGAATGAGCCT------AAACAAATTGAACAACTTGTACAAGTGTTGGATGATTTACAGCCAGCCACATACCAATGGCAATGGGTCGAGCTGAGACTTTTATTAAATGAACAAGTGTTAATTGAAAAGCTCGAGAGC---GCAGCGGCAGCAGGTTCTGACACCAGACAGCTTTCTGAGTGTGAAAAGACTTTCACCGAAGTTGTGCTAACAAGACTCCTGGTGAGACCTGATGCTGCTGCTTTGTATTCGGAAGCCGTGCATTCTCTTGGACGAGCTTTGGAGGAGTATCTTATTTTGCAAGTCAAGTGGATTCTTGAAGGAAATGACATGCTGCTTGGCCGTAAATCTCTTCGCCAGTTGCTTGATAATATTGCCGTACGTCAAAGGTTCTTTATTGGAACTCGACGGATCAAAATGTGGGGATGGCAGCCTGCC---CAAAGATTTGCTACAGAAAAAGCCCTTGCGGATTTAGTGCTTCCTTGTTTAGCACGGAGTTCTAATGATACTTGCAGTGGTTTTGCATTTGATCTTATCAAGCAGATGAGTAACTTAGAGCGGGAGATAACTCAAATAACTCAACGCTCGAGTGCAAAACCTGCCCAAGCATCTACCACTGGTGCAGAG---AGGAGAGGAGTCCGGGGTGGGCTTGAGGGTGGCAGTCCAGGAATTGGTCGGAAATTCATAGGTTTAACTTCGGATTCTCTACCGGTGTCTGCAGCTGCGTTACAAACATCAATGTGGTTGCGACTCCAGTTTCTATTGCCACTATTACCCATTATACACACGGACAGGGAACAA---ACAGCTCGGAATATGCGACAAACCTTGGCACCTGTGCTCCTGCGACTTCTTGGAACCCGTGTAGTTCAGGAGGCTGTGGAATCTCTGCATCCAGTTTCTGCCAGA---GATGTGGAGAGAAATGCTGAGGCATCATGCGCTGCTGCTACCGCTGCAGCAGGGGAGGGTCTTTTTGACCGACTTCTCAGTGTTTTGCATGCTCTCCTCAGTACAACATGGGCTGTGTGGTTGAAA---CCTCGATCTGCAACTAAAGGGCCATCAAAACCTCTCCGAGAAGTTCCACCTTTTGATCGAGAGGCTGCAGAACGCATGCAGGCTGATTTGGAGCACATGCAACTCCCGCGGTCAGTCCGTGCAAGACTCCAAGCAGCTATGCCACTTCTGCCACTTTCCCCTTTAATAAGCATTTCGGCGGGTCCACCCCAAGTATCGCCTTCTGCCCTTGCGTTGATT---TGCCAGCCAGGAGCCTCTCTTAAACCTCCATTTTCCATTGAAAGTGACCTG---GGGAAAGCAAAACCCACTTTCTTGTCT---GATCTAGAGGTAGAAGTAGATCCTTGGACTTTGATGGAGGATGGAGTT------AATTCAAAAGCATGCTCTTGGCTGAAGGGGGCTGTTAGAGTGAGGAGAAGTGATTTGACTTATGTCGGTGTAGTTCATGAAGACTCT
	Pallavicinia_lyellii_DN3448          ---------------------------------------------------------------------------------------------------------------------------------------------------------------------------------------------------------------------------------------------------------------------------------------------GCTGGTCAGGTTTATGGTGTACCCCTTACTGGATCCCTATTAAACAAGCCAGGGCTGTTTCCCGAGTTACGGACCAGTGGAGAAGACTTCAGGAAGAAGTGGATAGAGGACTTGTCTCAGCGAAAGAGGTTAAGGAGTCTTGCGGACCATGTACCTCATGGATATAGGCGGCAGGCTCTATTCGAGGCACTTATCAAACATGATGTTCCTTTATTGCGGGCAACTTGGTTTGTCAAAATCATGTACCTCAATCAAGTGCGACCTATGTCAATTGGGATGTCAGCTGGGGGGCCTGATAAGTCTCAAGCTAAGCGCACAGAGCTCTGGACGAAGGATATCTTGGAGTATGCCCAAACAGTTCTTGATGAATCCTGCCAGGGTGGGAGTGAAAGTGCTGCCTCT---GAATCCAAGCTACAATACACCTGGAGATATGTAGCACACCTTGCTCAGTGGCACCATTCTGAGGGCCTTGTTCATCGAACACAACTTGTGGAATGGGTGTTGAAACAGTTGCAGGAAAAAGAGTCAATGGAAGCTCTGGAGCTGCTTCTGCCTTTGATTTTGAAGTTTATAGATGAAATTTCTTTGTCTCAAACACATGTGCGTGTGCTTGTTGATATTGCGCTTCACTGGCTGCAAGAACTTTGCCCATCAGGTGTCCTCTCAAATGTGGTTGATCGCCCACATGTTCTATACAGTGCCATCTCTTTGACAGAGCTGTTGCGCTTCCTTCTTCTTGTTGTACCAGATACATTTGTAGCACTTGATTGTTTCCCTCTTCCATCCTGCGTATGCCCTATACAGAGTAAAGAGCTC---CATCGGGAACTCATTGTTGTGGATATTGTGGATGGTATACAGAGACGGGCTGCATCACTGGCTAAGGCTGTGAATCCTGGGCTTCTGCGTAAGAACGAAGGGAAAGTTGTGCAGGGTTTAGACAAGGCACTTATTGCAGGTGACATTCAAGGTGCTTTTAATTGTGTTTTTGATGAGGACTTCTGCAGTTCTGAACAACTTCCTGACGAGTGGCAGCCAGATGTTATAGCAGGTTGGGGTCGGACACCTAGTCTTTTGAGCAAT---GTCAACTCATCTGAGCTCTTGGTAGTCTGCTTTCTCTGTGAGTGGGCTGTATGTGATTTTAGAGATTCCAGAGGTTCCGCTAATACAAGTGAAAGGAAATCAACTGCTGTGACAGATATGGCCAGAGTCTACATGGCAGTTTCTGTACTTAACCTGAGATTGAAAGAACTTGATGAAAGA---CCTGGGCCATTGCATGATTTGATAGTTGCATGGCTTGATCAACATGAGCTGCGGGCAGGGATAAGTTCTGAAAGGCTGCAGTTACTTCTTTCCGAGCTTGTCTACAAGGGCTTGTTCTGGCCAGATGCATATGTCAGGCAGCTTCTCTGCAGTGGCGCTTTGGAGCAAAATGAGACACCTAGT---TCCATATCAAGGGCAGCCCGACATAAATTGATTTTGCGGAATTTGCCTGGCCCCCCCCACTTGGAT---GAGGCCACTGCTGGGTGTGAAGAATGCAGTAGAAGTAAGCGCTTTAAGACAAATGATGGGAAAGCCAGAAGTTCACAAGTACTCATGCCTGTGCCACTTGATGAAGATGAGACATGGTGGTTAAGGAAAGGGGAAAAGGCATTAAATGCTGTAAAGTTA---AAGCAGATAACCAGAGGTAGGCCAAAGACTGTACGA---AAAACTCAGAGTCTTGCCCAGCTGGCAGCTGCT---CGAACAGAGAGTAGCCAGGGTGCATCTTCTAGTCACACATGT---GACACTAAGGTTAATTGTCCCTATCATAGA---GTCTCTGCAATTGGAAGTGCAATTAGGCACTTAAGACTTAATGAGAAGAGAGCTATTTCCTGGTGGCTTGATAGTGTTGTACGTGGTCTTCTA---GCGAACACCATTCAATGGAAAATCAATGAGGAGCAACTGGGTATGGTGGTGTACATGTTGGATGTAGCCCATGACTTCCAGACTCTTGTGCACTTCTTACTTTGGCTGCTACCTATGGCTCAAATATCCTATGTAACAGCCCCTGGCCAT---GGCAATCGTGGCATTGCCATGCCTGCCTGGAACAGAGAAAATGCTGTTTGTGATGTTGGTGAGGCAGTCCTACTCTCATATCTCCGAAGGTATGAGGGAGTCCTTGCGGCTATGGATCTTCTTCCACAAGCCCTACTTGCTGGAATGGAGCGTGCTGCAAACTTGATGTCTGTTCTACCAGGTGGTAGGGCTGCATGCTCAGCCTTACTTTGTTATGTGCGTGATCTGTTGCGAAAATATGGGGGTCTTGAAAGTGTTCAGACTTGGGAAAAGAATTGGAAAGCTACATGT---GACCAGAGACTTGGTGCAGAGCTTGAGGCTCTGAAAGCTGGTGACAGTGAAGGTACTTTTGGGCTGGTAGGCCTG---GTTGGTGATGAAAGAGATGATCCAATGCCTCTAAGACTGACTGGCCGTCTAAATAGGGTTGGAGCTAATATGAAGGAAACTGTACAGAGGGGTATGAATGATGCAGTAGCTCAGATGGTTAACAAGGAAAGAGAC---GATAGTGTTGTAGATAGGTCTGAGGAGGGTTATCAAGCAGCTCAGCGGGTTGTTGGGGGTGTTATGGATGCTATAAGGCAGAATGGCAGTGGAGCAATGCAGGGAGACTCAGCTCTAGTAGCTACGGCAGTTACTCTTATAGTTAGTAGTGCAGGTACTGCTGCTGCAAATGTGTTTGAGACACTTGGTGCAGTT---CTGAAATGTGCCAGAAGAGTGCTGCAGATGCATATGCTGTGCCTCCGGCTGCTCAAGGATGCACTAGGTGATCGGCACAGCCGCATGCTGGAGGTGGCTCTTGCAACTGAAGCAAATTCTGTTGTTATTCAGGCAATGCAGCATCCATCTGGAAGGGTTCCACGAACACAGTTTCATTCATCTCCTGAAACCCTAGAGAATCCTGCTCTTTCA---GCAAACATCTCTGCAGCAGCAGTGGCTGCT---TTAGTAGTAGGTGCAGCTGTCCAGGGTATAACTACCCTAGAGCGAATGGTGACAGTCCTCAAGATGAGGGAAAATTTGGAGACCTTGCAGATTTCAAAGAGTGCTAGTGGAAACGCAAAT---CATGTGTATTGGTTACGAGTTTTAATTGGAGATTGCCGATTGGTTGCTGGTGGTTTAGTTGCAGATCTTCTAGGTGAAGCAAATGTGCTTGGGCTAGCTCGAATGCAGCGTTCAATGCCCCTCACTACTGTTTTTCCACCAGCCTTTGCTCTCTTTGCAGCCGCATTGCGGAGGCAGCCACCCCCTTACATTATTAAC---GTTAGGGAAGATCCTGTACTACATGCAGCAATCAATGCTGTGAATGAGGTTGTGGCCCATGACCCATTTCGAGATGTGTGTTTGCGAGACACTCGAGCATTGTATCTCCTCCTCTCATCAGATTCAGGAGAGAGTGAATATGCGGCTATGTTGGATATGCAAGAGCTTGATGTTTACGCCAAGGTTGTTGCCATGGTCCCCTTGCGTGCTCGTCTGTTCCTTCATTCTTTACTCGATCGAGGTCTGCCACCTTCTTTGTTGCAGTCTGAAGAGACATGGGGTCAGGGACGA---GCAAACACCAAGAATCGTTTTGCGAATGATCCC------CGACAAATAGAAGAACTAGTGCAAGTGCTAGATGATTTACAACCGGCTACATACCATTGGCAATGGGTGGAATTAAGACTCTTACTAAATGAGCAAGTATTTATTGAGAAGTTGGAAGTT---GCAGCAGCAGCAGGTTCTGATACTAGGCAGCTGTCTGAGTGTGAGAAGACTTTCACTGAAGTGGTGCTCACAAGACTGCTAGTAAGACCTGATGCTGCTGCTTTGTACTCAGAGGCTGTGAACTACCTTGGACGAGCATTGGAAGAGTACCTTATCCTGCAAGTTAAGTGGATTCTTGAAGGAAATGATATGCTACTTGGTCGCAAATCTCTTCGTCAACTGCTTGAAAATATTGCTTCTCGTCAGAGATTCTTAATTGGAACAAGGAAGGCTAAAATGTGGGGTTGGCAGCCTGCC---TACCAGTTTGCCACAGAGAAAGCTCTAGCAGATTTGGTACTACCTTGTTTGGCTCGTAGCTCCAATGATACTCGCAGTAGTTTTGCATTTGAACTAATTAAGCAGATGAGTACCTTGGAGCAGCAGATAACTCTACTTGCACGGTCAAGTACAAAAACGATTCCAGCATCTGCCACTGGTGGGGAGGCA---AAGAGAGGAGCCAGAGGTGGGCTTGAAGGTGGCAGTCCTGGCATTATGAGAAAATTTATGGGTCCAACTCTTGATTCTCCACCAGTGTCAGCTGCTGCTTTGCAAAGATCAATGTGGCTGCGACTTCAATTTCTTTTACCATTACTACCCATTATACATACAGACAGGGAACCA---ACTGCTCGCAACATGCGACAAACTCTGGCACCTGTCCTTTTGCGACTTCTTGGTACAAGGATTGTACAGGAGGCTATTGAGTTACAGCATCCCATGTCTGCCAGA---GATCTGGAGAGGAATGCAGAGGCTTCATCTGCGGCAGCTACTACTGCTGCAGGGGAGGGTCTTTTTGACTGCCTCCTCAGTGTTTTGCATGCCCTCCTAAGCAGTACATGGGCTGTGTGGTTGAAA---CCTCGGCCTGCCAGTAAAGGACCATCAAAGCCACTTCGAGACGTTCCACCTTTTGATCGAGAGGCTGCAGAACGCATGCAGGCTGAATTGGAACATATGCAACTCCCAAGGGCAGTGCGTGCAAGACTACAAGCAGCAATGCCACTCCTTCCACTTTCACCTTCATTAACTATTTCATCTGGTCCTCCCATAGTACCTCCTTCTGCTCTTGCCTTAGTG---GGCCTGTTAGGGGCCTCTCAAAAACCTCAATTTTCCATTGAAAATGAGTTG---GGAAAAGTAAAACCCACATTCTTTTCT---GAATCAGAGGTAGAAGTAGATCCATGGACATTGCTGGAGGATGGAATTGGG---AACTCCAAAGCATGTTTATGGCTCAAGGGTGCTGTGAAAGTGAGGAGGACCGATTTGACATATGTAGGTGTAATCGATGAGGACTCC
	Lunularia_cruciata_DN728             GCCTACAAGCTCAAATGCGAAAGGGAGCCCTTGAGTATACGTTTGGGACCTCCAGATTTCTATCCTCCGGCTCCGAATTGTGCAGAAGAGGTTTTAAATCGAGATTCATGTGTCAATGGGTACAAGGAGATCATCGATGGTGTGGAGGAGAGCAATGAAGCCAAGTTATCACTTACCACGCCAACGCATAATAATCTTTGGAATAAGCAGAACGTCAATCGATATAAAGAGGCAATAAGGAAGCGACTTCGTGCCCTCAACAATGCCCTTGTTCGAAAACGAAAGGCAGGTCAGGTCTATGGGCTTCCCCTTACCGGACCACTTTTGGCAAAGCCAGGAATGTTCCCCGAACAGCGGACATGTGGAGAAGATTTCAGGAAAAAGTGGATTGAGGACCTGTCGCAGCGGAAGAGGTTGAGAAGTCTTGCGGAGCATGTACCTCATGGCTATCGTCGTCGTTCCCTCTTTGAGACTCTCATCAAGCATGACGTTCCTCTTATTCGTGCAACTTGGTTCGTCAAAATTATGTACCTCAATCAAGTGCGGCCCTTATCAATTGGAATGTCCGCCGGAGGTCCTGACAAATCACAGGCAAAACGTGTGGAACTTTGGACGAAGGACGTCTTGGAGTACGCCCAAACGCTTCTTGATGAGTTCTGTCACGCAAATTCTTTGGCTGTATCATCT---GAATCTGAGTTGCATTTGAAGTGGAGATATCTCGTGCGCCTTGCCCAGTGGCACCACTCAGAGGGTCTTTTGCACCGTACACAACTTTTAGACTGGGCGTTGAGGCAGCTCCAGGAGAAGGAGTCGGTGGAAGCATTGGAGCTGCTGCTGCCCGTGATATTGAAGGTCATAGATGGCCTTGCGTTATCGCAGACACATGTGCGTGTACTAGTCGATACATCGCTTCAATGGCTACAAAAGCTTTGCCCAACCGGTGTTCTTCCCAGCTTGCTTGATCGCCCTCATTTGATGTATAGTGCCACTATTTTAACAGAGCTTCTACGGTATCTCCTTCTTGTTGTTCCAGACACGTTTGTGGCTTTGGATTGTTTTCCACTTCCAGCTTTCGTGTGTCCCACGCAGCCAAATGAAGAG---CATAGGGAGCTTCTAATTGGCGATGTTGTGGATGGGATTCAAAAGCGTGCTGCTTCTCTCGCCAAGGCCGTAAATCCTGGACTCTTGCGCAACAATGAAGGAAAAGTAGTGCAGGGTTTGGATAAAGCACTTGCAGCTGGAGACATTCAAGGTGCTTGTCGCTGTGTATTTGACGAGGATTTTTGCAGTAGCGAACAACTTCCAGATCACTGGCAGGCAGACGTTGCTGCCGGGTTTGGTAGAACTCCCAGTCTCTTGACCAAT---GTGAATTCGTCGGAGCTATTTGCTATACGCTTTCTTTGTGAGTGGGCTGTATGTGACTTCAGAGACTCCCGGGGAGTAGGCATTTCTGTCGAGAAGAGGGCCAGCAGTGTGAGGGACATGTCGAGGGTCTATATGGCTGTGTCTGTACTTCGAACGAGAATGGAAGAGCTAAAGGGAAGG---CCAGGGCCTCTGCATGATCTGATAGTTGCTTGGCTTGACCAGCATGATCTACGCAAGGGCGAGAGTTCTGAGAAACTGCAGCTTTTGCTTTCTGAGCTTGTTCGTGAAGATCTGTTTTGGCCACAAGTGTATGTCAGACAACTTCTATGCAGTGGCGTGTTGGAGAAAGATGAGACACAAGCA---GACAAGTCAAGGGCATTCCGACACAAGTTACTGCTAAGGAACTTGCCAGGGGCGCCGCAACTGGAG---GAGGCTACTCCAGGATGTGAGGAGTGTGGTAGAAATAAGCGTTCTAAGACAAATGATGGCAAGGCCTGGAGTAATCAGGCTCTTCTTTCTGCATCGATTGATGAAGATGAAACCTGGTGGTTACGTAAGGGACAGAAAGCATTAGAAGCTGTGAAGATA---AAGCAGAATGCCAGAGGAAGGCCAAAAACTATGCGTCAAAAAACTCAAAGTCTTGCGCAGCTGGCAGCTGCT---CGAGTAGAGGGGAGCCAAGGTGCATCATCTAGCCATACTTGT---GACAATAAGGTTAATTGTCCATACCACAGG---GTTCGTGCAATTGGAAGCAGCATTCGGCGGTTAAGGTTAAACGAGAAGAAAATCATCTCGCGTTGGCTGGACACGGTCGTACGTAGCCTTGTA---GGGACTTGTGTTCGGTCGAGGATCAGCGAGGAGCAGCTAGCTGTTATAGTGTACATTTTGGATATAGCGAATGATTTTCACACTCTCGTGCATTTGGTTCTGTGGTTGCTGCCTACCGCTCCAGTACCCCCAGCAACACCACCTGGACAC---GGTAGTCGCGGTATCTCCACATCATCTTGGATAAGAGATAGTTCCACTTGCGATGTTGGTGAGTCCGTGCTTCTCTCCTGCCTCCGAAGATACGAAGGTGTGCTTGCGGCGATGGACCTCCTTCCACAAGCTTTATCGGCTGGAATGCAGCGCGCAGCGAACCTG---ACTATCTTACCTGGGGGGCGAGCAGGGTGTTCAGCACTGCTCTGCTATGTGCGCGATTTATTGAGAAAGTATGGCGGCCTTGTAAGTGTCCAGAATTGGGAGAAGACTTGGAAAACCTCCTGT---GACCAGAGATTGGGTGCAGAGCTTGAAGCCTTAAAAGCAGGTGACAGTGAAGCCGGATTTGGGTTAGTTGGTTTG---ATGGATAATGACCGCGATGATCCTGTGATTCAGAGGTTAACCGGACGGTTAAGTAGGGTTGGAATAAGCTTGAAAGAGATTGTACAAAGATATATAAGCGAGGCTGTTGTTCAGATGGTGAACAAAGAAAGAGAA---GAAGGGGTTGTAGATAAGTCTGAAGAAGGCTGTGTGGCTGCGCAACGGGTTGTTGGCGGTGTTATGGACACTTTACGACTTAACGGGAGTGGGGTGATGCAGGCGGACTCAGCTCTTGTTGCCGCTGCAGTGGCGTTTGTAGTTGGTTATGCTGGCACTGCAGTCGCCAGTGTGTTCGACTCGCTCAATTCTGTC---CTGAGATGTGCTCGACGGGTGCTACAAATGCACATGCTCTGCCTGCGTCTTCTTAAAGATGCACTTGGGGATCGACACAGTCGAATGGTAGAAGTTGCTCTTGCCTCGGAGGCAAGCTCAGTGGTGATTCAGTCTTTGCAGCACCCTTCTGGTCGTGTTCCACGAACACAGTTTCATTTATCACCAGAAACTTCTGAGAACCCCGGGCTCGTG---GCCAATATCTCTGCAGCTGCCGTGGCAGCT---TTGGTGGCGGGTGTAGTTGTTCAGGGCACGACAAGTTTGGAGAGAATGATTTCAGTTCTCAAAATAAGAGAACATTTAGAGACTTTGCAAATACAAAAATCAGTGGGTCCCAATTCGAAC---CATGTGTATTGGTTTCGAGTTTTAATTGGGAATTGCCGAACAGCGGGGGGTGGTTTGGTTGCAGATCTTTTGAGTGAGGCTAATGTTCTTGGACTTAGCCGCATGCAGCGCACTATGCCCCTCACCGTTGCTTTTCCACCAGCTTATGCTCTATTTGCAGCTGCCTTGAGGAGGCAACAATCTTCGTATATCAATAAT---GCTCGTGAGGATTCTGTTTTACAAGCTGCCATTACTGCAGTCAATGAAGTTGTAGCACATGAACCATTTCGGGACGTTTGTCTGCGAGATACTAGAGTATTGTACCTTCTTCTTTCATCCGACCCTGGAGAAAGCGAGTACGCAGCGATGTTGGATATGCAGGGCCTTGATGCGCGTTCTAAAGGAGCAGCAATGGTCCCCCTGCGTGCACGACTTTTCTTACATGCCCTACTGGATCGCTGTCTGCCACCTTCTATGATGCAGGATGATGAAACTTGGGGTCATGGACGT---GCAGATCTTAGAAATCGTCTGCCTAATGAGCCT------AGACAACTAGAGCAACTCGTTCAAGTACTGGATGATTTGCAGCCTGCCACATATCACTGGCAGTGGGTGGAGTTAAGACTTCTCCTTAATGAGCAGGTATTTTTGGAGAAGCTCGATGGT---GCAGCTGCTGCCGGTTCTGACACAGGTCAGCTATCCGAGTGTGAGAAAACCTTCACTGAAGTGGTCCTGACCAGGCTATTGGTACGTCCTGATGCGGCTGCTCTATACTCAGAAGCCGTGAACTCTCTTGGGAGAGCTTTAGAGGAGTACCTGATCTTACAAGTAAAGTGGGTTTTAGAAGGATCCGACATGCTTCTTGGTCGTAGATCTCTTCATCAGCTTCTTGACAATATTGTTCATCGACAGGGGTTTTCTATCGGAACGCGACGAGTTCCAGCTCGGGGATGGCAACCCCCT---CGACAGTTTGCCATCGAGAAAGCCTTGGCGGACCTAGTACTACCTTGTCTGGCTCGCAGCTCCAACGATACTTGTAATGGTTTTGCTTTCGAACTTATCAAGCAGATGAGTAACTTAGAACAACAGATAACTCTTCTTGCC---CGGTCCATTGGAAAATCTGTCCCACCGTCCAGCTCCAGCGCAGAG---AGACGAGGAGCTAGAGCTGGGTTTGAGAGCAGCAGTCCTGGTATAGGAAGGAAGTATTTGGCTATTGCTGCGGACTCGTCACCAGTATCTGCGGCTGCTTTGCAGACGTCCATGTGGTTGCGACTTCAGTTTCTCCTCCCTTTGTTGCCTATCATTCATACCGATAGAGATCAA---ACGGTTCGTAACATGAGACAGACTTTGGCTCCAGTGCTGCTGCGGCTTCTCGGTACGCGTGTTGTACAGGAAGCCACCGACCCACCTCATCCTATTTCTGCTCGA---GACCTGGAAAGAAATGCCGAGGCTTCCTCCGCTGCAGCTACAGCAGCTGCAGGTGAGGGTCTGTTTGATCGTCTTCTCAGTGTATTGTACGCTCTCCTCAGTAGCACATGGGCTGTGTGGTTGAAG---CCTCGTCCAACAACGAAAGGTCCTTCAAAGCCACTACGTGAAGTTCCTCCATTTGACCGTGAGGCTGCTGAGCGAATGCAGAATGAGTTGGAGCACATGCAACTACCGCGCTCTGCTCGTGCAAGACTCCAGGCCGCGATGCCGCTACTGCCACTCTCTTCCGCGACAACCATAGCTGCAGGCCCGGCACAAGTGTCATCCCACGCGCTTGCCGTGCTG---CATTCAATAGGGGTTTCTCAAAAACCCCAAGTATCAACCGAAAACAATTCA---GGGAAAGTGAAGTCCTCCTTGTTACCA---GAATCAGAAATAGAGATTGATCCATGGACACTTCTCGAGGATGGAGTCGGA---AATATGAAGGCATGCTCCTGGCTGAAGGGAGCAGTTAGGGTCAGACGAAGTGATCTCACCTATGTCGGTGCAGTGGACGATGACACA
	Marchantia_polymorpha_MpVg00710      GCCTACAAGCTCAAGTGTGAGAGGGAGCCCTTGAGTGTACGGCTGGGACCTCCAGACTTTTATCCTCCTGCCCCAAATTGTGCAGAAGAGGTTCTCAATCGAGATTCCTGTGTCAATGGTTACAAGGAGATTATTGATGGTGTTGAGGAGAGCAATGAAGCCAAGTTGTCACTCACATCGCAAGCTTATAACAGTTTGTGGAATAAGCAAAATGTCAATCGATACAAAGAGGCAATAAGGAAACGACTTCGCGCCCTAAATAATGCCCTTGTTCGGAAAAGAAAGGCTGGTCAAGTTTATGCCTTGCCGCTTACTGGGTCTCTTTTGGCCAAGCCAGGAATTTTTCCAGAACAACGTACATGTGGGGAAGACTTTAGGAAGAAGTGGATAGAGGATCTGTCACAGAGGAAGAGGCTGAGAAGCCTTGCAGAACATGTACCTCATGGCTATCGTCGTCGTTCTCTCTTTGAAGCCCTTATCAAGCACGAGGTCCCCCTTATTCGAGCAACTTGGTTTGTCAAGATTCTGTATCTCAACCAGGTGCGGCCGCTGTCAATCGGAATGTCCGCTGGGGGCCCTGATAAATCACAAGCCAAACGGGTGGAGCTTTGGACCAAAGACGTTCTAGAGTACGCTCAATCTCTTCTTGATGAGTTCTGTACCATACAGGCAGCAAGTATCACATCT---GAATCTGAATTGCAAGTGAAGTGGCGATATCTATTGCGCCTTGCTCATTGGCACCACTCTGAGGGTCTGTTACATCGAGTGCAACTAGTGGACTGGGCATTAAAGCAACTCCAGGAGAAAGAGTCGGTGGAAGCTTTGGAAATATTACTCCCAATCATTTTGAAAGTGATTGATGGCCTGTCTCTGTCTCAAACGCACGTCCGTGTGCTTGTAGATCTCTGCCTTCGTTGGTTGCAAAAGTTTTGTTCTACAGGGACTCTTTCTAGCGTACATACTCGTCCCCAGTTGCTACATTGTGCCACTATTCTTAAGGAGCTCCTCCGGTACCTCCTGCTTGTTGTTCCCGACACATTTGTCGCTTTAGACTGCTTGCCATTGCCTGCGTGTGTCTGTCCGATAGCGCTGAAGGGAGAA---CACAGAGATACTTTGATCGGTGATGTTATTGATGGTATCCAGAAGCGTGCTGCGTCTCTTGCGAGGGCTGTTAACCCTGGACTATTACGGAATAACGAAGGGAAGGTTGTACAAGGTCTGGACAAAGCACTCTCGGCTGGAGATGTACAAGGTGCTTGTCGCTGTGTATTTGATGAGGACTTTTGTAGCAGTGAACAACTCCCTGACGATTGGCAGGCCGATGTCAATGTCGGGTTTGGTAGAACTCCCACTCTTCTGACAAAT---GTTAACTCCTCCGAGCTTTTTGCGATCCGCTTTCTTTGTGAATGGGCAGTATGTGATTTTCGAGATTCTAGGGGAAGAAGCTCCAGTTACGAGAAGAAATCAGTGTGCGTGAGAGATATGTCGAGGGTGTACATGGCCGTATCAGTCCTTCGGACGAGAATGGAAGAGCTGAATGACAAG---TCTGAGTCTTTGCACGATTTGATAGTGGCCTGGCTTGATCAGCATGAGTTACGAAGGGGGGAGAGTTCTGAAAGACTTCAACTTCTGCTTTCAGAACTAGTCCGTGAGCATCTTTTTTGCCCTAAAGCATACGTTAGACAACTTCTTTGCAGTGGTGTCTTGGAAAAGAATGATACTCTCACT---GAGAAATCAAGAGCAGCACGTCACAAGCTACTGCTGAGGAATTTGCCATGTCCACCTTCATCGGAC---GAATTGACTCCAGGATGTGAGGAGTGTAGTAGGAATAAGCGTACGAGAACCAACGATGCGAAGGCATCGATTGGTCAAGTCATGGTTCATGCTTCGCATGATGACGAAGAGTCTTGGTGGCTTCGTAAAGGGCAAAAAGCGTTAGAGGCCGTAAAGGTG---AAGCAGAATACAAGAGGTCGACCCAAAACGGTGCGA---AAAACTCAAAGTCTTGCGCAGTTGGCAGCTGCT---CGCATAGAGAGCGGCCAAGGTGCATCATCTAGCCACGCGTGC---GATAGTAGGGTGAATTGCCCCTTCCACAGG---GTTCGGGCAATTGGAACTTCACTTGGGCGATTAAGGCTGAATGAGAAAAAAGTTGTTGCGAGCTGGCTTGATTTGGCTGTACGTCGCCTTGTA---GGAACATCTAACCGATGGAGGATGAATGAGGAACAACTTGGGGTGATTGTTTACATATTGGATGTGGCGAATGACTTTCACACTCTTATTGGACTAGTTTTGTGGTTGCTACCCGCTGCCCCCGTACCCCCAACGACACCACCTGGCCAT---GGGAGCCGTGGCATGCCCACAACTTCCTTGATGAGAGATACTTCAGCATGCGATGTTGGCGAGGCAGTCCTTCTCTCGTCTCTTAGGAGGTACGAAGGTTTTATTGCCGCAATGGATCTCCTTCCACAAGCCTTGTCAGCGGGAATGCAGCGTGCATCAAACCTCATGACAGTTGTACCTGGAGGACGGGCGGGCTGTTCAGCCTTGCTGTGTTATGTGCGGGATTTGTTGAGAAAATACGGGGGTCTTGCAAGTGTACAGGCTTGGGAGAAGAACTGGAAAGTGACTTGT---GACCAGAGATTGGTTGCGGAGCTGGAGGCTTTAAAAGCTGGCGATAGTGAAGGTGGCTTCGGCATGGTGGGTCTC---------GATGACCGTGATGATCCTGTACCTCAGAGATTGACCGGACGGCTGAATAGGTTTGGAGTAAATCTGAAAGAGATTGTCCAGAGGGGAATAAGTGAAGCAGTTCTACATATGATGAATAAAGAAAGGGAG---GAAGGTGCCGCTGAGAAGACAGATGATGGCCTTTTGGCTGCCCAACGTGTTGTTAGCGGTGTGATGGATACTATACGACAGAACGGCAGTGGCGTAATGCAGGCCGATTCAGCTCTTGTCGCCAGTGCAGTCACTTTTATTGTTTCAAATGCTGGTGCAGCCATAGCCAATGTCTTCGAGTCTCTCGGTACGAGC---TTTCGCTGTGCTCGACGAGTATTGCTCATGCACATGCTCTGCTTGCGTCTTCTTAAAGAAGCTCTTGGTGATCGGCACAGTCGAATGGTTGAAATTGCTCTTGGCGCTGAGGCGAGCTCATCAGTTCTTCACGCACTTCAACATGCTTCAGGACGGTTTCCTCGAACACCATATCATTTGTCACCTGAAACGCCTGAAAATTCTGGTCTTGCC---ACCAATATCACAGCAGCAGCAGTGACAGCT---TTGGTGGCGGGCGTAATTATTCAGGGCACAACAACGTTGGAGAGAATGATTTCCGTTCTAAAAATACGAGAAAATTTGGAATCTTTGCAAATCTCCAAGTCTGCTGGTGGAAGCTCAAAC---CATCTTTATTGGTTTAGAGTGTTGATTGGGAATTGCCGGATGGCTGGAGGTGGTTTGGTTGCTGATTTATTGGGCGAGTCCAATGCTATGGCCCTCGCACGGATGCAACGTTTGATGCCCCTCACTGTCGCTTTTCCACCAGCCTATGCCCTCTTTGGAGCTGCCTTGAGGAGACAGCCGTCTTCTTATATTGGGAGT---GTACGTGAGGATCCTGTGGTACAATCAGCCATCTATGCGGTTAACGAGGTTGTAGCGCATGAACCGTTTCGAGATGTCTGTCTTCGTGATACACGAGCATTATACCTTCTTCTATCATCCGATTCTGGTGAAAGTGAGTATGCTGCTATGCTCGATATGCAGGGCCTAGACGCCCGATCAAAAGGGGCGGCAATGGTGCCTTTGCGTGCTCGACTTTTTCTTCATGCCCTATTAGATCGGGGTTTGCCAGCTTCTTTGTTGCAGGATGAGGATACTTGGAGTCATGGACGG---GGAGATTTTAGAAATCGCTTTCCAAATGAACCT------CGGCAATTGGAGCAGCTTGTACAAGTGCTAGATGATTTGCAGCCAGCGACATACCATTGGCAGTGGGTTGAGCTAAGACTGCTTTTGAATGAGCAAATGTTTATTGAGAAACTTGACGGT---GCAGCAGCCGCGGGATCTGACACAGGACAGTTATCTGAATGCGAGAAAACTTTCACCGAAGTTGTTCTTACGAGGCTCTTAGTTCGTCCTGACGCTGCGGCCCTCTATTCGGAAGCCGTTCACTCACTTGGTAGAGCCCTAGAAGAGTACCTTATCTTGCAAGTAAAATGGGTATTGGAAGGAACCGACATGCTACTTGGTCGGAAATCTCTTCATCAACTCCTTGACAATATTGCACAACGTCAGGGATTTTCAGTTGGAACCCGACGAGTGCCAGCATGGGGTTGGCAGCCACCA---CGTCAATTCGCTATCGAGAAGGCCCTTGCAGACTTAGTGTTACCTTGTTTGGCTCGCAGCTCCAATGAGACATGCAATGGTTTCGCCTTTGAGCTTATAAAACAAATGAGTACCTTGGAGCAGCAGATAACCCTGATTGCA---AGGTCTGTTGGAAAAACATTTCAAGCGGCGAGTGCTGGTGGAGAG---AGACGAGGAGCACGAGCTGGTTTTGATACTAGCAGCCCTGGAATCGGGCGAAAGTTCGTAGGTGCATCTGCGGATTCTTCGGCAGTGTCTGCAGCTGCCTTGCAAACGTCAATGTGGTTGCGACTCCAGTTTTTGCTACCATTGCTGCCAATTATACATACCGACAGAGATCAG---ACCGGCCGCAACATGAGACAAACTTTGGCTCCAGTACTCTTGCGGCTTCTTGGTACTAGAGTGGTGCAGGAAGCTACAGAACCACCCCATCTTGTGTTTGCTAGA---GACCTTGAAAGAAATGCTGAGGCTTCTTCTGCAACAGCTACAGCAGCGGCAGGGGAAGGCCTTTTTGACCGTCTTCTGAGCGTATTGCATGCCCTACTGAGTAGCACGTGGGCTGTGTGGCTAAAG---CCTCGGCCCACCAGTAAAGTTCCTTCCAAACCACTGCGAGAGGTACCACCTTTTGACCGCGAGGTTGCTGAACGTATGCAGATAGATTTAGATGGGATGCAGCTTCCGCCCTCTGCTCGTGCGAGACTTCAAGCTGCAATGCCGTTGTTACCAACATTGTCGACAATGAACATAGCTGCATTCCCAGCGCAAGTATCACCCAAGTCTATTGCAGTTTTT---GGTGCATTAGGGACTATCCCAAAACCATCAATGACCAGCGAAAACAACGTA---GTGAAAGGAAAGTCTTCTTTGTTGCCG---GAGATGGACCTAGAATGTGATCCATGGTTACTGCTAGAGGATGGAGTTGGA---AATCTGAAAGCATGTTCATGGTTAAAAGGGTCTGTGAGAGTGCGACGGACTGATTTGACCTATGTGGGTGCAGTAGACGATGAGTCT
	Treubia_lacunosa_DN26783             CCATATAGGCTGAGGTGTGACAAAGAGCCTTTGAGTGTTTGTTTAGGAGCACCTGATTTTTATCCTCCAACTCCAGATTGTGCTGAAGAGTTACTGAATCGTGACTTCTGTGTGAATGGGTACAAAGAGGTCATTGATGGTGTGGAGGAACAATCGGAAGCCAAATTATCCCTTGTATCTACC------CCGTCTCTTTGGACTAGGCATAACATCAGCCGTTATAAAGAGAGCCTGAGGAAGCGACTTCGAGCTATTAGCAGTTCTCTGGTTCATAAGCGCAAGGCAGGTCAGGTGTATGGTAGTGGCCTTTGTGGATCTTTGTTGGCTAAAGCTGGCATTTTCCCTGAGCAACGAACTTGTGGAGAAGAATTCAGAAGAAAATGGATTGAGGACTTATCGCAACGCAAGAGGTTAAGGGTCTTAGCAGAGCACGTACCTCATGGGTATCGCAGGCGGAGTTTTCTGGAGACACTAGTGAGACTTGATGTTCCATTTCTAAGAACCACTTGGTTTGTCAAAATCATGTATTTGAACCAGGTACGGCCATTTTCTTCAGGTGTGTCAAATGGAGGAACTGATAAAGCACAGGTTAAGCGGATGGAAATCTGGACGAAGGACCTGCTTGAGTATGCACAAGGCATCTTGGATGATTTGTGCTCTTCTCGGATAGTAGTAACCAGTACT---CAGGTTCAGTTGTGTAAGAAATGGAAGTATATTCTACGGCTTTCTCTCTGGCATTATGGAGAAGGTCTTCTTCATCGTGGTCAACTTATTGAATGGCTTTTCAAACAGCTGCAGGAGAAGGACTCAGAGGAGGCACTCGGTTTACTACTTCCAGTTATAGTCAAGGTTATAGATGGAGTGTGTCTTTCTCAATCACATGTGAAGTTGTTGGTGGAAATTAGTTTCCGATGGCTACGGGATCTATATACCAGCGAATTAGACTGTTTTTGTGTTCAGTCCAATGATGTACAAAAT---TCATCTTGCCTGAAGCAGCTTCTTAGATACCTACTTCTGGCAGCTCCAGACTCTTTTATCAGTTTGGGGTGCCTTCCGCTTCCAGCATGCGTATCGATT---------------------ACTCTGTCAAACATTCTGGTGGATTCCCACGAAGATTTACAAGAAAGGACTGCTTCCTTATCAAATGCTGTCAGCCCTGGGCCACTACATAGTAATGAAGGCAAAGTGGTTCAGGCCCTTGACAAGGCTCTAGTCACAGGGGATGTACAAAGTGCTACCAAGTGCTTGTTTTATGAACAGTTTTCAAGCACTAAATACCTGTCAGATGAATGTGAGTCAGATTTGATGGAGCAT---GGGTTAACTCCAAGTGTTTGTGGAAAC---CTGAATTCTTTACAACTTGCAGCTGTTTCTTTTCTTTGCGAGTGGGCTGTCTGTGATTTCAGAAACTCCAGAAATGATACTCATAGAAGC---CTCAAGAACCAAGAAATAAGGGACGTATCTCGGATTTGTATGGCAGTGTCTGTTCTCCGAAACTGGCTAACTGGGTTGAGACAAGAA---GCTGAGCCTGTACACAGTTTGATTGTTGCTTGGCTTGATGAGCATGATTCTCAAAAGGGTGAAAGTTTTGAACGGTTGCAAATACTGCTTGTGGAGCTTGTAAGTGCAGGGCTCTTTCGACCTGAAATCTATGTGAAGCAGCTTCTTCGTTCAGGGATTATGGAGAATATGGACTGCAATGCC---AAATATAACATAAAGGCAGCTCGTCATAAATCCATTTTGCAGAAGTTACCTGGATTACTCATTACTCCAGAATGTTTGTCCATTTGTGAAGAGCATCAGAGAGCAAAGCAATTAAAAACTAGGGAGGAGAAATCAATGGCTACACAG---AGAGCGTTCTCTTCATCTAATGATGAAGAGAATTGGTGGTTGAGGAAA---------------------------------AAGCAA---ACTAGAGGGCGCCTAAAGTCAATTCGG---AAAACTCAAAGTTTAGCACAGTTGGCAACTTCT---CGCACGAAAAACGGCCAAGACTCTGGCATTATTAATCCATGT------------------------------------ATTCTCAGCATTGCTGGTAGTATTAAGCACCTAAGAGTCAGTGAAAAAGTTAGTTTGACAAGGTGGCTCAATAACTGTGTTCGTAGTCTTGTA---TGCAGAGCTAATGGATTTTCAATCGATGAAGAGCAACTAGCAAATATTGTGTTCATCCTTGATGTAGCCGATGGCTTTCACACACTTGTTGAACTTTTGCTTTGGATGCTGATAAGAATCCCAGTAGCACAAGTGTCTACTCCAGCTCAG---GCAAGCAAACCCTTGTCAAAAACATTAGGCACAATGGAGGCATGTAGGGTGGAAGCGGCTGAGGCAGCACTTTTTCCTTTTCTTCGCAGGTATGAAGGTGTACTACTCTCAATGGATCTTCTTCCAATTGCTTTGTCAGCTGGGATGAAGCGAGCTGCATACTTGATGGCTGTAGTATCTGGGGGAGCACCAGGCTGCTCAGCTGCACTGTTGTATGTTCGGGAATTGCTTAGAAAATATGGAAGTGTTCCCAGTGTTCAGGTTTGGGAGAAAAGTTGGAAGAGTTCATGT---GATCAGAGGTTGGGCGCAGAGTTTGAGGCACTGAAGGCCGGAGATAGTGATTGTGGTTTTGGCTTGGTAGGTTTG---ATACCAGATGAAAGAGATGAACCACTCCCACCAAAATTATGTGGACGGCTTGCCAGAGTGGGTTTGACCATGAAAGACATTATTCAAAGAGGAATGAATGATGCTCTTGTTCTGATTGTCAGTAAACAGAAGGCT---CCAGATGGTCTCAACAATTTTGAAGATAGGTGCCAAGCTGCAGAACAGGTTGTTGGTGGTGTTGTTGATACAATTAGGCAGTATGGTGGTGGAACTGCACACATCGACTCTGCCCTGATTGCGGTGGCTGTAGCTTCAATCGTGGGAAATGTTGGAATAGCTGTAGAAAGTGTACTTGAATCTTTTGGAGTAAGC---ATAAAGTGCATCCGACAGATTTTGCAGGTGCATATTCTTTGTATCCAATTTCTAAAGGAGACCATTGGGGAGTGTCAGAGCAGGACTCTAGAGGTGGCCCTTGCAAATGAGGCTAATTCTATAGTGGCTGGCGCATTGGGGCACTTCTCTCTAAAAGGACCTCGGGCTGTATTTCACACACCACCAGGTACACCAGAGTCACAGATTGAAGAT---TCGACCTCAGTAGCTGCTGCAGTTGGTGCA---TTTGTCGCTGCTATTGTTGTGCGAGGCATTGCAAGTCTCGAGAGAATGGTTGCTGTACTGAGGACTAGAGAAGGTTTGGAAAGCCTCCAAACTTTACGGAATTGTTCGGTTAGTGCAGCT---CAAATATTTTGGTTTCGGGTACTAATTGGAGACTGTAAAACTGTTACTGGAGGTCAAGTTGCTGATTTCTTGGGTGCTCCAGATGTTCTAGCGCTTGCCCGCCTGCAACGTTCAATGCCGCTGACAGCTGTATTTTCTCCAGCATATGCTCTTTTTTCTAGTGCTTTGACAATAAGAACCTCTAGATATATTAATTGC---ACCAGGGAAGAATCAAATTCACATTCTGTGACTGTGGCTTTGAGGGAAGTTGTTGGTCATGAGCCTTTTCGAGACGTATGTTTCCGCAATACTCGTGCTTTATATTTACTACTTGCTTCAGACACTGGGGAGGGTGAGCTTGCTTCCATTTTGGATTTGCAAAACCTGGATGTCTGTGCCAAGAGTGTTATTATGGTGCCACTTCGTGCTCGCCTCTTTTTGCATGCTTTGCTGGATGGGGAGTTACCATCTTGGATGCTCCATGATGATGCCCACTGCTGTTCTGTTCAG---ATTGATATGAAAAAAAAATTCAACAGTGAGCCC------ACACATACAGAACAGCTTATACAGGTTCTTGACAATCTGCATCCAGCAACATATCACTGGCAATGGGTGGAACTAAGGCTTCTCCTCAATGAGCAAATATTTATGGAAAAATTAGATGTA---GCTGCGCAAGCAGGCTCTGACAATGGACAGCTCTGTGAGTGTGAAAAAACTTTTACTGAAGTTGTGTTGACCAGACTTCTAGTCCGTCCTCATTCTGCAGCTCTGTATTCTGAACTGGTGCATGCTCTTGGCCGAGCTTTGGAAGAATACCTTATATTGCAAGTGAAGTGGGTGTTAGAAGGGAATGACTTACTTCTTGGGCGAAAAACACTTCATCAGTTGCTTCATAATTATGGATTAAGGCAAGGATTTTGTATTGGCAATCAAAAAGGTAAAGATTTGGAGTGGCACCGAAAA---TATCAGTTTGTAACTGAGAAAGCACTTGCAGACCTGGTCCTGCCATGCCTTGCTAGGAGCTCAAATGACACTTGCAATGGATTTGCATTTGAACTTGTAAGACAAATGAATATCTTGGAGCAGCAAATTTTTCAGCTTTAC---CGCTCGTGTGGACGGGCCTATGTTGTATCTGTTTCGAGTGGAGAA---CGAAGGGCAGGAAGAGGTTGCTATGATGTGGGCAGTCCTGGTATTGGGCGCAAGTCTCTTGGGAGTGCATCAGAAATCTTGGCAGTATCTGGTGTTTCCTTGCAAGCATCTATGTGGTTACGGTTACAATTTTTGTTCCCCCTTCTTCCTATGATCTTTTCGGATAGAGAACAG---TCTAACCGCAATATGCGACAAATTCTTGCCCCTGTGCTGCTGCGACTTTTGAGTGTTCCACTTCTTCAAGAACCTGTAGACTCCATGTGGATGAGTAGCTGTATG------------AAG------GAATACAAAGGTGACAAAGGAACTGCAGATGCACAGGAGGCCCTCTTTGAGTGGCTGCTGAGTGTGTTGTATGCATTGTTGAATAGTGTATGGGCAGTATGGTTGAAA---CCGCGACCAACGTTAACTATGCCTAACAAGCCTCTTCGTGAAGTTATGCATTTTGATCGGGAGACAGCAGAGTCTATGCAGGCTGACTTGGATCGCATGCATCTTCCTGGCGCAATTCATGGACGGGTACAAGCTGCACTGCCTCCAGCACCCTTCTTTAATCCTCCAGGCATTACTTCTGGGCCTCCATCAATAAATTTTGCTGCCTTTGGCTCACAG---------------------------------------------------------------------------------------GAAGCTGACATAGAGGTAGATCCATGGGTGCTGTTGGAGGATGGAATCGGA---AATTGCAAAGCTTGCTTTTGGCTTAAAGGAGCAGTGAGAGTAAGGCGGACTGATTTGACATATGTGGGAGCAGCAGATGAAGATAGC
	Sphaerocarpos_texanus_DN14324_13421  ------------------------------------------------------------------------------------------------------------------------------------------------------------------------------------------------------------------------------------------------------------------------------------------------------------------------------------------------------------------------------------------------------------------------------------------------------------------------------------------------------------------------------------------------------------------------------------------------------------------------------------------------------------------------------------------------------------------CAAGCCGAGTTTCTTTCGAAGTGGAGATATGTTGTACATCTCGTTCAGTGGCACCATTCAGAGGGTCTTTTACACCGAACTCAACTTGTAGACTGGGTTCTGAAGCAAATTCAGGAGAAAGAGTCGGTGGAAGCATTGGAACTACTACTACCCATCATCTTGAAACTGATAGATGGCCTTGCTTTATCTCAAACACACGTGCGCATTCTTGTAGATATTTCTCTCCAATGGTTGAGGAAACTTTGTCCAGCTGGTGTTCTTCCCGGTGCGTTTGATCGTCCTCATTTAATGTACACTGCTACCTCTCTTACGGAGCTCTTACGGTATCTCCTTCTCGCTGTGCCCGACACATTCGTAGCTTTAGATTGCTTTCCTCTACCAGCTTGTGTTTGCCCCGTACCAACTGGAGAAGGA------------------------------------------------------------------------------------------------------------------------------------------------------------------------------------------------------------------------------------------------------------------------------------------------------------------------------------------------------------------------------------------------------------------------------------------------------------------------------------------------------------------------------------------------------------------------------------------------------------------------------------------------------------------------------------------------------------------------------------GAAGCCACTCCAGGATGCGACGAATGTACTAGAAACAAGAAGTTGAAAATGAATGATGGCAAGGCAAGT------CAAGTCTTGAGTTCAGCTTTCCTGAATGAAGAGGAAGCATGGTGGCTACGGAAGGGGCAAAAAGCATTAGAGGCCGTGAAGATT---AAACAGAATACCAGAGGCAGACCAAAGGCCGTCAGG---AAAACTTCTAGTTTAGCTCAGTTAGCTGCAGCT---CGGATAGAGAGTAGTCAAGGGGCAACCTTCAGCAACCCTTGT---GACAGTAGGGTGAATTGTCCTTATCACAGA---GTTTGTGCAATTGGGAGTAGTATCAAACGTTTGAGGTTGAACGACAAGAGAAGCATCGCAGGTTGGCTAAGTATGGTCGTACGTAGTCTTGTA---GCAGGCTGTGGTCGATCAAGGATAAGCGAGGAGCAGTTTGCTGCGATAGCCTATATGTTGGACGTAGCAAACGACTTCCATACGCTTGTACAGTTGGTTCTATGGTTGCTTCCTACCGCCCCTATATCCCCAGCAACACCTCCTGGCCAT---GGCAGCCGAAGCATGGCCTCGCAATCATGGGTAAGAGAAAGTATCACATGCGACGTTGGGGAGGCAGTCCTTCTTTCCTGTCTCCGGAGATATGAAGGTGTGCTGGCGGCAATGGATCTCCTCCCCGAGGCCTTATCGGCCGGAATGCAGCGTGCTGCCAACCTCATGGCTGTTGTCCCAGGGGGGAGGGCAGGATGTTCAGCTCTTCTTTGTTATGTGCGGGACCTGTTGAAGAAATATGGCGCCCTCATAAGTGTGCAAACCTGGGAAAAGAATTGGAAAACGACCTGT---GACCAGAGGCTGGGAGCCGAGCTCGAGGCCCTCAAAGCTGGAGACTGC---------------------------------------------------------------------------------------------------------------------------------------------------------------------------------------------------------------------------------------------------------------------------------------------------------------------GTAGCTAGTGCAGCCACTTCAGTGGCTAGCGTCTTCGACTCTCTCGGTGCCAGC---GTGAGATGTGCCAGACGGGTGCTACAGGTGCATATGCTCTGTTTGCGTCTATTTAAAGAAGCACTTGGTGAACGCCATTGCCGGATGGTGGAGGTTGCTCTTGTCTCTGAAGCCAGCTCAACGGTAATGCAATCCTTTCAGCATCCTCCCGGAAGGTTTCCACGAACCCAGTTTCTTTCGTCACCAGAAACACCAGAGATTTCTGGTGTTGCA---GCTAACACGTCAGCAGCTGCTGTAGCATCT---TTGTTGGCAGGTCTGGTTGTACAGGGAACGACAAGTTTGGAGAGAATGGTCTCTGTTCTTAAACTGAGGGAGAACCTGGAGACCCTACAGATACAAAAACTTAGTGGTGTAAATTCAAAT---AATATCTACTGGTTTCGTGTGTTAATAGGAAACTGCAGGACGGTTGGG------------GCAGAACTTTTGGGTGAAGCCAATGTGCTTGGACTTGCACGCTTGCAACGGTCAATGCCGCTCACAGTCTCTTTTCCACCAGCTTATGCTCTCTTTGCGGCTGCTTTGAGGAGACAACCACCTTCATTTATGAGCAGC---GCTCGTGAGGATCCCGTGTTACAAGCAGCCGTCACTGCTGTCAACGAGGTGGTAGCGCACGAACCATTTCGAGACGTATGCCTCCGCGATACACGAGCATTCTACCTTCTACTCTCATCCGATTCTGGAGAAAGTGACTACGCCGCGATGTTAGACATGCAGGGTCTCGATCCCCATTCGAAAGTGGCTGCAATGGTTCCCTTGCGTGCCCGGCTTTTCCTACATGCA------------------------------------------------------------------------------------------------CCG------CGACAATTGGAGCAATTAGTCCAAATACTGGATGATCTACAACCAGCCACATATCACTGGCAGTGGGTGGAACTAAGACTGCTCCTCAACGAGCAAGTGTTCATGGAGAAACTTGATAGT---GCAGCAGCTGCGGGATCTGACACTCGGCAATTATCTGAATGTGAGAAAACTTTTACCGCGGTGGTTCTGACCAGGTTATTAGTTCGACCTGAAGCGGCTGCCCTCTATTCAGAAGCCGTGCACTCCCTTGGGCGGTCCTTGGAGGATTATCTTATCATGCAAGTCAAGTGGGTCCTCGAGGGGCCTGATATGCTACTTGGTCGTAAATCTCTTTACCAGCTTCTTGGTAACATTGCACATCGACAAACTTTTTCTCTCGGACGTCGACGGGTTCCAGCATGGGGCTGGCAGCCTCCT---CCGCAGTTTGCCATCGAGAAAGCATTGGCGGACTTGGTTTTACCTTGCCTGGCTCGCAGCTCGAATGATACTTGCAGCGGTTTCGCTCTTGAACTTATCAAGCAGATGAGTAACTTGGAGCAGCAGGTCACCATCCTTGCG---CGCTCCTTTGCAAAACCTGTTCCTACATCCATCTCCTGTGGGGAT---AGACGAGGTGCCAGAACTGGGCTTGAGACGAGCAGTCCCGGTATGGGACGCAAGCCTGTGCCTACACCGACAGACTCCTCACCAGTATCCGCTGCTGCCCTTCAAACATCCATGTGGTTGCGGCTTCAGTTTCTGCTCCCCTTGTTACCATTTATTCATACCGACAGGGACCAG---ACGGGCCGCAATATGAGACAAACCTTAGCCCCAGTCCTTTTGCGGCTGCTGGGTACGCGTGTTGTACAAGAAGCGATCGAACCACCATATCCGGTGTTAGCTCGA---GATTTGGAAAGAAACTCTGAG------------------------GCCGCAGGGGAAGGACTATTTGATCGACTCCTGAGTATCTTGCACGCCTTGCTTAATACCACCTGGGCTGTGTGGTTGAAA---CCTAAGCCA------AAAAATGCATCCAAGCCATTAAGGGAAGTTCCACCGTTCGACCGTGAGGTCGCTGAGCGGATGCAGATTGAGTTAGAACACATGCAGCTCCCCCGGTCCACTCGTGCGAGATTACAAGCCGCAATGCCATTGTTGCCACTCTCTTCTCCTATGGCCATTTCTGCAGGGCCTCCACAAGTCTCCTCGCAGGCCCTCGCTATTCTC---GGTTCGCAAGTAGCCGCTCAAAGACTTCTGCTGACTAACGAAAATAGTACA---GGAAAGACTAAAGCGTCCTTGTTGGCA---GAGGCGGAAACAGAATATGACCCATGGACGTTGCTTGAAGATGGAGTTGGG------------------------------------------------------------------------------------------
	Marchantia_emarginata_DN1361_14258   ------------------------------------------------------------------------------------------------------------------------------------------------------------------------------------------------------------------------------------------------------------------------------------------------------------------------------------------------------------------------------------------------------------------------------------------------------------------------------------------------------------------------------------------------------------------------------------------------------------------------------------------------------------------------------------------------------------------------------------------------------------------------------------------------------------------------------------------------------------------------------------------------------------------------------------------------------------------------------------------------------------------------------------------------------------------------------------------------------------------------------------------------------------------------------------------------------------------------------------------------------------------------------------------------------------------------------------------------------------------------------------------------------------------------------------------------------------------------------------------------------------------------------------------------------------------------------------------------------------------------------------------------------------------------------------------------------------------------------------------------------------------------------------------------------------------------------------------------------------------------------------------------------------------------------------------------------------------------------------------------------------------------------------------------------------------------------------------------------------------------------------------------------------------------------------------------------------------------------------------------------------------------------------------------------------------------------------------------------------------------------------------------------------------------------------------------------------------------------------------------------------------------------------------------------------------------------------------------------------------------------------------------------------------------------------------------------------------------------------------------------------------------------------------------------------------------------------------------------------------------------------------------------------------------------------------------------------------------------------------------------------------------------------------------------------------------------------------------------------------------------------------------------------------------------------------------------------------------------------------------------------------------------------------------------------------------------------------------------------------------------------------------------------------------------------------------------------------------------------------------------------------------------------------------------------CAAAGTTCAAAATCTGTTGGGGGAAATTCAAAT---CACCTTTATTGGTTCAGGGTGTTAATTGGGAATTGTCGGATGGCCGGGGGTGGTCTGGTTGCGGACCTTTTGGGTGAGTCTAATGCTTTGGGCCTTGCCCGCATCCAGCGTTCGATGCCCCTTACTGTTGCTTTTCCACCGGCCTATGCTCTCTTCGGAGCTGCCTTGAGGAGACAACCATCT---TATATCGGGAGT---GTACGCGAGGATCCTGTGGTACAAGCTGCCATTTATGCAGTGAGCGAAGTTGTAGCGCATGAACCGTTTCGAGACGTTTGTCTGCGTGATACTCGGGCACTTTACCTTCTTCTTTCATCCGATTCCGGTGAAAGCGAGTATGCAGCTATGCTGGATATGCAGGGCCTAGACGCCCGATCAAAGGGGGCTGCAATGGTCCCCTTGCGTGCTCGGCTTTTTCTTCATGCCCTACTAGATCGGGGTTTGCCACCTTCGTTGTTGCAGGATGAGGAGACTTGGAGTCATGGACGT---GCAGATGGTAGAAATCGCCTATCAAATGAACCC------CGACAATTGGAGCAGCTTGTTCGAATACTGGATGATTTGCAGCCAGCCACATACCACTGGCAGTGGGTGGAGCTAAGACTGTTGCTCAATGAGCAAGTGTTTATTGAGAAACTTGATGGT---GCTGCAGCCGCCGGATCTGACACAGGGCAGCTATCTGAATGTGAGAAAACTTTCACAGAAGTGGTGCTCACGAGGCTCTTAGTTCGTCCTGATGCTGCGGCCCTCTATTCCGAAGCCGTGCACTCACTTGGGCGAGCCTTAGAAGAGTACCTCATCTTGCAAGTAAAATGGATACTGGAAGGAACTGACATGCTCCTTGGTCGGAGATCTCTTCACCAACTCCTTGATAATATTGCACATCGACAGGGATTTTCTATTGGAACCCGACGTGTCCCAGCATGGGGTTGGCAACCTCCA---CGGCAGTTCGCTATCGAGAAGGCCCTAGCAGATTTAGTATTACCTTGTCTGGCTCGCAGCTCCAATGATACATGCAATGGTTTCGCCTTTGAGCTCATCAAACAGATGAGTACCTTGGAGCAGCAGATAACCCTCTTAGCA---CGGTTTGTAGGAAAACCTGTTCAAGCGTCCACCATCGCTGGAGAT---AGACGAGGAGCCAGAGCTGGATTTGATAGTAGCAGCCCTGGTATAGGGCGGAAGTTCATGGTTGCATCTGCAGACTCTTCAGCAGTGTCTGCCGCTGCCTTGCAAACTTCAATGTGGTTGCGACTCCAGTTTCTGCTACCTTTGCTACCAATCATACACACCGACAGAGATCAA---ACTGGTCGAAACATGAGACAAACTTTGGCTCCAGTTCTCTTGCGGCTTCTCGGGACGCGAGTTGTTCAAGAAGCTACTGAACCACCCCATCGTGTCTCTGCTAGA---GACCTTGAAAGGAACGCTGAGGCTTCATCTGCCGCAGCTACGGCAGCGGCAGGGGAAGGCCTTTTTGACCGTCTTCTTAGCATCTTGCATGCCCTTCTGAGTAGCACATGGGCTGTGTGGCTAAAA---CCTCGGCCCACCACCAAAGGTCCTTCTAAACCACTGCGGGAAGTTCCACCATTTGACCGCGAGGCTGCTGAACGCATGCAGATTGAGTTGGAAAATATGCAACTTCCACGGTCTGCTCGTGCAAGACTCCAAGCTGCAATGCCATTGCTGCCAATATCTTCCACCATGACAATTGCTGCGGGCCCGGCTCAAGTATCATCTGACGCTATTGCTGTTCTC---GGTGCAATAGGGACCATTCAAAAACCTCCACTGTCCAGTGAAAACAATCTA---GGGAAAGCAAAATCCTCTATGTTACCA---GAGTCAGAGATGGAATTTGATCCTTGGATGCTGCTCGAGGATGGAGTGGGA---AATTTGAAGGCATGCGTTTGGTTAAAGGGATGTGTTAGAGTTAGACGGAGTGATCTGACCTACGTGGGTGCAGTTGACGATGATTCC
	Treubia_lacunosa_DN3389              CCATACAAGCTAAAGTGTGAACACGACTCCTTAAGTACTCGGTTGGGTGCCCCGGATTATTATCCTTTGAGGGCCAATTGTCCAGAGGAGCTTCTAACTAGAGAATTTTGTGTAAATGGTTACAAAGAGTCGATCGATGGTATAGAGGAGCCTGCAGAAGCAAAATTGTCATTAGCATCAACA------CATGCTCTTTGGACAAAACAAAGCATCAGTCGATACAGAGAGGCAATCAGGAAACGTTTTCGTGCATTGAATAATTCCCTATCAAGAAAGAGAAAGGCTGGTCAGATCTACGGGCTCCCTCTTTCTGGTAATCTTTTAGTAAGGCCTTTATATTTTCCAGATCAGCGGACGTGTGGTGAGGAGTTTAAAAGAAAATGGATTGAGGATCTATCGCAACACAAGCGGCTAAGAACCCTAGCAGAGCATGTTCCCCATGGGTATCGTAGGCGCACACTTTTTGAAGCTCTCGTTAAGCTTGATGTACCACTCCTTCGAGCAACTTGGTTCATAAAAATCATGTATCTCAATCAGGTCCGGCCGATGGCAGTTGGGACATCATTTGGATCTTCTGACAAGACTCAAACTAAGCGGCTTGAGATGTGGACAAAGGATTTGCTTGAGTTTTCACAATCGCTTCTTGATGAACTACGCCAAGTTGGCTGCATTGCTAGGTCTCGT---GAACCAGACCTTCAGATGAAATGGCGGTATATAATTCGTCTTATTCAGTGGCAGTATACTGAGGGACTTCTTCATCATACACTACTTGTGGATTGGGTGTTGAAAGCCCTTCAGGAAAAAGAATTTGTGGATGCTTTGGAGTTGCTGTTCCCAATTTTATGGAAATTTGCAGATTGCACTAGATTCTCCCAAACTCATGCCCGGGCATTGGTAGAGATTTCATTTCGATGGTTAGAAGAACTGTCCTCCTGTAGCGGTGTACAAAGCCCAGTTCATTCTGAGTATTCCATCCTGAAAATCATGTCTTTGAGGCAACTTCTCTGCTATCTTGTTTTGACTATTCCAGATACATTTGTGGGTATTGGTTGTTTTCCTCTTTCAATCTATGTGGGCCAA---------------------CAAAGAAATGTTTCTGTTGCAGATGCTGTGCACCTTATACAAATTCGTTCGGTTTCCCTTTCTAATGCAGTCAATCCTGGCCTACTGCGTAACAATGAAGGCAAAGTTGTTCAGGGCCTTGATAGGGCAGTTTTGGTTGGTGATGTGGAAAGTGCTTATCGATGTATTTTTGATGACATATTTCACAGTTCTGAAAAG---GGTGACGAGGGTTTGGAAGAGGTTATGAGCTCAATG---------------GTCCTTGGCAAG---GTTAGCTTGTCAGAATTGCATGCTATCTGCTTTCTCTGTGAGTGGGCTGTGTCTGATGTGCGAGACTGCAGGAAGTATTCTTTCCAAGAAAACATGAAAATGATGATTGGTGCAGACATGTCCAGGGTATATCTGGCAGTCTCTGTGCTCAGGGTACGAGCAAGAGTGTTACTTAACAAT---ATTCCGTCTCTTCATAACTTAATTGTTGAATGGCTTGACCAGCACGAATTGTGCAGAGGGGATTTATCTGAACGGCTGCTTCTTTTGATATCTGAACTTGTTGATGAGGGTATTTTTAGACCTGATACATATGTAAGGCAGCTTATTTGCAGTGGGATCATGGAAAAGAATGGAAGTGATGTA---GATGTCAGCAGGGCAGCTCGACACAAAAGGCTTTTACGGCATTTGCCTGAACCAAAATATCTAGGTTTTGAGGCTTCTGCTGGCTGTGACCAATGTAGCAAAAGCAAGCGGCTAAAAGTGAGTGATTCAAAACTAGCAGCTAGTCAG---CCACTGACAACTTTTGCTGATGAAGGAGAAGCCTGGTGGCTAAAGCAG---------------------------------AAGCAGCCAACTAGAGGGCGTCCAAAGACTGTTAGG---AGAACTCAGAGTTTAGCTCAGCTTGCAGCTCCA---CGAAATGAAATTGGTTCCGGGACAGTTGGTACCTACAGCTGT---GATATT------TTGCCTTGTCCTCATCAT---ATTCGTGCAGTAGGAATTACACTCCTGCATCTAGGCCGCAGAGAAAAAAGGACCATTGTGACCTGGCTTGACTCATGCATACGCCACCTGGTG---GGAAGTTTATGTTCATGGAAACTCAGTGAAGAACAACTGTTTATGCTTGCGTACGTGTTTGACTTGGCAAACGAGTTTCGCAGACTTATGCATCTCTTGCTGTGGTTGCTTCCAAGGGCTCCAATTTCACCAGTTATATCTTCTGGACAT---AGCAGTAGAGGCATATCATTGGTGTCTTTCACAAAGGAGGGCAACAGTGGGGAAGCTGGAGAAGCTGCAATTTTGACATGCCTTCGCAGGTATGAGGGTATTTTAACATCAATGGATCTTCTTCCACAAGCTCTATCAGCTGGGATGCAGCGCGCCGCAAACATGATTGCCATTGTTCCTGGTGGTCGAGCTGGGTGTTCTTCTGTCCTATACTATGTCCGAGATCTGTTGAGAAAGTATGGATCTTTGTCCAGTACACAAGTGTGGGAGAACAATTGGAAAACATATTGT---GATCAGAGGCTTCGGGCAGAACTTGAGGCCATAAAGGCTGGGGATACTGAAAGTAGCTTTGGCCTGGTTGGGTTG---GGAGGTGATGAGAGGGATGATCCCGTCCCTCCAAGATTGACTGGAAGACTTGCCCGAGTGGGTGCTACAATGAAGGAGCTAGTCCAGAGAGGAATGAATGATGCTATGGGGCTGATACTCAACAAGGAGAAGGAA---GAGGGAGATCCATATGTGTCTGATGACGTATACCAAGCTGCTCACAGAGTTGTACAAGGTGTTATGGATGCTATCCGACAGAATGGTGCTGGACCTCCACAGGCAGAATCTTCTCTTGTTGCAGTTGCTGTTGCTACCATTGTTGCCAATGCAGGAAACACAGCTGCAAATATGTTTGATACCATGGGATCAAGT---GTTAGATATGGTCGTCGGATTTTGCAGGTGCACATGCATTGTCTAAGATTATTGAAGGACACTCTGGGGGAGAAGCAGAGCCGTATGCTGGAAATCGCTCTTGCAACAGAAGCAAATTCTGTGGTTGTAAATTCTTTTGCAAACTCTCCATTGAGGCATGCTCGTGCACAGATTCATCTATCGCCTGAAATATCTGACGTTTCCACTCCCGGA---ACATGTACAGCAACCGCTGCAGTGGCATCG---CTAGTTTTAGGTGTCATTGTTCTTGGTGTAACAAGCTTGGAAAAAGTTGTCAGCATATTGAAACTCAGAGAGGGCTTAGAAACATTTCAGATGTCTCGGATTGGTGTTGATCACTCAAAT---CATTTGTTTTGGTTTCGTGTTCTGATAGGAGATTGTAGTGCAGTAGCTGGTGGTTTAGTTGCAGATTTTCTTGGTGCTCCAGGTGTATTAGCGCTCACGCGTTTGCAACGATCCATGCCTTTAACAGCTGCCTTCCCCTCTGCCTATGCATTGTTTGGGGCTGCTTTGCAAAGACAAATCCCTGTGCAGGTTAAGAAT---ACCCGAGAAGATGCTATGTTGCAACTGGCGAGTTTGGCAGTGAATGAGGTTGTTGGTCATGAACCTTTTCGAGAAGTTTGTATGCGTGATACAAGGGCATTGTACCTGCTCCTTTCTGCTGACACTATTGAGAGTGAGTATGCAGCCATGCTCGACTTGCAGGGAGTGGATGTGTTTGCAAAAGTTATTGCTATGGTGCCACTACGTGCCAGATTGTTTCTACATGCTCTGTTAGACCATCAGTTTCCATCCCCCAGTGTCCACGATCATCATAATTGCGAACATGCTGCT------GGCAATGCAAAGAGCCTGGCCACTGAACCAGCATTAGTACAAGTGAAGCAGCTAGTTCATGTCTTGGATGATCTGCAGCCAGCGTCATATCATTGGCAGTGGGTTGAATTAAGACTTTTGCTAAATGAACTGGTCTTTATTGAGAAGTTGGAAGTA---TTTGCTGTAGCTGGTTCTGATGCTGGGCAGTTGTCTGAATGTGAGAAAACTTTCACAGAGCTTGTTCTAACCAGGCTTCTTGTACGACCAGACGCTGCTGCGTTGTATTCAGAAGCTGTTCATTCTCTAGGGCGAGCTTTGGAGGAGTACCTAATTTTACAGGTAAAGTGGGTGCTAGAAGGGAATGACATGCTCTTTGGCAGGAAATCCTTGCGTCAGTTGCTCGATAATTATGCTAATCGACAAGGATTTTCTACCAACCCTTGTATGATGAATTGTCAAGGATGGAAACCGCTA---TGTGCATTTACCACAGAAAGGGCTTTGGCAGACTTGGTGCTGCCATGTCTAGCTCGAAAGTCTTTTGATACATGCAATGGGTTTGCTTTTGAGCTTATCAAGCAAATGAATAATCTGGAACAACAGATTGTTCCCTCATGC---AGGACAACTGCTAAGACTACATCAGTTTCTTCATCTGTTGGAGAT---AGAAGAGGAGTAAAAGGTGGAAATGAAGGTGGGAGTCCCAGACTCAGTCGAAGAGCTTTTGGAGCTGTACCTGATTCTCCCCCTGTATCAGGAACTGCTTTGAAGATATCAATGTGGTTGCGCCTTCAATTTCTGCTTCCACTGCTGCCTATTGTTCATACAGACAGGGAACCG---CCTGGTCGAAACATGCGGCAAACTCTAGCTCCTATCTTGTTACGTCTAATGAGCAGCAGTGTTGTGCAGGAGACTTTGGATCCTGTACATCCATTATCTACTGCA---TCTCTAGAT------------AGTTTATCAGGAACTGCAGTTACTACAGGAGAGGAAGGACTGTTTGAGCGGCTTTTGAGTATATTACATGCATTGCTCAGTAATACCTGGGCTGTTTGGTTGAAA---CCTCGATGCACACAGCAGGTTCCATCTAAGGCATTAAGGGAAACCCCTGTTTTCGACCGTGAGGGAGTTGACCGAATCCAGGGTGAGCTGGATTGTATTCAATTGCCACTCTCAGTTCGTGGTAGGCTACAAGCTGCCATGCCTTTCTTACCTTTGCTTTCAATCTCAAATGTGAGTAGTGGTCCTCCACAAGTACCACCCACTACACTAGGCTTCCTA---------------------------------------------------------------------------------------GAGCCAGAGTTGGAAATAGACCCATGGATGCTTCTGGAGGATGGTATTGGA---ACCAGCAAGGCTTGTTTTTGGCTTAAGGGTACTGTGAGAATGAAGAGGTGTGATTTGACATACATTGGGACAGTAGATGAGGACAAT
	Marchantia_polymorpha_MpUg00450      GCATACAAGCTCAAGTGCGAGAGGGAGCCTCTGAGTATACGTTTGGGACCTCCAGACTTTTATCCTCCAGCTCCAAATTGTGCAGAAGAAATTCTCAATCGAGAGTCTTGTGTAAATGGTTACAAGGAAATCATTGACGGTGTTGAGGAGACTAATGAGGCCAAATTATCACTTACTTCGCCAGCCTATAACAATATCTGGAACAAGCAAAACGTCAATCGATATAAGGAGGCAATAAGGAAGCGCCTTCGTGCCCTCAACAATGCTCTTGTCCGGAAAAGAAAGGCCGGTCAGATTTATGGAGTTCCACTGAGTGGATCTCTTTTAAATAAGCCGGGGGGCTTTCCTGAACAACGTACATGCGGAGAAGACTTCAGGAAGAAGTGGATTGAGGATTTGTCGCAGCGGAAGAGGTTAAGAAGTCTCGCAGAGCATGTTCCTCATGGCTATCGTCGTCGTTCTCTCTTTGAGGCCCTTATCAAGCATGAAGTTCCTTTTATTCGAGCAACGTGGTTTGTCAAAATCATGTACCTCAATCAAGTGCGGCCGTTATCTATCGGAATGTCCGCCGGGGGTCCTGATAAATCACAAGCCAAACGTGTGGAGCTTTGGACGAAGGACGTCCTAGAGTATGCGCAGACTCTTCTTGATGAACTCACCAGCACGCACACAGCAGCCGTGTCAAGC---GAATCTGAGGCACAATTGAAGTGGAGATATCTTGTTCGCCTTGCGCAGTGGCACCATTCAGAGGGACTCTTACATCGAGCACAGGTTGTTGACTGGGCTTTGAAACAACTCCAGGAGAAAGAGTCAGTGGAAGCATTGCAATTACTCCTTCCTGTTATAGTGAAAGTTATAGATGGCCTTTCTCTGTCGCAGACACACGTTCGCGTGCTTGTAGATGTATCGCTTCAGTGGTTACAAAAGCTTTGCCCCAACGGCCTTTTCCCCGACTTACTCGATTGCCCTCATTTGGCCTACTGTGCGACAACACTTACAGAGCTTCTGCGTTATCTGCTTCTTGTTGTTCCCGACACATTTGTGGCATTAGACTGCTTCCCGTTGCCAGCGTGTGTTTGTCCATTACAGCCAAAACAGGAG---CACAGGGAGAAGTTGATAGGTGATGTTGTCGATGGAATCCAAAAGCGTGCTGCATCTCTTGCAAAAGCCGTAAATCCTGGACTACTTCGAAATAATGAGGGAAAGGTCGTACAGGGTTTGGATAAAGCACTCACAGCGGGAGATGTCCAAGGTGCTTGTCGCTGTGTGTTTGATGAGGATTTCTGCAGCAGTGAACAACTCCCGGATAATTGGCAGGCCGACGTTACTGCTGGCTTTGGTAGAACCCCTACTCTTTTGACGAAT---GTGAACTCTTCTGAACTATTTGCAATTCGCTTCCTTTGTGAGTGGGCTGTGTGTGATTTTCGAGATTCGAGGGGTCCTGGCAGTTTTCCTGATAGGAAGGGCGCAAGTGTGAAGGACATGTCTAGGGTGTACATGGCCGTTTCAGTTCTTCGAACGAGAATGGAAGAGCTGACTGATAAG---TCGGAGCCCTTGCACGATCTCATAGTTGCCTGGCTTGATCAGCATGAATTGCATAAAGGGGATAGTTCTGAGAGGCTCCAGCTTTTGCTTTCAGAGCTTGTTCGCGAAGATCTTTTCTGGCCACACGTCTATGTTAGGCAGCTTCTTTGCAGTGGCGTTTTGGAAAGAAATGAAACTGCAACA---GATCGGTCACGTGCTGCTCGTCATAAGTTACTGCTGAGAAACTTGCAGGGGCCGTCGCAAGACGAT---GAAGCTACTCCAGGATGCGAGGAGTGTATTAGGAACAAGCGTCCGAGAACGATGGATGGCAAGGCATGGGTGAGTCAAGTAATGCCTCTTGCTTCCATGGACGAAGAGGATTCTTGGTGGCTACGCAAGGGACAAAAGGCGTTAGACGCTGTGAAGGTA---AAGCAAAGTGCTCGAGGTAGGCCAAAAACCGTGCGA---AAGACTCAGAGCCTCGCTCAATTGGCAGCTGCT---CGAATAGAGGGCAGCCAAGGTGCTTCATCCAGCCACTCATGT---GAAAGTAGGGTGAGTTGTCCTTATCATAGA---GTTCGTGCCATTGGAAGTTGTGTTCGGCGGTTGAGGCTGAACGAAAAGAAATTTCTCGCGAGCTGGTTGGACTTGGTCGTACGTCGCCTTGTA---GGCACTTGTGTTCGATGGAGGCTCAACGAGGAGCAACTGGCTGTCGTTATCTATGTTCTAGATGTAGCGAATGATTTTCATACTCTTGTTCAGTTGGTCTTGTGGTTGCTGCCAATTGCACCAGTATCTCCAGCAGCACCACCTGGTCAT---GGCAATCGAGGCATTGCTACACTACCTTGGATCAGAGAAAATTCTACATGTGATGTCGGTGAATCAGTACTTCTGTCTTGTCTTCGGAGATACGAAGGGCTGCTTGCGGCGATGGATATTCTTCCACAAGCCTTATCCGCTGGAATGCAGCGTGCAGCAAACTTAATGTCTGTGGTACCAGGTGGTCGGGCAGGTTGCTCAGCATTGCTGTTGTATGTGCGTGATTTGTTGAGAAAGTATGGCAGTCTTGTTAGTGTACAAACCTGGGAAAAGAATTGGAAAGGGACATGT---GACCAGAGATTGGTTGCCGAACTTGAAGCTTTGAAAGCTGGGGACAGCGAAGGTGGTTTCGGCTTGGTGGGATTG---ATGGGAGATGACCGCGATGATCCTGTACCTCAGAGACTGACCGGACGGCTGAGTAGGGTCGGAGTAAATCTGAAGGAGATCATTCAAAGAGGTATGAGTGAGGCTTTAGGACAGATGATGAACAGAGAAAGAGAA---GAAGGTGTTATCGAAAAAACTGACGAATGCTTCGTGGCTGCTCAACGGGTTGTTGGAGGTGTGATGGACACTATACGGCAGAATGGTGGCGGAGTGATGCAGGCCGATTCAGCTCTTGTTGCAAGTGCTGTCACTCTATTCGTAACCAATGCTGCGGCTGCAGTTGCTAATGTCTTTGAATCACTCGGCGCGAGC---TTGAGATGTTCTCGAAGAGTTCTTCAAATGCACATGCTCTGCCTGCGTCTGCTCAAAGAAGCACTTGGCGAGCGTCATAGTCGGATGATCGAGGTCGTACTGGGTTCTGAGGCTAGTACATTGGTGCTTCACTCGTTGCAGCATCCTTCAGGACGTGTTCCTCGAACACAATTTCAACCATCACCCGAAACTCCTGACAATTCTGTCCTTGCA---GCTAGTATTTCAGCTGCTGCTGTGGCCGCT---TTGGTAGCAGGTGTGGTTGTGCAGGGCACAGCAACATTGGAGAGAATGGTTTCAGTTCTTAAATTGAGAGAAAACCTGGAGACCGTGCAGATTTCGAAAACCGTTGGTCCAAGTTCTAAT---CACGTTTATTGGTTCCGGGTTTTGATTGGAAACTGTCGGATGGCTGGGGGTGGTTTGGTTGCGGACTTTTTGGGTGATTCTAATGTTCTAAGCCTAGCCCGCATGCAGCGTACCATGCCGCTCACTGTAGCTTTTCCACCTGCCTATGCTCTTTTTGGAGCTGCCCTGAGGAGGCAACCGCCGGCTTATAATAATATT---GTACGTGAGGATCATGTGCTACAAGCTGCAATTAATGCAGTCAACGAAGTAGTAGCCCATGAGCCCTTTCGAGACGTCTGTCTTCGTGATACTCGCGCGTTATACCTTCTACTGTCATCCGATTCCGGTGACAGTGATTATGCCGCTCTGTTGGATATCCAAGGTCTGGATGCTCGTTCAAAAGGAGCTGCAATGGTCCCATTGCGTGCACGACTTTTCCTCCATGCGTTATTAGATCGCGGATTGCCACCTTCTTTGTTGCAGGATGAGGAGGCATGGGGTCATGGACGC---GCTGATGTCAGAAGTCGCTTTCCTACTGAACCT------CAACAGCTGGAGCAGTTGGTTCGAATACTAGATGATTTGCAGCCGGCAACATATCACTGGCAGTGGGTGGAGCTTAGACTGTTGCTTAATGAGCAAGTTTTTATGGAGAAACTTGATGGG---GCGGCAGCCGCTGGATCGGACGCAGGCCAGCTATCTGAATGCGAGAAAACCTTTACTGAAGTGGTGCTTACCAGGCTCTTAGTACGTCCTGATGCAGCAGCTCTTTATTCGGAAGCTGTGCACTCTCTTGGGCGAGCATTAGAGGAGTACCTTATCTTGCAAGTCAAGTGGGTACTGGAAGGAACTGATATGCTTCTTGGTCGCAGATCTCTTCACCAGCTCCTTGATAATATTGCACATCGAAAAGGATTTTCTGTTGGTACCCGACGAGTTCCAGCATGGGGTTGGCAACCTCCA---CGGCAGTTTGCTATCGAGAAGGCCTTGGCAGATTTGGTGCTACCTTGTTTGGCTCGCAGCTCGAATGAAACTTGCAATGGTTTCGCCTTTGAACTTATCAAACAAATGAGTAACTTAGAGCAGCAGATAACCTTACTCGCA---CGTTCTGTTGGGAAACCTGTTTCAGCGTCCGCTTCCAGTGGAGAG---AGGCGAGGAGCCAGAGCTGGGTTTGAGACCAGTAGCCCTGGCATTGGGAGGAAGTTCATTGGTTCAACTGCAGAATCTGCTGCAGTGTCTGCGGCTGCTTTGCAAACTTCAATGTGGTTGCGACTCCAATTTCTTCTCCCTTTGTTACCAATCATACATACTGACAGAGAACAG---GCGGGTCGTAACATGAGGCAAACTTTGGCTCCGGTCCTCTTGCGGCTTCTAGGTACGCGTGTCGTACAGGAAGCTACCGAATCACCTCATCCTGTCTCTGCCCGA---GACCTTGAAAGAAACGCCGAGGCTTCGTCTGCAGCAGCAACATCAGCGGCAGGGGAGAATCTGTTTGACCGTCTTCTCAGTGTCTTGCATGCGCTTCTCAGTAGCACATGGGCTGTATGGCTAAAA---CCCCGGCCTACAACTAAAGGTCCTTCAAAACTACTACGGGAAGTTCCACCTTTTGACCGTGAGTCGGCTGAGCGCATGCAGATTGAGTTGGAAAACATGCAACTTCCACGTTCTGCTCGTGCAAGACTTCAAGCTGCACTGCCATTGCTGGCGATCTCTCCTCCTATGACCATTGCTGCGAGCCCTTCGCAAGTATTAATTCACTCTTTGTCTGTTCTC---GGCACCATTGGAATTGGCCAAAAGGCCTTATCGTCTAGTGAAAGTAATGTA---GGCAAGGCCAAATCTTCGTCGATGCCA---GAGTTAGAGATGGAATTTGATCCATGGACACTTCTTGAGGATGGCGTCGGA---AATCTGAAGGCATGCATCTGGTTAAAGGGCTCCGTTAGAGTTAGACGGGGCGATTTGACGTATGTGGGCGCCATAGACGATGATTCG
[truncated: 16,525 more chars]
